# Supplementary material for: 5-MeO-DALT: the freebase of N,N-diallyl-5-meth­oxy­tryptamine
Source: IUCrdata. 2020 Apr 17;5(Pt 4):x200498. doi: 10.1107/S2414314620004988 (PMC9462216; doi:10.1107/S2414314620004988)
Supplement: Supplementary file 1 [file x-05-x200498-sup1.cif]

##############################################################################
#                                                                            #
# This CIF contains the data for a data article accepted for                 #
# publication in IUCrData. It conforms to the requirements of                #
# Notes for Authors for IUCrData, and has been                               #
# peer reviewed under the auspices of IUCrData.                              #
#                                                                            #
# Full details of the Crystallographic Information File format               #
# are given in the paper "The Crystallographic Information File (CIF):       #
# a New Standard Archive File for Crystallography" by S. R. Hall, F. H.      #
# Allen and I. D. Brown [Acta Cryst. (1991), A47, 655-685].                  #
#                                                                            #
# The current version of the core CIF dictionary is obtainable from          #
# ftp://ftp.iucr.org/pub/cif_core.dic.                                       #
#                                                                            #
# Software is freely available for graphical display of the structure(s)     #
# in this CIF. For information consult the CIF software page                 #
# http://www.iucr.org/resources/cif/software.                                #
#                                                                            #
# This file may be used for bona fide research purposes within the           #
# scientific community so long as proper attribution is given to the data    # 
# article from which it was obtained.                                        #
#                                                                            #
##############################################################################
data_I
_database_code_depnum_ccdc_archive 'CCDC 1995802'
_audit_creation_method
;
Olex2 1.3
(compiled 2020.02.04 svn.rd84adfe8 for OlexSys, GUI svn.r6032)
;
_journal_date_recd_electronic     2020-04-07
_journal_date_accepted     2020-04-08
_journal_name_full     'IUCrData'
_journal_year     2020
_journal_volume     5
_journal_issue      4
_journal_page_first     0
_journal_page_last     0
_journal_paper_category     HO
_journal_paper_doi     10.1107/S2414314620004988
_journal_coeditor_code     BX4017
_publ_contact_author_name     'Andrew R. Chadeayne'
_publ_contact_author_address
;
CaaMTech, LLC
58 East Sunset Way, Suite 209
Issaquah, WA 98027
USA
;
_publ_contact_author_email     'andrew@caam.tech'
_publ_contact_author_fax     ?
_publ_contact_author_phone     ?
_publ_section_title
;
5-MeO-DALT: the freebase of <i>N</i>,<i>N</i>-diallyl-5-methoxytryptamine
;
loop_
    _publ_author_name
    _publ_author_footnote
    _publ_author_address
    'Chadeayne, Andrew R.' .
;
CaaMTech, LLC
58 East Sunset Way, Suite 209
Issaquah, WA 98027
USA
;
    'Pham, Duyen N. K.' .
;
University of Massachusetts Dartmouth
285 Old Westport Road
North Dartmouth, MA 02747
USA
;
    'Golen, James A.' .
;
University of Massachusetts Dartmouth
285 Old Westport Road
North Dartmouth, MA 02747
USA
;
    'Manke, David R.' .
;
University of Massachusetts Dartmouth
285 Old Westport Road
North Dartmouth, MA 02747
USA
;
_publ_section_synopsis
;
The solid-state structure of the synthetic psychedelic
5-methoxy-<i>N</i>,<i>N</i>-diallyltryptamine (5-MeO-DMT) is reported in its
freebase form.
;
_chemical_name_systematic
;\
<i>N</i>-[2-(5-Methoxy-1<i>H</i>-indol-3-yl)ethyl]-\
<i>N</i>-(prop-2-en-1-yl)prop-2-en-1-amine
;
_chemical_name_common
;
<i>N</i>,<i>N</i>-Diallyl-5-methoxytryptamine
;
_chemical_formula_moiety     'C17 H22 N2 O'
_chemical_formula_sum     'C17 H22 N2 O'
_chemical_formula_iupac     'C17 H22 N2 O'
_chemical_formula_weight     270.36
_chemical_melting_point     ?
_space_group_crystal_system     monoclinic
_space_group_name_H-M_alt     'P 21/n'
_space_group_name_Hall     '-P 2yn'
loop_
    _space_group_symop_operation_xyz
    'x, y, z'
    '-x+1/2, y+1/2, -z+1/2'
    '-x, -y, -z'
    'x-1/2, -y-1/2, z-1/2'
_cell_length_a     6.1444(6)
_cell_length_b     12.8514(13)
_cell_length_c     19.3315(19)
_cell_angle_alpha     90
_cell_angle_beta     91.626(3)
_cell_angle_gamma     90
_cell_volume     1525.9(3)
_cell_formula_units_Z     4
_cell_measurement_reflns_used     7918
_cell_measurement_theta_min     3.17
_cell_measurement_theta_max     24.47
_cell_measurement_temperature     296(2)
_exptl_crystal_description     PLATE
_exptl_crystal_colour     colourless
_exptl_crystal_size_max     0.3
_exptl_crystal_size_mid     0.1
_exptl_crystal_size_min     0.03
_exptl_crystal_density_diffrn     1.177
_exptl_crystal_density_meas     ?
_exptl_crystal_density_method     ?
_exptl_crystal_F_000     584
_exptl_absorpt_coefficient_mu     0.074
_exptl_absorpt_correction_type     multi-scan
_exptl_absorpt_process_details
;
(SADABS; Bruker, 2018)
;
_exptl_absorpt_correction_T_min     0.6939
_exptl_absorpt_correction_T_max     0.7452
_diffrn_ambient_temperature     296.15
_diffrn_source     ?
_diffrn_source_power     1.5
_diffrn_source_voltage     50.0
_diffrn_source_current     30.0
_diffrn_radiation_type     MoK\a
_diffrn_radiation_wavelength     0.71073
_diffrn_measurement_device_type     'Bruker D8 Venture CMOS'
_diffrn_measurement_method     '\f and \w scans'
_diffrn_detector_area_resol_mean     ?
_diffrn_reflns_number     45375
_diffrn_reflns_av_R_equivalents     0.0678
_diffrn_reflns_av_unetI/netI     0.0226
_diffrn_reflns_theta_min     3.170
_diffrn_reflns_theta_max     25.462
_diffrn_reflns_theta_full     25.242
_diffrn_measured_fraction_theta_max     0.989
_diffrn_measured_fraction_theta_full     0.996
_diffrn_reflns_limit_h_min     -7
_diffrn_reflns_limit_h_max     7
_diffrn_reflns_limit_k_min     -15
_diffrn_reflns_limit_k_max     15
_diffrn_reflns_limit_l_min     -23
_diffrn_reflns_limit_l_max     23
_diffrn_standards_number     0
_refine_special_details
;
Hydrogen atom H1 was found from a difference-Fourier map and refined
isotropically, using a <i>DFIX</i> restrain with an N--H distance of 0.86 (1)
\%A. The isotropic displacement parameter was set to 1.2<i>U</i>~eq~ of the
parent indolic nitrogen atom. All other hydrogen atoms were placed in
calculated positions with appropriate carbon-hydrogen bond lengths:
(<i>sp</i>^2^) 0.93 \%A, (CH~3~) 0.96 \%A, (CH~2~) 0.97 \%A. Isotropic
displacement parameters were set to 1.2<i>U</i>~eq~ (C) for <i>sp</i>^2^ and
CH~2~ parent carbon atoms and 1.5<i>U</i>~eq~ (<i>C</i>-methyl)
;
_reflns_number_total     2810
_reflns_number_gt     2145
_reflns_threshold_expression     'I > 2\s(I)'
_refine_ls_structure_factor_coef     Fsqd
_refine_ls_matrix_type     full
_refine_ls_R_factor_all     0.0598
_refine_ls_R_factor_gt     0.0408
_refine_ls_wR_factor_gt     0.0941
_refine_ls_wR_factor_ref     0.1057
_refine_ls_goodness_of_fit_ref     1.050
_refine_ls_restrained_S_all     1.050
_refine_ls_number_reflns     2810
_refine_ls_number_parameters     186
_refine_ls_number_restraints     1
_refine_ls_hydrogen_treatment     mixed
_refine_ls_weighting_scheme     calc
_refine_ls_weighting_details
              'w=1/[\s^2^(Fo^2^)+(0.0421P)^2^+0.3975P] where P=(Fo^2^+2Fc^2^)/3'
_atom_sites_solution_hydrogens     mixed
_atom_sites_solution_primary     ?
_atom_sites_solution_secondary     ?
_refine_ls_shift/su_max     0.000
_refine_ls_shift/su_mean     0.000
_refine_diff_density_max     0.154
_refine_diff_density_min     -0.128
_refine_ls_extinction_method
;
SHELXL2018 (Sheldrick, 2015b)
;
_refine_ls_extinction_coef     0.036(4)
_refine_ls_extinction_expression
                                  'Fc^*^=kFc[1+0.001xFc^2^\l^3^/sin(2\q)]^-1/4^'
loop_
    _atom_type_symbol
    _atom_type_description
    _atom_type_scat_dispersion_real
    _atom_type_scat_dispersion_imag
    _atom_type_scat_source
    'C' 'C' 0.0033 0.0016
                         'International Tables Vol C Tables 4.2.6.8 and 6.1.1.4'
    'H' 'H' 0.0000 0.0000
                         'International Tables Vol C Tables 4.2.6.8 and 6.1.1.4'
    'N' 'N' 0.0061 0.0033
                         'International Tables Vol C Tables 4.2.6.8 and 6.1.1.4'
    'O' 'O' 0.0106 0.0060
                         'International Tables Vol C Tables 4.2.6.8 and 6.1.1.4'
_computing_data_collection
;
APEX3 (Bruker, 2018)
;
_computing_cell_refinement
;
SAINT (Bruker, 2018)
;
_computing_data_reduction
;
SAINT (Bruker, 2018)
;
_computing_structure_solution
;
SHELXT2014 (Sheldrick, 2015a)
;
_computing_structure_refinement
;
SHELXL2018 (Sheldrick, 2015b)
;
_computing_molecular_graphics
;
<i>OLEX2</i> (Dolomanov <i>et al.</i>,  2009)
;
_computing_publication_material
;
publCIF (Westrip, 2010)
;
loop_
    _atom_site_type_symbol
    _atom_site_label
    _atom_site_fract_x
    _atom_site_fract_y
    _atom_site_fract_z
    _atom_site_U_iso_or_equiv
    _atom_site_adp_type
    _atom_site_calc_flag
    _atom_site_occupancy
    _atom_site_disorder_assembly
    _atom_site_disorder_group
    O O1 0.4047(2) 0.31452(11) 0.55090(6) 0.0675(4) Uani d 1 . .
    N N1 0.0481(2) 0.15647(10) 0.30952(7) 0.0470(4) Uani d 1 . .
    N N2 0.71726(19) 0.46740(9) 0.22429(6) 0.0382(3) Uani d 1 . .
    C C1 0.1988(3) 0.18855(12) 0.26318(9) 0.0459(4) Uani d 1 . .
    H H1A 0.192685 0.173076 0.216165 0.055 Uiso calc 1 . .
    C C2 0.1120(2) 0.19241(11) 0.37388(8) 0.0417(4) Uani d 1 . .
    C C3 0.0196(3) 0.17930(13) 0.43823(9) 0.0504(4) Uani d 1 . .
    H H3 -0.109406 0.142352 0.442694 0.060 Uiso calc 1 . .
    C C4 0.1243(3) 0.22242(14) 0.49473(9) 0.0541(5) Uani d 1 . .
    H H4 0.064549 0.214786 0.538107 0.065 Uiso calc 1 . .
    C C5 0.3194(3) 0.27783(13) 0.48877(9) 0.0491(4) Uani d 1 . .
    C C6 0.4115(3) 0.29288(12) 0.42553(8) 0.0452(4) Uani d 1 . .
    H H6 0.539720 0.330673 0.421748 0.054 Uiso calc 1 . .
    C C7 0.3063(2) 0.24944(11) 0.36668(8) 0.0392(4) Uani d 1 . .
    C C8 0.3590(2) 0.24612(11) 0.29497(8) 0.0406(4) Uani d 1 . .
    C C9 0.5518(3) 0.29470(12) 0.26205(9) 0.0473(4) Uani d 1 . .
    H H9A 0.572877 0.262073 0.217492 0.057 Uiso calc 1 . .
    H H9B 0.680614 0.281261 0.290827 0.057 Uiso calc 1 . .
    C C10 0.5280(2) 0.41216(11) 0.25165(8) 0.0389(4) Uani d 1 . .
    H H10A 0.404340 0.424296 0.220377 0.047 Uiso calc 1 . .
    H H10B 0.493855 0.443084 0.295809 0.047 Uiso calc 1 . .
    C C11 0.9078(2) 0.46679(13) 0.27223(8) 0.0445(4) Uani d 1 . .
    H H11A 1.029007 0.500425 0.250178 0.053 Uiso calc 1 . .
    H H11B 0.949342 0.395345 0.281998 0.053 Uiso calc 1 . .
    C C12 0.8647(3) 0.52092(13) 0.33844(9) 0.0479(4) Uani d 1 . .
    H H12 0.791552 0.584226 0.335903 0.058 Uiso calc 1 . .
    C C13 0.9215(3) 0.48650(16) 0.39976(10) 0.0649(5) Uani d 1 . .
    H H13A 0.994865 0.423490 0.404413 0.078 Uiso calc 1 . .
    H H13B 0.888570 0.524946 0.438859 0.078 Uiso calc 1 . .
    C C14 0.7732(3) 0.42746(13) 0.15593(8) 0.0478(4) Uani d 1 . .
    H H14A 0.643138 0.426748 0.126309 0.057 Uiso calc 1 . .
    H H14B 0.823752 0.356257 0.160826 0.057 Uiso calc 1 . .
    C C15 0.9444(3) 0.49012(14) 0.12192(9) 0.0540(5) Uani d 1 . .
    H H15 0.939074 0.562062 0.126783 0.065 Uiso calc 1 . .
    C C16 1.0998(4) 0.45147(19) 0.08615(11) 0.0799(7) Uani d 1 . .
    H H16A 1.110188 0.379848 0.080213 0.096 Uiso calc 1 . .
    H H16B 1.201163 0.495318 0.066365 0.096 Uiso calc 1 . .
    C C17 0.6043(4) 0.36914(19) 0.54980(11) 0.0765(6) Uani d 1 . .
    H H17A 0.641883 0.393335 0.595580 0.115 Uiso calc 1 . .
    H H17B 0.589963 0.427531 0.519037 0.115 Uiso calc 1 . .
    H H17C 0.716441 0.323651 0.534050 0.115 Uiso calc 1 . .
    H H1 -0.053(3) 0.1114(13) 0.3001(11) 0.092 Uiso d 1 . .
loop_
    _atom_site_aniso_label
    _atom_site_aniso_U_11
    _atom_site_aniso_U_22
    _atom_site_aniso_U_33
    _atom_site_aniso_U_12
    _atom_site_aniso_U_13
    _atom_site_aniso_U_23
    O1 0.0743(9) 0.0789(9) 0.0489(8) 0.0010(7) -0.0049(6) -0.0074(6)
    N1 0.0463(8) 0.0388(8) 0.0558(9) -0.0055(6) -0.0007(6) -0.0011(6)
    N2 0.0355(6) 0.0353(7) 0.0437(7) -0.0011(5) 0.0004(5) -0.0024(5)
    C1 0.0538(9) 0.0367(8) 0.0475(9) 0.0008(7) 0.0026(7) -0.0016(7)
    C2 0.0418(8) 0.0321(8) 0.0511(9) 0.0035(6) 0.0001(7) 0.0027(7)
    C3 0.0470(9) 0.0445(9) 0.0600(11) 0.0000(7) 0.0077(8) 0.0084(8)
    C4 0.0584(11) 0.0562(10) 0.0481(10) 0.0097(8) 0.0087(8) 0.0089(8)
    C5 0.0527(10) 0.0472(9) 0.0470(10) 0.0095(8) -0.0031(8) -0.0005(7)
    C6 0.0432(8) 0.0380(8) 0.0542(10) 0.0029(7) -0.0008(7) -0.0010(7)
    C7 0.0394(8) 0.0299(7) 0.0482(9) 0.0045(6) 0.0011(7) 0.0017(6)
    C8 0.0430(8) 0.0284(7) 0.0505(9) 0.0037(6) 0.0036(7) 0.0001(6)
    C9 0.0470(9) 0.0369(9) 0.0586(10) 0.0028(7) 0.0113(8) 0.0011(7)
    C10 0.0342(8) 0.0364(8) 0.0459(9) 0.0010(6) 0.0001(6) 0.0000(6)
    C11 0.0359(8) 0.0437(9) 0.0537(10) -0.0013(7) -0.0023(7) -0.0043(7)
    C12 0.0481(9) 0.0401(9) 0.0552(10) -0.0033(7) -0.0054(8) -0.0054(7)
    C13 0.0702(13) 0.0677(12) 0.0559(11) 0.0061(10) -0.0122(9) -0.0051(9)
    C14 0.0490(9) 0.0482(9) 0.0465(9) -0.0083(7) 0.0035(7) -0.0048(7)
    C15 0.0577(11) 0.0540(10) 0.0505(10) -0.0133(8) 0.0043(8) -0.0003(8)
    C16 0.0770(14) 0.0871(15) 0.0769(14) -0.0315(12) 0.0275(12) -0.0193(12)
    C17 0.0753(14) 0.0892(16) 0.0639(13) -0.0017(12) -0.0156(10) -0.0125(11)
_geom_special_details
;
 All esds (except the esd in the dihedral angle between two l.s. planes)
 are estimated using the full covariance matrix.  The cell esds are taken
 into account individually in the estimation of esds in distances, angles
 and torsion angles; correlations between esds in cell parameters are only
 used when they are defined by crystal symmetry.  An approximate (isotropic)
 treatment of cell esds is used for estimating esds involving l.s. planes.
;
loop_
    _geom_bond_atom_site_label_1
    _geom_bond_atom_site_label_2
    _geom_bond_site_symmetry_2
    _geom_bond_distance
    _geom_bond_publ_flag
    O1 C5 . 1.380(2) ?
    O1 C17 . 1.414(2) ?
    N1 C1 . 1.370(2) ?
    N1 C2 . 1.374(2) ?
    N1 H1 . 0.863(5) ?
    N2 C10 . 1.4735(18) ?
    N2 C11 . 1.4726(19) ?
    N2 C14 . 1.4677(19) ?
    C1 H1A . 0.9300 ?
    C1 C8 . 1.364(2) ?
    C2 C3 . 1.392(2) ?
    C2 C7 . 1.411(2) ?
    C3 H3 . 0.9300 ?
    C3 C4 . 1.369(2) ?
    C4 H4 . 0.9300 ?
    C4 C5 . 1.402(2) ?
    C5 C6 . 1.375(2) ?
    C6 H6 . 0.9300 ?
    C6 C7 . 1.408(2) ?
    C7 C8 . 1.433(2) ?
    C8 C9 . 1.497(2) ?
    C9 H9A . 0.9700 ?
    C9 H9B . 0.9700 ?
    C9 C10 . 1.529(2) ?
    C10 H10A . 0.9700 ?
    C10 H10B . 0.9700 ?
    C11 H11A . 0.9700 ?
    C11 H11B . 0.9700 ?
    C11 C12 . 1.487(2) ?
    C12 H12 . 0.9300 ?
    C12 C13 . 1.303(2) ?
    C13 H13A . 0.9300 ?
    C13 H13B . 0.9300 ?
    C14 H14A . 0.9700 ?
    C14 H14B . 0.9700 ?
    C14 C15 . 1.492(2) ?
    C15 H15 . 0.9300 ?
    C15 C16 . 1.294(3) ?
    C16 H16A . 0.9300 ?
    C16 H16B . 0.9300 ?
    C17 H17A . 0.9600 ?
    C17 H17B . 0.9600 ?
    C17 H17C . 0.9600 ?
loop_
    _geom_angle_atom_site_label_1
    _geom_angle_atom_site_label_2
    _geom_angle_atom_site_label_3
    _geom_angle_site_symmetry_1
    _geom_angle_site_symmetry_3
    _geom_angle
    _geom_angle_publ_flag
    C5 O1 C17 . . 117.69(15) ?
    C1 N1 C2 . . 108.04(13) ?
    C1 N1 H1 . . 123.8(15) ?
    C2 N1 H1 . . 127.0(15) ?
    C11 N2 C10 . . 113.15(12) ?
    C14 N2 C10 . . 111.23(12) ?
    C14 N2 C11 . . 111.24(12) ?
    N1 C1 H1A . . 124.4 ?
    C8 C1 N1 . . 111.17(14) ?
    C8 C1 H1A . . 124.4 ?
    N1 C2 C3 . . 130.91(15) ?
    N1 C2 C7 . . 107.83(14) ?
    C3 C2 C7 . . 121.25(15) ?
    C2 C3 H3 . . 121.0 ?
    C4 C3 C2 . . 118.00(16) ?
    C4 C3 H3 . . 121.0 ?
    C3 C4 H4 . . 119.2 ?
    C3 C4 C5 . . 121.57(16) ?
    C5 C4 H4 . . 119.2 ?
    O1 C5 C4 . . 113.98(15) ?
    C6 C5 O1 . . 124.76(16) ?
    C6 C5 C4 . . 121.26(16) ?
    C5 C6 H6 . . 120.9 ?
    C5 C6 C7 . . 118.12(15) ?
    C7 C6 H6 . . 120.9 ?
    C2 C7 C8 . . 107.18(13) ?
    C6 C7 C2 . . 119.78(14) ?
    C6 C7 C8 . . 133.00(14) ?
    C1 C8 C7 . . 105.77(13) ?
    C1 C8 C9 . . 127.18(15) ?
    C7 C8 C9 . . 127.04(14) ?
    C8 C9 H9A . . 108.9 ?
    C8 C9 H9B . . 108.9 ?
    C8 C9 C10 . . 113.19(13) ?
    H9A C9 H9B . . 107.8 ?
    C10 C9 H9A . . 108.9 ?
    C10 C9 H9B . . 108.9 ?
    N2 C10 C9 . . 116.70(12) ?
    N2 C10 H10A . . 108.1 ?
    N2 C10 H10B . . 108.1 ?
    C9 C10 H10A . . 108.1 ?
    C9 C10 H10B . . 108.1 ?
    H10A C10 H10B . . 107.3 ?
    N2 C11 H11A . . 109.1 ?
    N2 C11 H11B . . 109.1 ?
    N2 C11 C12 . . 112.40(13) ?
    H11A C11 H11B . . 107.9 ?
    C12 C11 H11A . . 109.1 ?
    C12 C11 H11B . . 109.1 ?
    C11 C12 H12 . . 117.5 ?
    C13 C12 C11 . . 125.04(17) ?
    C13 C12 H12 . . 117.5 ?
    C12 C13 H13A . . 120.0 ?
    C12 C13 H13B . . 120.0 ?
    H13A C13 H13B . . 120.0 ?
    N2 C14 H14A . . 108.9 ?
    N2 C14 H14B . . 108.9 ?
    N2 C14 C15 . . 113.21(13) ?
    H14A C14 H14B . . 107.7 ?
    C15 C14 H14A . . 108.9 ?
    C15 C14 H14B . . 108.9 ?
    C14 C15 H15 . . 117.7 ?
    C16 C15 C14 . . 124.64(18) ?
    C16 C15 H15 . . 117.7 ?
    C15 C16 H16A . . 120.0 ?
    C15 C16 H16B . . 120.0 ?
    H16A C16 H16B . . 120.0 ?
    O1 C17 H17A . . 109.5 ?
    O1 C17 H17B . . 109.5 ?
    O1 C17 H17C . . 109.5 ?
    H17A C17 H17B . . 109.5 ?
    H17A C17 H17C . . 109.5 ?
    H17B C17 H17C . . 109.5 ?
loop_
    _geom_torsion_atom_site_label_1
    _geom_torsion_atom_site_label_2
    _geom_torsion_atom_site_label_3
    _geom_torsion_atom_site_label_4
    _geom_torsion_site_symmetry_1
    _geom_torsion_site_symmetry_2
    _geom_torsion_site_symmetry_3
    _geom_torsion_site_symmetry_4
    _geom_torsion
    _geom_torsion_publ_flag
    O1 C5 C6 C7 . . . . 179.25(14) ?
    N1 C1 C8 C7 . . . . 0.67(17) ?
    N1 C1 C8 C9 . . . . 179.97(14) ?
    N1 C2 C3 C4 . . . . 178.16(16) ?
    N1 C2 C7 C6 . . . . -178.18(13) ?
    N1 C2 C7 C8 . . . . -0.40(16) ?
    N2 C11 C12 C13 . . . . 135.82(18) ?
    N2 C14 C15 C16 . . . . 140.91(19) ?
    C1 N1 C2 C3 . . . . -178.24(16) ?
    C1 N1 C2 C7 . . . . 0.80(17) ?
    C1 C8 C9 C10 . . . . 103.67(18) ?
    C2 N1 C1 C8 . . . . -0.94(18) ?
    C2 C3 C4 C5 . . . . -0.3(2) ?
    C2 C7 C8 C1 . . . . -0.16(16) ?
    C2 C7 C8 C9 . . . . -179.46(14) ?
    C3 C2 C7 C6 . . . . 1.0(2) ?
    C3 C2 C7 C8 . . . . 178.75(14) ?
    C3 C4 C5 O1 . . . . -178.99(15) ?
    C3 C4 C5 C6 . . . . 1.3(3) ?
    C4 C5 C6 C7 . . . . -1.1(2) ?
    C5 C6 C7 C2 . . . . 0.0(2) ?
    C5 C6 C7 C8 . . . . -177.13(15) ?
    C6 C7 C8 C1 . . . . 177.21(16) ?
    C6 C7 C8 C9 . . . . -2.1(3) ?
    C7 C2 C3 C4 . . . . -0.8(2) ?
    C7 C8 C9 C10 . . . . -77.2(2) ?
    C8 C9 C10 N2 . . . . 175.60(13) ?
    C10 N2 C11 C12 . . . . -62.30(17) ?
    C10 N2 C14 C15 . . . . 172.28(13) ?
    C11 N2 C10 C9 . . . . -65.85(17) ?
    C11 N2 C14 C15 . . . . -60.60(18) ?
    C14 N2 C10 C9 . . . . 60.23(18) ?
    C14 N2 C11 C12 . . . . 171.63(13) ?
    C17 O1 C5 C4 . . . . 178.50(16) ?
    C17 O1 C5 C6 . . . . -1.8(2) ?
loop_
    _geom_hbond_atom_site_label_D
    _geom_hbond_atom_site_label_H
    _geom_hbond_atom_site_label_A
    _geom_hbond_site_symmetry_A
    _geom_hbond_distance_DH
    _geom_hbond_distance_HA
    _geom_hbond_distance_DA
    _geom_hbond_angle_DHA
    _geom_hbond_publ_flag
    N1 H1 N2 2_545 0.863(5) 2.155(9) 2.9880(18) 162(2) yes
_shelx_space_group_comment
;
The symmetry employed for this shelxl refinement is uniquely defined
by the following loop, which should always be used as a source of
symmetry information in preference to the above space-group names.
They are only intended as comments.
;
_shelx_estimated_absorpt_T_min     0.978
_shelx_estimated_absorpt_T_max     0.998
_shelx_hkl_file
;
   1   0   0   -0.40    3.40
   1   0   0    3.50    4.00
   1   0   0    7.90    5.10
  -1   0   0   -5.80    3.10
   1   0   0   -0.80    3.00
  -1   0   0    3.50    4.40
  -1   0   0    4.00    6.30
  -2   0   0 3305.57   81.39
  -2   0   0 3405.06   82.19
  -2   0   0 3364.76   83.39
  -2   0   0 3327.47   83.49
   2   0   0 3358.56   83.49
  -2   0   0 3275.47   86.89
   2   0   0 3509.75   87.49
   2   0   0 3455.35   83.39
   2   0   0 3299.37   81.99
  -2   0   0 3373.46   86.79
  -3   0   0    9.70    6.30
  -3   0   0    2.00    7.80
  -3   0   0   -0.60   11.50
  -3   0   0   -4.90    7.50
  -3   0   0   -1.80   11.30
  -3   0   0   -3.20    5.30
   3   0   0    1.60   10.90
   3   0   0  -14.30    7.10
   3   0   0   -0.50    7.20
   3   0   0   -0.90    6.20
  -4   0   0  759.12   35.20
  -4   0   0  793.52   34.70
   4   0   0  755.32   25.20
   4   0   0  774.32   28.30
   4   0   0  757.32   27.40
   4   0   0  761.52   35.00
  -4   0   0  737.73   23.60
  -4   0   0  758.52   25.60
  -4   0   0  762.92   28.30
  -4   0   0  744.43   28.00
   5   0   0  -10.00   16.20
   5   0   0    2.70    9.70
   5   0   0    5.10    6.40
  -5   0   0    8.10   15.30
  -5   0   0   -7.00    9.90
  -5   0   0   -2.40    9.90
  -5   0   0   -0.10    5.90
   5   0   0    1.70    7.80
  -5   0   0    6.50   15.00
  -6   0   0  143.39   23.70
  -6   0   0  137.49    8.80
  -6   0   0  168.08   24.60
  -6   0   0  119.39   15.80
   6   0   0  119.29   22.60
  -6   0   0  133.99   17.10
   6   0   0  156.38   16.40
   7   0   0    5.20    6.60
  -7   0   0  -25.60   17.90
  -7   0   0   22.70   20.90
  -7   0   0   12.10   12.10
   7   0   0   -8.60   29.20
  -7   0   0   -7.50   11.10
   7   0   0   13.60   10.40
  -1  -1   0   -3.20    4.70
  -1  -1   0    6.80    6.70
  -1  -1   0   12.70    3.90
   1  -1   0    2.70    3.00
   1  -1   0    6.30    5.30
   1  -1   0    6.10    7.20
   1  -1   0   -3.70    5.30
  -1  -1   0    5.30    3.80
   1  -1   0    4.50    6.10
  -1  -1   0    7.30    3.10
  -1   1   0    6.90    3.10
   1   1   0   -2.00    4.60
   1   1   0    5.40    5.70
  -1   1   0    7.10    6.10
   1   1   0    7.60    3.20
  -1   1   0   11.20    7.70
  -1   1   0    8.60    5.80
  -1   1   0    3.20    6.20
  -1   1   0   10.60    6.30
  -2  -1   0  234.88    9.90
   2  -1   0  228.68   17.70
  -2  -1   0  258.67   16.70
  -2  -1   0  216.78   11.90
   2  -1   0  233.18   14.80
   2  -1   0  246.08   13.70
   2  -1   0  244.48    9.10
  -2  -1   0  251.57   16.30
  -2  -1   0  249.58   12.00
   2  -1   0  248.48   14.40
   2   1   0  250.07    9.90
   2   1   0  248.18   11.80
  -2   1   0  253.77   14.00
  -2   1   0  243.08    9.20
  -2   1   0  267.27   19.30
  -2   1   0  229.48   14.80
   2   1   0  220.98   16.00
  -2   1   0  241.08   14.70
  -3  -1   0   76.39    7.00
   3  -1   0   82.19   10.10
   3  -1   0  101.99   16.20
  -3  -1   0   90.49    9.50
   3  -1   0  100.19   11.50
   3  -1   0  115.09   11.60
  -3  -1   0   96.59   14.00
  -3  -1   0  103.39   13.90
  -3  -1   0   85.29    9.50
   3   1   0   85.79    8.50
   3   1   0   83.69    8.70
  -3   1   0   92.19   14.70
  -3   1   0   75.49   10.80
  -3   1   0   91.39    7.30
   3   1   0   96.49   13.70
  -3   1   0   77.79    9.60
   3   1   0  107.89   10.10
  -4  -1   0  618.24   24.00
   4  -1   0  622.34   32.40
  -4  -1   0  661.53   31.50
  -4  -1   0  644.84   30.70
   4  -1   0  635.84   25.80
  -4  -1   0  615.04   22.60
   4  -1   0  609.64   23.50
  -4  -1   0  603.14   20.30
   4  -1   0  601.34   25.90
  -4  -1   0  597.94   23.60
   4   1   0  653.73   20.20
   4   1   0  626.94   30.60
  -4   1   0  571.44   30.70
  -4   1   0  592.04   29.70
  -4   1   0  597.44   26.00
  -4   1   0  581.24   18.30
   4   1   0  626.04   23.90
  -4   1   0  606.24   32.70
   4   1   0  571.44   22.70
  -5  -1   0  279.67   19.40
   5  -1   0  290.07   17.40
   5  -1   0  284.37   26.00
  -5  -1   0  311.67   26.60
  -5  -1   0  318.57   19.40
   5  -1   0  304.17   24.80
  -5  -1   0  301.97   16.50
  -5  -1   0  279.57   27.30
   5  -1   0  311.17   20.10
   5   1   0  295.77   26.90
  -5   1   0  282.37   26.50
  -5   1   0  274.47   21.80
   5   1   0  310.27   17.80
   5   1   0  298.97   19.00
  -5   1   0  298.67   10.60
  -5   1   0  299.77   21.60
  -5   1   0  351.06   30.70
  -6  -1   0   40.30    8.50
  -6  -1   0   49.20   19.60
  -6  -1   0   25.80   11.60
   6  -1   0   27.20   12.00
  -6  -1   0   42.80   19.10
   6  -1   0   28.90   12.40
  -6  -1   0   27.50   12.20
   6  -1   0   59.89   20.40
  -6   1   0   51.39   14.50
  -6   1   0   24.20   18.30
  -6   1   0   57.89   20.20
   6   1   0    5.70    6.40
   6   1   0   32.10   10.10
   6   1   0   55.69   18.90
  -6   1   0   43.00   14.00
   7  -1   0    4.50   11.50
   7  -1   0   13.00   18.90
  -7  -1   0   -6.00    4.20
  -7  -1   0   -3.00   18.40
   7  -1   0    6.90    7.20
  -7  -1   0   -4.30   10.80
  -7  -1   0   18.90   11.80
  -7  -1   0   15.50   18.80
  -7  -1   0   -2.80    4.30
   7  -1   0   -4.80    4.20
  -7   1   0  -25.90   16.30
  -7   1   0  -10.30   18.10
  -7   1   0  -12.00   11.80
   7   1   0   18.40    6.00
   7   1   0  -12.80   16.20
  -7   1   0  -21.40   12.30
  -7   1   0   14.90   18.50
   0  -2   0 2609.14   64.39
   0  -2   0 2658.83   65.09
   0  -2   0 2598.54   64.49
   0  -2   0 2610.74   63.79
   0  -2   0 2549.65   62.79
   0   2   0 2636.04   62.89
   0   2   0 2727.33   64.59
   1  -2   0 4544.15  110.09
   1  -2   0 4700.63  112.59
  -1  -2   0 4675.23  112.69
  -1  -2   0 4576.04  111.59
   1  -2   0 4630.14  112.39
   1  -2   0 4449.06  112.19
  -1  -2   0 4523.65  109.49
   1  -2   0 4642.74  112.39
  -1  -2   0 4646.64  109.49
  -1  -2   0 4458.95  109.39
   1  -2   0 4405.06  112.99
  -1   2   0 4825.72  113.59
  -1   2   0 4540.55  112.29
   1   2   0 4659.73  109.49
   1   2   0 4736.23  109.49
   1   2   0 4594.24  111.49
  -1   2   0 4527.55  112.19
  -1   2   0 4632.94  112.69
  -1   2   0 4642.04  112.59
  -2  -2   0   74.19    7.10
   2  -2   0   67.29   10.30
  -2  -2   0   63.19    6.70
  -2  -2   0   71.19    8.90
  -2  -2   0   70.39   10.70
  -2  -2   0   65.19    6.80
   2  -2   0   61.99   10.30
   2  -2   0   70.19   10.70
   2  -2   0   65.09   12.60
   2  -2   0   70.49    6.90
  -2   2   0   58.39   10.90
  -2   2   0   53.69   12.90
  -2   2   0   60.59   10.80
   2   2   0   68.99   10.40
   2   2   0   63.49    6.60
   2   2   0   65.99   10.50
  -2   2   0   70.49   10.30
  -2   2   0   74.49   11.30
  -2   2   0   67.29    7.00
   3  -2   0   72.99   11.80
  -3  -2   0   82.19   12.50
  -3  -2   0   56.29    7.90
   3  -2   0   81.79   11.20
  -3  -2   0   69.79    7.30
  -3  -2   0   72.99   13.10
   3  -2   0   60.59   10.80
  -3  -2   0   67.29    8.10
   3  -2   0   80.79   16.30
  -3   2   0   83.29   12.20
  -3   2   0   71.69   13.00
  -3   2   0   73.89    6.60
   3   2   0   70.69   12.00
  -3   2   0   62.89   14.60
   3   2   0   64.69    7.50
  -3   2   0   64.89   11.70
   4  -2   0  291.27   24.70
   4  -2   0  313.47   18.70
  -4  -2   0  303.17   16.30
  -4  -2   0  286.87   11.80
   4  -2   0  300.37   19.80
  -4  -2   0  317.57   22.80
   4  -2   0  265.67   19.10
  -4  -2   0  300.17   23.70
  -4  -2   0  290.77   16.00
  -4   2   0  287.87   26.40
  -4   2   0  265.57   20.50
  -4   2   0  286.57    9.70
   4   2   0  281.37   22.60
   4   2   0  289.37   14.90
   4   2   0  291.17   16.00
  -4   2   0  328.97   19.50
  -5  -2   0  411.36   29.40
   5  -2   0  363.86   22.80
   5  -2   0  383.56   21.00
   5  -2   0  383.96   30.30
  -5  -2   0  366.66   20.50
   5  -2   0  382.06   23.10
  -5  -2   0  421.46   29.10
  -5  -2   0  387.56   20.50
  -5  -2   0  414.06   20.60
   5   2   0  391.76   18.80
  -5   2   0  387.86   32.20
  -5   2   0  431.16   43.80
   5   2   0  344.77   19.60
   5   2   0  333.67   27.80
  -5   2   0  370.96   24.80
  -5   2   0  421.06   29.90
  -5   2   0  414.96   25.30
  -6  -2   0  139.39   14.90
   6  -2   0  107.69   15.70
  -6  -2   0  114.89   12.90
  -6  -2   0  121.29   21.10
  -6  -2   0  127.19   21.90
   6  -2   0   69.99   14.80
  -6  -2   0  137.09   14.60
  -6   2   0  141.19   18.50
   6   2   0  158.38   22.40
   6   2   0  143.39   14.10
  -6   2   0  127.89   22.20
  -6   2   0  155.58   18.90
  -6   2   0  176.28   26.20
   7  -2   0   32.20   14.30
  -7  -2   0   29.10   11.30
  -7  -2   0   21.70   20.10
  -7  -2   0    6.70   18.00
  -7  -2   0   36.40    9.10
   7  -2   0    3.70    8.70
   7  -2   0    0.40   18.80
  -7  -2   0   27.10   11.10
   7   2   0    6.80    7.60
  -7   2   0   28.40   15.40
   7   2   0   53.19   18.10
  -7   2   0   48.20   22.60
  -7   2   0   32.70   15.20
  -7   2   0   25.20   19.80
  -7   2   0   22.70   20.10
   0  -3   0    4.00    5.20
   0  -3   0   -8.90    9.10
   0  -3   0   -9.10    7.40
   0  -3   0    5.60    8.10
   0  -3   0   -2.00    5.90
   0  -3   0    2.50    8.60
   0   3   0    6.00    7.70
   0   3   0   -1.90    5.50
   0   3   0   -2.00    4.60
   0   3   0   -3.80    7.30
   0   3   0   -0.80    7.90
   2  -3   0 1864.11   46.70
   2  -3   0 1774.62   51.09
  -2  -3   0 1833.62   46.40
   2  -3   0 1868.11   54.59
  -2  -3   0 1769.32   46.40
  -2  -3   0 1772.52   52.09
   2  -3   0 1838.72   51.59
   2  -3   0 1791.42   51.39
  -2  -3   0 1793.62   57.09
  -2  -3   0 1726.93   47.90
  -2   3   0 1758.62   55.79
   2   3   0 1791.42   46.40
   2   3   0 1836.92   48.20
   2   3   0 1796.82   50.79
  -2   3   0 1851.11   51.99
  -2   3   0 1804.82   51.49
  -2   3   0 1786.02   53.69
  -2   3   0 1783.52   51.79
  -3  -3   0    8.90    4.50
   3  -3   0   26.70   13.40
   3  -3   0    6.60    9.80
  -3  -3   0   16.30    6.20
   3  -3   0   20.90   10.50
   3  -3   0   10.70   12.40
   3  -3   0    4.30    4.50
  -3  -3   0   17.10   10.50
  -3  -3   0   35.10   10.20
  -3  -3   0    8.70    6.10
  -3   3   0  -15.00   10.40
  -3   3   0   17.70   10.30
  -3   3   0   19.40   10.90
   3   3   0   -5.80    9.70
   3   3   0    3.00    9.20
  -3   3   0    4.20   12.50
   3   3   0   20.30    6.30
  -3   3   0    7.60   10.20
  -4  -3   0  150.18   17.90
  -4  -3   0  133.99   15.60
  -4  -3   0  172.48   12.80
   4  -3   0  175.98   17.60
  -4  -3   0  142.39    8.00
  -4  -3   0  148.99   12.30
   4  -3   0  186.58   21.10
   4  -3   0  172.48   17.00
   4  -3   0  163.88   16.70
  -4   3   0  158.88   20.50
   4   3   0  155.18   12.20
  -4   3   0  171.18   17.20
  -4   3   0  154.28   16.00
   4   3   0  138.29   15.60
   4   3   0  149.19   11.30
  -4   3   0  183.08   17.50
  -4   3   0  149.49   18.10
  -5  -3   0  514.55   32.80
   5  -3   0  537.85   26.50
  -5  -3   0  508.25   22.30
  -5  -3   0  515.45   25.50
  -5  -3   0  514.35   22.20
  -5  -3   0  498.75   30.60
   5  -3   0  513.25   27.70
   5  -3   0  527.35   27.60
   5  -3   0  563.74   35.90
   5   3   0  538.25   30.50
   5   3   0  503.65   21.60
  -5   3   0  536.45   29.20
  -5   3   0  511.65   32.40
  -5   3   0  546.55   46.90
  -5   3   0  508.25   47.20
  -5   3   0  574.34   30.10
  -6  -3   0   15.90    9.10
  -6  -3   0    0.00    8.50
   6  -3   0   25.80   30.80
  -6  -3   0   27.50   18.20
  -6  -3   0    1.30   15.70
   6  -3   0   -9.70   11.30
   6  -3   0   -6.70    6.70
  -6  -3   0   -5.10   10.10
   6   3   0   -1.20   13.10
  -6   3   0   13.90   17.20
  -6   3   0   -9.40   17.40
   6   3   0    4.30    7.50
  -6   3   0  -24.90   12.50
  -6   3   0   -8.00   16.60
   6   3   0   10.50    7.60
   7  -3   0   -2.80    6.00
  -7  -3   0   12.00    9.80
  -7  -3   0   22.50   10.40
   7  -3   0   10.80    8.30
  -7  -3   0   14.00   10.30
  -7  -3   0   11.60   18.40
   7  -3   0   47.60   21.00
   7  -3   0   40.10   14.30
  -7  -3   0   15.60    9.90
  -7  -3   0   26.90   18.60
  -7   3   0   24.60   21.70
   7   3   0   -6.20   13.50
   7   3   0   16.00    6.20
  -7   3   0    6.60   15.50
  -7   3   0   21.00   15.00
   1  -4   0    0.60    9.30
   1  -4   0    1.70    9.80
   1  -4   0   12.30   10.30
   1  -4   0    1.60    9.10
  -1  -4   0    5.50    7.20
   1  -4   0    5.00    9.90
  -1  -4   0   -2.50    6.40
  -1  -4   0    6.10    7.50
   1   4   0    0.20    6.50
  -1   4   0    2.40    9.30
   1   4   0  -13.40    9.10
  -1   4   0   -0.70    9.30
  -1   4   0    2.60    8.70
   1   4   0   13.60    6.60
  -1   4   0   -2.20    9.80
   1   4   0   14.60    7.50
   2  -4   0  722.83   23.40
  -2  -4   0  676.63   28.30
   2  -4   0  701.33   27.60
  -2  -4   0  617.84   21.10
   2  -4   0  674.73   27.80
  -2  -4   0  676.43   26.50
   2  -4   0  727.63   27.90
   2  -4   0  710.23   29.00
  -2  -4   0  670.33   28.20
  -2  -4   0  615.94   21.50
   2  -4   0  704.53   29.40
  -2   4   0  703.03   27.70
   2   4   0  665.03   21.40
   2   4   0  641.34   21.60
  -2   4   0  680.03   27.30
  -2   4   0  763.22   29.80
   2   4   0  642.24   21.70
   2   4   0  644.14   26.40
  -2   4   0  757.12   30.80
  -2   4   0  737.43   28.40
   3  -4   0  327.47   24.00
  -3  -4   0  283.87   19.90
  -3  -4   0  311.07   14.40
   3  -4   0  308.07   13.60
  -3  -4   0  351.66   22.40
  -3  -4   0  289.87   12.90
  -3  -4   0  317.97   14.30
   3  -4   0  311.97   20.30
   3  -4   0  318.77   20.70
  -3  -4   0  288.47   16.90
   3  -4   0  347.37   22.30
  -3   4   0  310.67   20.80
   3   4   0  311.17   17.40
  -3   4   0  338.77   22.30
  -3   4   0  333.97   22.10
  -3   4   0  310.87   21.40
  -3   4   0  354.66   25.40
   3   4   0  285.57   14.00
   3   4   0  349.27   20.90
  -4  -4   0  516.45   25.20
  -4  -4   0  490.75   19.50
  -4  -4   0  461.75   19.10
   4  -4   0  452.25   29.10
  -4  -4   0  477.65   27.80
   4  -4   0  467.65   26.50
   4  -4   0  513.25   26.10
  -4  -4   0  474.95   15.10
   4  -4   0  495.05   27.30
   4  -4   0  495.45   15.50
  -4   4   0  463.65   27.20
   4   4   0  482.35   24.40
  -4   4   0  483.15   32.60
  -4   4   0  473.25   27.40
  -4   4   0  499.05   26.70
  -5  -4   0   36.70    8.90
   5  -4   0   48.80   14.10
   5  -4   0   12.50   14.20
   5  -4   0   74.89   14.40
   5  -4   0   42.60   13.70
  -5  -4   0   51.69   16.60
  -5  -4   0   40.90    9.30
  -5  -4   0   49.20   14.00
  -5   4   0   62.09   17.50
   5   4   0   51.19   13.40
   5   4   0   48.90    8.50
  -5   4   0   86.99   21.50
  -5   4   0   48.60   16.00
  -6  -4   0   -8.10    8.10
  -6  -4   0   10.60   14.10
  -6  -4   0  -13.00   10.80
  -6  -4   0    4.50   16.00
  -6  -4   0   -6.10   11.70
   6  -4   0   -6.10    8.10
   6  -4   0   35.50   25.10
   6  -4   0  -13.10   17.90
   6  -4   0    5.70   13.20
  -6   4   0    9.10   17.10
  -6   4   0  -13.70   16.20
   6   4   0    4.80   12.20
  -6   4   0    4.40   15.20
   6   4   0   10.80    6.60
  -6   4   0  -13.30   13.50
  -6   4   0    4.30   18.60
  -7  -4   0   21.10   17.30
  -7  -4   0    4.70    8.60
   7  -4   0   -7.80    7.00
   7  -4   0   -9.80   23.70
   7  -4   0   13.60   14.00
  -7  -4   0   11.10   18.70
  -7  -4   0   21.10    9.50
   7  -4   0   11.40    9.40
  -7  -4   0   15.30   11.50
  -7   4   0   -1.00   15.40
  -7   4   0  -17.40   17.90
  -7   4   0   30.30   36.30
  -7   4   0   20.40   15.40
   7   4   0    6.70    3.90
   7   4   0    1.00    4.40
   0  -5   0  -15.50    9.40
   0  -5   0    1.00   10.20
   0  -5   0   24.90    9.80
   0  -5   0   -0.90    9.40
   0  -5   0    4.60    7.50
   0  -5   0   -5.10    5.30
   0   5   0    9.10    9.20
   0   5   0    0.50    9.00
   0   5   0    2.50    5.30
   0   5   0   16.30    9.80
   0   5   0    1.70    6.50
   1  -5   0 1219.08   37.80
   1  -5   0 1098.49   36.00
   1  -5   0 1121.69   38.40
  -1  -5   0 1087.99   34.30
  -1  -5   0 1102.39   34.00
  -1  -5   0 1100.99   37.50
  -1  -5   0 1155.68   34.20
   1  -5   0 1188.08   37.90
   1  -5   0 1191.58   37.30
  -1   5   0 1178.08   37.70
  -1   5   0 1141.59   37.20
  -1   5   0 1110.79   36.90
  -1   5   0 1126.99   36.10
   1   5   0 1126.79   37.50
   1   5   0 1116.99   33.60
   1   5   0 1116.69   34.70
   1   5   0 1023.00   33.50
   2  -5   0  677.93   29.70
  -2  -5   0  663.73   29.40
  -2  -5   0  611.34   19.70
   2  -5   0  738.43   29.20
  -2  -5   0  725.83   23.40
   2  -5   0  673.83   25.10
   2  -5   0  696.93   29.20
  -2  -5   0  714.53   26.70
   2  -5   0  649.64   30.30
   2  -5   0  701.23   29.50
  -2  -5   0  703.33   23.60
   2   5   0  688.03   27.20
  -2   5   0  715.93   31.10
  -2   5   0  676.53   28.80
  -2   5   0  736.53   29.50
  -2   5   0  728.23   29.80
   2   5   0  684.33   23.20
   2   5   0  682.13   23.00
   3  -5   0  537.65   19.80
   3  -5   0  499.65   29.80
  -3  -5   0  469.55   26.30
   3  -5   0  520.95   26.90
   3  -5   0  517.15   26.50
  -3  -5   0  508.05   19.10
  -3  -5   0  508.95   19.20
   3  -5   0  520.05   26.50
  -3  -5   0  514.75   25.20
  -3  -5   0  472.25   20.00
   3   5   0  524.65   20.30
  -3   5   0  518.25   26.80
   3   5   0  501.35   19.00
  -3   5   0  459.95   26.10
  -3   5   0  538.75   29.60
   3   5   0  500.15   25.80
  -3   5   0  558.14   27.30
   3   5   0  505.95   24.20
   4  -5   0    9.80   25.90
  -4  -5   0   12.80    9.30
  -4  -5   0    9.60    6.70
  -4  -5   0    1.90   12.30
  -4  -5   0    5.00    6.70
   4  -5   0   13.00    5.10
  -4  -5   0   -2.60   12.20
   4  -5   0    9.70   13.50
   4  -5   0   11.10   12.80
   4  -5   0    5.70   12.90
  -4  -5   0    3.90    4.70
  -4   5   0   -1.90   14.60
  -4   5   0   11.40   13.60
  -4   5   0    6.90   13.20
   4   5   0   10.20    8.30
   4   5   0    2.30    5.90
  -4   5   0    0.80   12.20
   4   5   0   -7.20   11.10
  -5  -5   0   79.59   15.10
   5  -5   0   25.40   13.50
  -5  -5   0   41.00    8.80
   5  -5   0   28.50   14.50
   5  -5   0   26.50   14.90
  -5  -5   0   58.29   27.30
  -5   5   0   24.70   14.90
  -5   5   0   53.19   17.50
  -5   5   0   39.00   16.30
  -5   5   0   34.00   19.50
   5   5   0   49.20   12.40
   5   5   0   39.30    7.60
   6  -5   0   25.90   15.30
  -6  -5   0   23.60   17.30
  -6  -5   0   33.40   16.60
  -6  -5   0   34.40   18.30
  -6  -5   0   36.40   14.80
  -6  -5   0   44.30    9.10
   6  -5   0   30.00   14.10
   6  -5   0   -5.80    8.60
  -6  -5   0   31.10    8.80
  -6   5   0   45.10   17.70
  -6   5   0   23.50   16.10
  -6   5   0   64.79   23.20
  -6   5   0   30.40   19.50
  -6   5   0   13.00   17.00
  -7  -5   0   31.80    8.70
  -7  -5   0    4.80   15.50
   7  -5   0   -1.50   10.80
  -7  -5   0   39.40   17.30
  -7  -5   0   29.90    8.90
  -7  -5   0   17.40   20.80
  -7   5   0   13.50   19.80
  -7   5   0   -8.30   20.10
  -7   5   0   54.79   18.90
   7   5   0   30.70   15.10
   0  -6   0 1014.20   35.70
   0  -6   0 1000.20   33.90
   0  -6   0  988.80   33.90
   0  -6   0 1017.50   36.70
   0  -6   0  924.01   28.70
   0   6   0 1024.60   35.80
   0   6   0  974.40   33.80
   0   6   0 1009.30   34.50
   0   6   0 1048.70   28.90
   0   6   0  999.60   32.00
  -1  -6   0  371.46   21.60
   1  -6   0  354.66   19.90
  -1  -6   0  374.66   21.10
  -1  -6   0  363.46   18.40
   1  -6   0  364.76   21.40
  -1  -6   0  374.26   18.70
   1  -6   0  370.76   23.20
   1  -6   0  390.86   22.60
   1  -6   0  367.06   21.80
  -1  -6   0  379.16   19.10
  -1   6   0  332.47   21.20
   1   6   0  364.86   18.80
  -1   6   0  367.96   18.40
  -1   6   0  374.96   20.10
   1   6   0  336.77   21.20
   1   6   0  373.16   18.90
  -1   6   0  364.16   21.00
   1   6   0  360.26   17.80
  -1   6   0  416.36   22.50
   2  -6   0 1319.67   46.50
   2  -6   0 1373.66   45.30
  -2  -6   0 1322.97   45.60
   2  -6   0 1329.47   45.30
  -2  -6   0 1348.86   39.30
  -2  -6   0 1333.17   39.50
   2  -6   0 1360.76   45.70
   2  -6   0 1339.87   46.00
  -2  -6   0 1375.46   42.60
   2  -6   0 1332.67   41.80
   2   6   0 1295.77   39.10
  -2   6   0 1378.46   45.50
  -2   6   0 1359.46   45.40
   2   6   0 1377.06   42.70
  -2   6   0 1298.87   45.30
  -2   6   0 1348.07   46.10
   2   6   0 1368.16   39.40
   3  -6   0  161.38   18.10
   3  -6   0  153.88   19.00
   3  -6   0  153.78   18.00
  -3  -6   0  168.98   12.60
  -3  -6   0  159.68   13.10
  -3  -6   0  151.78   16.50
  -3  -6   0  179.08   18.70
   3  -6   0  154.18   19.80
   3  -6   0  164.78   18.40
  -3  -6   0  152.68   11.50
   3   6   0  167.78   17.10
   3   6   0  158.68   12.50
  -3   6   0  161.88   20.70
  -3   6   0  155.28   17.40
  -3   6   0  151.88   18.40
  -3   6   0  195.88   19.50
   3   6   0  153.38   11.50
  -4  -6   0    1.00    6.90
  -4  -6   0   10.00    6.90
  -4  -6   0    5.20   13.80
  -4  -6   0    7.30    7.20
   4  -6   0    5.40   15.50
   4  -6   0    7.30   11.70
   4  -6   0   10.50   13.70
  -4  -6   0   19.40    9.10
  -4  -6   0   15.90    6.10
   4  -6   0    2.30    5.90
  -4  -6   0   35.20   13.90
   4  -6   0    4.60   13.50
  -4   6   0   -6.10   16.20
  -4   6   0   17.00   14.30
   4   6   0    9.60   12.70
   4   6   0   19.40    8.00
  -4   6   0    8.50   21.60
   4   6   0   12.70    6.40
  -4   6   0   30.50   15.00
   5  -6   0  111.09   19.90
  -5  -6   0  120.49   20.70
  -5  -6   0  100.29   10.50
  -5  -6   0  114.29   10.80
  -5  -6   0   99.39   14.50
  -5  -6   0  105.59   20.20
   5  -6   0  100.89   19.50
  -5   6   0  108.29   19.60
  -5   6   0  116.99   20.00
  -5   6   0  104.59   19.50
  -5   6   0  135.19   25.30
  -6  -6   0   92.69   21.80
   6  -6   0   66.79   16.60
  -6  -6   0   79.79    9.80
   6  -6   0  156.38   21.80
  -6  -6   0   81.59   20.50
  -6  -6   0   98.69   10.60
   6  -6   0   67.49   38.60
   6  -6   0  115.49   25.50
  -6  -6   0  135.59   18.30
  -6   6   0   88.69   24.30
  -6   6   0   90.09   24.20
  -6   6   0  135.49   24.00
   0  -7   0    6.00   10.40
   0  -7   0    0.50   10.30
   0  -7   0   -5.50   11.40
   0  -7   0    1.10   10.70
   0  -7   0   -2.90    5.70
   0   7   0   -1.50   10.30
   0   7   0   -0.40    9.40
   0   7   0    8.10    6.00
   0   7   0   -5.30    9.80
   0   7   0   -9.70    7.70
  -1  -7   0 2567.54   70.89
   1  -7   0 2493.45   68.49
   1  -7   0 2480.25   71.39
  -1  -7   0 2518.75   68.29
  -1  -7   0 2519.45   68.39
  -1  -7   0 2526.85   67.99
   1  -7   0 2527.75   71.49
   1  -7   0 2450.15   71.59
   1  -7   0 2473.25   72.79
  -1  -7   0 2439.36   71.89
  -1   7   0 2534.85   71.89
  -1   7   0 2464.75   68.29
  -1   7   0 2439.86   70.79
  -1   7   0 2513.35   71.99
   1   7   0 2526.25   72.39
   1   7   0 2533.15   68.09
   1   7   0 2510.15   68.69
   1   7   0 2302.47   67.39
  -1   7   0 2466.15   68.59
  -2  -7   0  520.25   27.90
   2  -7   0  532.25   27.80
   2  -7   0  543.45   28.90
  -2  -7   0  534.15   24.70
   2  -7   0  595.84   30.30
   2  -7   0  561.54   28.60
  -2  -7   0  534.15   22.50
  -2  -7   0  501.05   22.50
   2  -7   0  528.65   28.50
   2  -7   0  531.05   25.40
  -2  -7   0  514.45   24.30
   2   7   0  512.55   27.50
   2   7   0  521.45   24.50
  -2   7   0  570.74   28.00
  -2   7   0  575.14   29.40
  -2   7   0  603.84   29.30
   2   7   0  528.95   22.00
  -2   7   0  617.94   28.90
   2   7   0  491.25   22.00
  -3  -7   0   21.40    8.40
  -3  -7   0   42.90   14.90
  -3  -7   0   29.90    8.00
  -3  -7   0   19.80    5.40
   3  -7   0   32.70   14.70
  -3  -7   0   36.20   12.30
   3  -7   0   23.00   15.20
  -3  -7   0   25.40    8.60
   3  -7   0   18.20   14.30
   3  -7   0   29.10    9.80
   3  -7   0   20.60   13.90
   3   7   0   20.10   11.70
  -3   7   0    4.50   13.10
   3   7   0   30.10    8.10
  -3   7   0   33.80   13.80
   3   7   0   20.90    7.10
  -3   7   0   19.20   13.90
  -3   7   0   34.20   15.40
  -4  -7   0  523.85   33.10
   4  -7   0  522.45   36.30
  -4  -7   0  561.04   21.00
  -4  -7   0  559.04   30.40
   4  -7   0  535.65   32.50
   4  -7   0  515.65   21.80
  -4  -7   0  519.25   20.80
  -4  -7   0  584.44   22.10
  -4  -7   0  545.55   22.00
   4  -7   0  410.76   28.70
   4  -7   0  586.84   33.60
  -4   7   0  505.65   30.70
  -4   7   0  506.35   32.10
  -4   7   0  512.55   35.00
   4   7   0  529.05   20.90
   4   7   0  541.15   35.30
  -5  -7   0   61.19   18.50
   5  -7   0   84.29   22.90
  -5  -7   0   36.30    8.40
  -5  -7   0   48.40   12.10
   5  -7   0   18.40   16.80
  -5  -7   0   43.50   17.30
  -5  -7   0   37.20    4.30
  -5  -7   0   40.50    8.70
   5  -7   0   43.70   17.10
  -5   7   0   33.90   17.20
  -5   7   0   54.79   17.90
   5   7   0   50.79    7.70
  -5   7   0   38.50   29.00
  -5   7   0   77.29   22.80
  -6  -7   0   48.70    8.30
  -6  -7   0   73.49   15.10
   6  -7   0   53.09   19.50
  -6  -7   0   43.20   18.80
  -6  -7   0   55.99    8.70
  -6  -7   0   52.59   20.10
   6  -7   0   39.70   18.70
   6  -7   0    5.40   11.80
   6  -7   0   90.29   25.40
  -6   7   0   64.09   20.80
  -6   7   0   54.89   23.40
  -6   7   0   49.60   19.50
   0  -8   0  478.35   24.40
   0  -8   0  411.76   17.40
   0  -8   0  455.15   25.70
   0  -8   0  458.85   25.10
   0  -8   0  431.76   26.10
   0   8   0  470.55   25.00
   0   8   0  430.36   17.00
   0   8   0  442.06   23.70
   0   8   0  439.76   23.40
   0   8   0  430.76   21.30
  -1  -8   0  153.18   17.90
  -1  -8   0  132.99   14.60
   1  -8   0  121.29   17.20
  -1  -8   0   95.29   13.30
   1  -8   0  151.58   14.70
   1  -8   0  139.09   16.90
   1  -8   0  142.99   17.00
  -1  -8   0  122.79   13.30
   1  -8   0  148.09   17.90
  -1  -8   0  115.29   15.50
   1   8   0  123.09   16.20
  -1   8   0  114.39   13.30
   1   8   0  126.09   13.70
  -1   8   0  110.99   15.80
   1   8   0  116.29   14.10
  -1   8   0  140.79   16.40
  -1   8   0  129.69   13.90
   1   8   0  144.29   14.70
  -1   8   0  122.59   16.70
   2  -8   0  101.99   14.50
   2  -8   0  125.19   17.70
  -2  -8   0   90.79   14.40
   2  -8   0  102.79   16.10
   2  -8   0  114.39   17.70
  -2  -8   0   84.29   12.10
  -2  -8   0   87.09   12.20
  -2  -8   0   86.39   15.70
  -2  -8   0   88.59   13.10
   2  -8   0  104.29   17.00
   2  -8   0   99.39   16.10
  -2   8   0  127.29   17.70
   2   8   0   78.39   11.50
   2   8   0  103.29   12.40
  -2   8   0   78.09   16.10
   2   8   0   87.69   13.80
   2   8   0  121.49   16.50
  -2   8   0  106.59   17.10
  -2   8   0  101.69   16.80
   3  -8   0    1.20   14.40
  -3  -8   0    4.60   10.70
   3  -8   0   27.10   14.00
  -3  -8   0    8.30    9.90
   3  -8   0   36.90   15.50
  -3  -8   0    4.10   14.00
  -3  -8   0    1.60    8.60
   3  -8   0    5.00   14.20
  -3  -8   0   14.70    8.40
   3  -8   0   13.40   10.10
   3  -8   0    7.20   14.40
   3   8   0  -16.80    7.40
  -3   8   0   20.40   15.30
  -3   8   0   16.70   14.80
  -3   8   0  -13.50   14.80
   3   8   0   -2.40    6.90
   3   8   0    4.30   11.30
  -3   8   0    4.20   14.80
  -4  -8   0   69.69   18.90
  -4  -8   0   67.49   10.40
  -4  -8   0   76.59   10.60
   4  -8   0  112.89   12.40
   4  -8   0   50.69   16.90
  -4  -8   0   95.49   17.40
   4  -8   0   89.29   20.70
  -4  -8   0   87.99   10.90
   4  -8   0   33.60   16.40
   4  -8   0   80.89   19.30
  -4  -8   0   73.39    9.00
  -4   8   0   88.49   18.50
  -4   8   0  121.19   34.40
  -4   8   0   59.19   18.70
   4   8   0   76.79    9.80
   4   8   0   73.99   15.60
  -4   8   0   63.79   18.30
  -5  -8   0   68.39   19.50
   5  -8   0   46.20   21.50
  -5  -8   0   69.89   17.90
   5  -8   0   56.29   19.80
  -5  -8   0   54.99   11.20
  -5  -8   0   52.39    8.90
  -5  -8   0   46.10    7.70
  -5  -8   0   40.20    8.90
   5  -8   0   76.09   21.20
  -5  -8   0   56.99    6.80
  -5   8   0   60.89   19.90
   5   8   0   33.10   16.50
  -5   8   0   49.80   19.00
  -5   8   0   62.99   22.40
  -5   8   0   55.59   19.00
   6  -8   0   38.10   23.30
  -6  -8   0   30.70    7.60
   6  -8   0   56.89   19.60
   6  -8   0   33.30   20.80
  -6  -8   0   39.20   19.90
  -6  -8   0   16.10    6.90
   6  -8   0   16.80   17.20
  -6  -8   0   -3.80   15.90
  -6  -8   0   43.30   12.50
  -6   8   0   53.49   21.10
  -6   8   0   54.19   20.10
  -6   8   0   14.10   18.30
  -6   8   0    0.00   20.10
   0  -9   0   -8.40   11.60
   0  -9   0    0.50   13.30
   0  -9   0   -9.00   11.20
   0   9   0   12.00   10.80
   0   9   0   -7.90    5.50
   0   9   0   -0.70   10.40
   0   9   0   -3.40    8.20
   0   9   0   10.20   11.90
  -1  -9   0   41.80   10.90
   1  -9   0   59.79   14.90
  -1  -9   0   54.09   12.40
   1  -9   0   39.60   14.70
  -1  -9   0   59.59   12.80
   1  -9   0   26.30   15.10
   1  -9   0   35.20   11.10
  -1  -9   0   48.40   14.30
  -1  -9   0   35.10   13.90
   1  -9   0   46.80   14.50
  -1   9   0   48.90   14.20
  -1   9   0   45.50   11.40
  -1   9   0   37.30   14.40
   1   9   0   53.29   12.40
   1   9   0   38.30   12.40
   1   9   0   30.00   11.40
  -1   9   0   42.20   13.70
   1   9   0   48.50   11.80
  -1   9   0   31.10   10.80
  -2  -9   0  162.78   16.60
   2  -9   0  146.29   17.40
   2  -9   0  129.59   19.20
  -2  -9   0  134.49   20.00
  -2  -9   0  120.49   14.50
   2  -9   0  161.18   20.20
  -2  -9   0  120.19   16.20
   2  -9   0  137.49   19.80
  -2  -9   0  144.19   14.70
   2  -9   0  148.29   18.90
   2  -9   0  165.68   20.40
  -2   9   0  154.28   18.60
   2   9   0  137.29   15.70
   2   9   0  129.99   14.50
  -2   9   0  145.89   28.10
  -2   9   0  132.39   19.70
  -2   9   0  141.59   17.10
   2   9   0  144.99   14.60
   2   9   0  149.39   19.50
   3  -9   0  150.98   21.80
  -3  -9   0  161.18   16.50
   3  -9   0  122.79   24.80
   3  -9   0  141.39   21.40
   3  -9   0  122.69   19.90
  -3  -9   0  146.39   16.30
  -3  -9   0  147.09   18.00
   3  -9   0  153.18   17.80
  -3  -9   0  128.69   14.20
  -3  -9   0  109.29   22.30
   3  -9   0  170.28   22.20
   3   9   0  153.58   14.70
   3   9   0  173.38   18.70
   3   9   0  142.09   14.30
  -3   9   0  141.49   21.50
  -3   9   0  133.79   21.70
  -3   9   0  177.68   22.30
  -3   9   0  130.29   20.00
  -4  -9   0  -14.70   14.70
   4  -9   0   11.70   18.40
   4  -9   0   11.80   17.40
  -4  -9   0   -2.50    9.20
  -4  -9   0   -4.90   13.30
   4  -9   0   15.70    9.50
  -4  -9   0   11.50    9.10
  -4  -9   0   11.60    8.80
   4  -9   0   51.69   20.50
   4  -9   0   12.30   17.40
   4   9   0   25.90   14.10
  -4   9   0   -5.50   16.20
   4   9   0    6.60    5.20
  -4   9   0   23.70   18.40
   4   9   0   28.60   13.40
  -4   9   0   19.40   16.50
  -4   9   0   11.20   17.30
  -5  -9   0   17.80    7.40
  -5  -9   0   28.20    7.30
  -5  -9   0   18.40    8.50
   5  -9   0   12.60   22.80
  -5  -9   0   18.70   16.00
   5  -9   0    4.50   20.20
  -5  -9   0   25.60    8.40
   5  -9   0    8.60   18.30
  -5  -9   0   31.30   18.50
   5  -9   0    8.40    5.40
  -5   9   0   38.40   19.50
   5   9   0    3.80    4.70
  -5   9   0   21.50   17.40
   5   9   0    5.10    3.40
  -5   9   0   26.50   19.00
  -5   9   0   21.30   20.70
  -6  -9   0    6.70    6.80
   6  -9   0    7.40   18.50
  -6  -9   0   14.60    9.90
  -6  -9   0  -22.30   16.80
  -6  -9   0    1.40   17.40
   6  -9   0   15.60   20.80
   6   9   0    1.00    4.40
   6   9   0    1.90    3.00
  -6   9   0    2.50   16.90
  -6   9   0   43.00   20.60
  -6   9   0   12.80   19.30
   0 -10   0   75.99   16.00
   0 -10   0   99.79   16.60
   0 -10   0   87.29   19.90
   0 -10   0  121.59   19.00
   0  10   0   81.59   12.60
   0  10   0   89.99   16.40
   0  10   0  112.79   16.40
   0  10   0  111.59   10.60
   0  10   0  102.29   16.80
   1 -10   0   11.60   14.30
   1 -10   0    3.00   14.20
   1 -10   0    0.90   15.30
   1 -10   0   12.80   14.50
  -1 -10   0    8.50   13.80
  -1 -10   0   18.60   12.00
  -1 -10   0    4.80   10.30
   1 -10   0    8.90   10.20
   1 -10   0   -4.80   13.70
  -1 -10   0   10.30   13.70
  -1 -10   0   16.30   12.60
  -1  10   0   -6.10    9.20
   1  10   0   -9.00   11.50
  -1  10   0   17.50   12.60
  -1  10   0   -9.00   13.50
  -1  10   0   -1.80    9.20
   1  10   0    3.80   10.70
   1  10   0    2.60    9.00
  -1  10   0   -4.00   13.00
   1  10   0   -4.80   10.80
   2 -10   0  317.97   25.90
   2 -10   0  327.67   29.40
  -2 -10   0  373.26   32.00
   2 -10   0  405.96   28.50
  -2 -10   0  306.17   23.00
  -2 -10   0  324.57   25.00
  -2 -10   0  310.27   22.70
  -2 -10   0  317.77   22.20
   2 -10   0  293.57   26.00
   2 -10   0  352.16   29.60
   2 -10   0  301.37   28.50
   2  10   0  332.37   26.50
   2  10   0  316.27   20.90
  -2  10   0  272.27   27.00
  -2  10   0  323.67   22.70
  -2  10   0  315.97   29.00
   2  10   0  342.77   21.60
   2  10   0  325.17   23.10
  -2  10   0  315.57   26.70
  -2  10   0  321.77   25.20
  -3 -10   0   54.89   12.70
   3 -10   0   63.59   14.90
  -3 -10   0   45.80   14.10
  -3 -10   0   48.80   12.10
   3 -10   0   51.49   19.20
  -3 -10   0   55.59   17.80
  -3 -10   0   24.70   12.20
   3 -10   0   52.09   19.30
   3 -10   0   22.90   18.60
   3 -10   0   55.99   18.60
   3 -10   0   82.09   19.10
  -3  10   0   68.09   17.90
   3  10   0   36.20    9.10
  -3  10   0   34.30   18.50
  -3  10   0   55.89   17.50
   3  10   0   40.50   14.20
  -3  10   0   66.79   19.30
   3  10   0   57.49   11.60
  -4 -10   0   -5.80    8.40
   4 -10   0  -15.40   16.90
   4 -10   0   -2.40    9.40
  -4 -10   0    3.40    9.70
  -4 -10   0   -7.30   22.20
   4 -10   0   18.80   17.50
   4 -10   0    5.30   16.70
  -4 -10   0   -2.10   10.20
   4 -10   0   -5.60   17.30
  -4 -10   0    4.30   16.00
  -4  10   0    2.40   18.00
  -4  10   0   -7.20   18.40
   4  10   0    5.90    5.30
  -4  10   0   35.60   17.60
   4  10   0  -27.20   10.30
   4  10   0    6.80    8.00
  -4  10   0    6.10   17.70
  -5 -10   0   -3.70    7.70
  -5 -10   0   -2.30   14.90
  -5 -10   0   15.10   17.70
   5 -10   0  -15.30   18.40
   5 -10   0   -4.30   18.50
   5 -10   0   -3.40   17.20
   5 -10   0   -4.90    5.30
  -5 -10   0    4.60    8.10
  -5 -10   0    2.50    7.80
   5  10   0   -0.90    4.40
  -5  10   0    4.80   19.00
  -5  10   0   -4.00   17.40
  -5  10   0  -25.00   17.60
  -5  10   0   -9.80   29.30
   5  10   0   -1.30    3.40
   0 -11   0  -18.50   12.80
   0 -11   0  -12.20   16.60
   0 -11   0   14.90   15.80
   0 -11   0   -1.50   23.00
   0  11   0  -13.50    8.80
   0  11   0   14.20   13.70
   0  11   0   -4.70   13.20
   0  11   0   -3.70    5.70
   0  11   0  -14.00   13.30
   1 -11   0   67.09   13.10
   1 -11   0   49.50   17.60
  -1 -11   0   54.79   24.20
  -1 -11   0   52.79   12.90
   1 -11   0   86.59   20.40
  -1 -11   0   82.69   18.90
   1 -11   0   60.79   17.60
   1 -11   0   61.49   17.90
   1 -11   0   58.69   17.70
  -1 -11   0   72.89   15.70
  -1 -11   0   52.09   17.00
  -1  11   0   82.69   13.70
   1  11   0   52.19   12.20
  -1  11   0   47.70   16.80
   1  11   0   67.59   14.40
  -1  11   0   71.69   18.30
   1  11   0   86.89   15.20
  -2 -11   0   87.89   15.30
  -2 -11   0   73.19   23.30
  -2 -11   0   54.29   15.80
   2 -11   0   63.29   19.30
   2 -11   0   99.39   20.10
  -2 -11   0   73.19   19.00
   2 -11   0   62.49   18.30
  -2 -11   0  101.79   16.10
   2 -11   0   64.29   16.60
   2 -11   0   74.09   17.30
   2  11   0   82.19   14.40
  -2  11   0   77.19   19.90
   2  11   0   60.79   13.30
  -2  11   0   65.89   18.40
   2  11   0   74.79   14.00
   2  11   0   55.79   16.30
  -2  11   0   74.69   16.50
  -2  11   0   86.49   20.00
  -2  11   0   76.19   16.90
   3 -11   0   31.40   17.60
   3 -11   0   47.00   17.80
   3 -11   0   57.09   19.00
   3 -11   0   23.40   18.70
  -3 -11   0   59.09   13.10
  -3 -11   0   54.49   15.00
  -3 -11   0   37.10   14.30
   3 -11   0   23.40   15.00
  -3 -11   0   39.70   18.30
  -3 -11   0   40.30   12.90
  -3  11   0   87.59   20.40
   3  11   0   40.90   12.50
  -3  11   0   57.89   15.70
   3  11   0   37.10   13.50
  -3  11   0   47.70   18.90
  -3  11   0   67.29   20.70
  -3  11   0   24.70   18.50
   3  11   0   40.10    9.40
  -4 -11   0  297.67   22.50
  -4 -11   0  296.47   20.50
   4 -11   0  316.27   34.50
  -4 -11   0  309.07   32.10
  -4 -11   0  291.37   27.30
   4 -11   0  334.07   33.50
   4 -11   0  275.67   22.50
  -4 -11   0  297.67   21.00
   4 -11   0  277.67   30.90
   4 -11   0  305.77   30.70
   4 -11   0  272.77   30.30
  -4  11   0  338.97   33.20
  -4  11   0  322.07   34.50
  -4  11   0  299.77   31.50
   4  11   0  292.37   25.40
   4  11   0  295.97   19.50
  -4  11   0  309.97   31.60
  -5 -11   0   10.10    8.50
  -5 -11   0    6.10    9.00
   5 -11   0    8.50   19.60
  -5 -11   0   27.80   16.60
   5 -11   0  -19.20   17.60
   5 -11   0  -10.50   18.50
  -5 -11   0  -18.60    7.90
   5 -11   0    1.80    6.20
   5 -11   0   -3.30   22.70
  -5 -11   0  -16.40   16.60
  -5 -11   0    0.00    8.00
  -5  11   0  -22.00   19.70
  -5  11   0   -2.40   17.70
  -5  11   0  -18.60   18.10
   5  11   0   10.40    5.20
   5  11   0   -2.30   11.60
  -5  11   0  -12.20   30.10
   5  11   0   -4.30    3.10
   0 -12   0  -11.00   16.70
   0 -12   0   15.00   15.80
   0 -12   0   29.70   15.30
   0 -12   0   22.20   15.80
   0  12   0    1.60    9.40
   0  12   0    8.60   13.00
   0  12   0   24.80   15.50
  -1 -12   0   32.10   15.10
  -1 -12   0   51.69   18.20
   1 -12   0   12.30   17.20
   1 -12   0   12.40   18.70
  -1 -12   0   43.60   18.50
  -1 -12   0   25.40   15.00
   1 -12   0    0.10   15.60
   1 -12   0   16.30   16.80
   1 -12   0   10.00   16.50
  -1  12   0   43.40   11.60
   1  12   0   29.90   13.60
  -1  12   0   55.29   18.10
  -1  12   0   25.60   17.30
   1  12   0   18.70   13.00
   1  12   0   19.80   11.30
  -2 -12   0    7.60   12.40
   2 -12   0    2.20   17.50
  -2 -12   0   18.90   12.90
  -2 -12   0  -13.50   15.30
   2 -12   0   -0.10   17.10
   2 -12   0    1.00   13.00
   2 -12   0    2.50   16.60
  -2 -12   0    7.70   15.80
   2 -12   0  -14.30   23.60
  -2 -12   0   22.70   13.50
   2  12   0    7.00   11.60
  -2  12   0   11.90   11.80
  -2  12   0  -13.90   16.30
  -2  12   0   10.70   13.20
  -2  12   0    8.10   16.00
  -2  12   0   -0.40   17.10
   2  12   0    9.20   11.00
   2  12   0   -9.40   12.00
   3 -12   0    4.60   16.40
   3 -12   0  -16.70   13.60
   3 -12   0  -21.90   18.30
  -3 -12   0  -14.90   13.50
   3 -12   0    0.80   18.20
   3 -12   0   -1.50   16.90
  -3 -12   0   11.50   12.00
  -3 -12   0    0.70   16.70
  -3 -12   0  -18.60    9.80
  -3 -12   0    8.20   16.00
   3 -12   0   16.60   18.40
   3  12   0    7.50   12.20
  -3  12   0   -6.70   17.70
  -3  12   0  -16.20   17.90
   3  12   0   17.10   10.10
   3  12   0   -4.10    6.10
  -3  12   0   13.80   16.90
  -3  12   0    4.30   11.60
  -4 -12   0   68.69   18.10
   4 -12   0   68.89   22.50
  -4 -12   0   68.49   21.50
   4 -12   0   61.99   22.80
   4 -12   0   83.99   21.80
   4 -12   0   43.30   22.00
  -4 -12   0   80.89   13.20
   4 -12   0   73.69   16.00
  -4 -12   0   57.79   14.80
   4 -12   0   47.00   20.80
  -4 -12   0   66.39   13.60
  -4  12   0   37.60   20.40
  -4  12   0   69.89   22.20
  -4  12   0   61.39   34.00
  -4  12   0   60.89   22.50
   0 -13   0    5.50   15.70
   0 -13   0  -22.60   15.20
   0 -13   0  -14.60   14.70
   0 -13   0   -1.20   17.50
   0 -13   0   -7.00   17.50
   0  13   0    6.50   10.90
   0  13   0    3.40   15.00
   0  13   0   -0.30   16.40
   1 -13   0   16.60   17.60
  -1 -13   0   31.80   15.00
   1 -13   0    3.40   17.10
   1 -13   0   15.20   18.90
  -1 -13   0   18.30   15.20
  -1 -13   0   15.70   17.50
   1 -13   0   -3.50   16.20
  -1 -13   0    9.00   17.90
   1 -13   0   -5.00   16.40
  -1  13   0   11.30   17.30
  -1  13   0   15.50   17.50
  -1  13   0   19.00   11.20
   1  13   0   -2.80   14.60
  -1  13   0   -4.20    8.50
   1  13   0   21.70   14.10
   1  13   0   15.50   11.50
   2 -13   0   48.90   17.90
   2 -13   0   47.80   20.80
  -2 -13   0   23.10   14.60
  -2 -13   0   39.20   13.90
  -2 -13   0   30.40   18.60
   2 -13   0   44.20   20.20
   2 -13   0   39.70   19.90
  -2 -13   0   26.20   17.80
   2 -13   0   35.40   15.00
  -2 -13   0   18.80   14.30
   2 -13   0   35.40   18.90
  -2  13   0   24.70   19.00
   2  13   0   32.80   14.30
   2  13   0    7.50   10.00
  -2  13   0   57.09   20.40
  -2  13   0   22.60   18.00
   2  13   0   42.30   18.50
   2  13   0   -2.50    9.50
  -2  13   0   46.20   13.80
  -2  13   0   47.60   14.40
  -3 -13   0   55.49   17.30
  -3 -13   0   37.70   13.80
  -3 -13   0   57.19   14.80
   3 -13   0   32.10   19.30
   3 -13   0   39.70   21.70
   3 -13   0   52.59   21.60
  -3 -13   0   29.60   14.90
   3 -13   0   59.39   23.40
   3 -13   0   61.39   19.10
  -3 -13   0   58.29   20.60
  -3  13   0   22.60   19.40
  -3  13   0   44.10   19.10
  -3  13   0   57.59   21.80
  -3  13   0   47.60   20.60
   3  13   0   38.00   13.50
  -4 -13   0    2.40   11.60
   4 -13   0   -7.70   20.10
  -4 -13   0    3.40   10.10
   4 -13   0   40.40   21.00
   4 -13   0  -17.30   17.00
  -4 -13   0   -9.20   20.60
  -4 -13   0   11.70   15.60
   4 -13   0   -1.10   13.30
  -4 -13   0   10.40   13.00
  -4  13   0    9.00   21.60
  -4  13   0   29.60   21.50
   4  13   0   13.70    8.80
   4  13   0   28.10   15.20
  -4  13   0   -4.60   17.80
   0 -14   0   64.39   20.10
   0 -14   0   89.59   24.00
   0 -14   0   31.30   21.10
   0 -14   0   47.90   18.50
   0 -14   0   48.00   19.90
   0  14   0   33.50   28.00
   0  14   0   82.89   20.90
   0  14   0   67.59   22.40
   1 -14   0   27.60   19.80
  -1 -14   0   10.50   15.70
  -1 -14   0  -32.30   17.10
   1 -14   0    8.20   17.80
   1 -14   0  -56.29   30.60
  -1 -14   0  -15.80   15.30
   1 -14   0  -36.30   16.80
  -1 -14   0   -1.60   17.40
  -1 -14   0   -9.60   18.20
   1 -14   0  -29.40   16.20
  -1  14   0    6.80    9.80
   1  14   0   -3.60   22.20
   1  14   0  -25.10   15.30
  -1  14   0    2.20   15.70
  -1  14   0    1.40   17.60
  -1  14   0   11.80   18.90
  -1  14   0    5.00    6.30
   1  14   0  -13.90    6.80
   1  14   0   21.90   13.60
  -2 -14   0   21.80   19.00
   2 -14   0   57.39   20.90
   2 -14   0   42.10   22.20
   2 -14   0   14.60   18.50
  -2 -14   0    0.90   16.20
  -2 -14   0   54.09   15.50
   2 -14   0   29.70   20.30
   2 -14   0   85.49   22.60
  -2 -14   0   50.69   16.10
  -2 -14   0   43.20   17.10
   2  14   0   27.60   10.50
  -2  14   0   82.19   21.70
  -2  14   0   47.50   20.80
  -2  14   0    4.90    9.90
  -2  14   0   63.89   21.90
   2  14   0   53.89   20.10
   2  14   0   45.20   23.80
  -2  14   0   39.60   14.50
   3 -14   0   10.60   24.50
   3 -14   0  167.08   31.50
   3 -14   0   34.20   16.90
  -3 -14   0   13.70   13.80
   3 -14   0    3.40   16.70
  -3 -14   0    3.40   14.60
  -3 -14   0   30.30   19.80
  -3 -14   0   -1.10   15.00
  -3 -14   0   29.20   13.70
   3 -14   0   23.80   21.00
   3  14   0    4.80   15.20
  -3  14   0   47.90   22.30
  -3  14   0    1.40   15.70
  -3  14   0   12.50   22.60
  -3  14   0   37.90   24.90
  -3  14   0   57.39   13.90
   0 -15   0  -11.60   17.80
   0 -15   0    5.50   21.00
   0 -15   0   11.70   17.10
   0 -15   0  -12.00   19.30
   0 -15   0   18.50   21.40
   0  15   0   -8.30    7.00
   0  15   0  -15.00   16.40
   0  15   0   32.20   18.20
   0  15   0   -8.50   19.70
  -1 -15   0   45.30   33.30
  -1 -15   0   20.30   32.60
   1 -15   0   73.39   22.00
   1 -15   0   24.90   23.20
  -1 -15   0   37.00   19.90
  -1 -15   0   38.60   18.40
   1 -15   0   33.90   20.70
  -1  15   0   13.70   24.70
  -1  15   0   35.90   22.00
  -1  15   0    2.30   19.10
   1  15   0   16.40    8.40
   1  15   0   10.40   14.50
  -1  15   0    3.40    9.90
   1  15   0   13.60   16.10
  -1  15   0   23.90    6.90
  -7   0   1   67.09   22.70
  -7   0   1   21.00   15.70
  -7   0   1  -10.00   18.10
   7   0  -1   88.59   34.70
  -7   0   1   31.80   12.90
   6   0  -1    4.40    6.10
  -6   0   1  -19.80   16.80
  -6   0   1    6.90   17.10
   6   0  -1    5.30    9.00
   6   0  -1    7.60   16.40
  -6   0   1    8.10   10.60
  -6   0   1    7.40   13.60
   6   0  -1   -9.20    4.10
  -5   0   1  456.05   15.70
  -5   0   1  468.15   23.50
  -5   0   1  472.45   23.60
   5   0  -1  478.25   38.50
  -5   0   1  475.95   31.80
  -5   0   1  442.06   31.10
   5   0  -1  437.96   21.40
  -5   0   1  470.15   21.90
   5   0  -1  522.65   23.70
   5   0  -1  534.55   21.20
  -4   0   1    2.50    4.90
  -4   0   1    4.60   12.60
   4   0  -1   -4.80    7.40
  -4   0   1   -3.00    7.80
   4   0  -1   -0.10    6.20
   4   0  -1   -0.40    7.00
   4   0  -1  -16.20   11.90
  -4   0   1   23.50    7.80
  -4   0   1   -5.30    8.00
  -4   0   1    5.20   11.90
  -3   0   1 1174.18   41.00
  -3   0   1 1200.48   35.40
   3   0  -1 1243.08   35.40
   3   0  -1 1196.38   41.60
  -3   0   1 1172.88   31.80
  -3   0   1 1226.78   40.70
  -3   0   1 1216.28   35.10
   3   0  -1 1201.88   35.10
  -3   0   1 1189.58   35.40
  -2   0   1   -0.60    5.80
  -2   0   1    1.90    5.80
   2   0  -1   -7.00    9.00
  -2   0   1   -1.80    6.10
  -2   0   1    2.70   10.10
   2   0  -1    5.00    5.80
   2   0  -1   -0.60    5.70
   2   0  -1   -0.60    6.10
  -1   0   1  141.19    7.10
  -1   0   1  136.39   11.30
   1   0  -1   98.49    7.50
   1   0  -1  124.59    9.40
  -1   0   1  136.59    8.30
  -1   0   1  135.49    7.00
   1   0  -1  134.69    8.00
  -1   0  -1 2212.58   55.59
   1   0   1 2081.59   56.39
  -1   0  -1 2389.76   57.09
   1   0   1 2303.47   55.19
  -1   0  -1 2348.67   57.39
  -1   0  -1 2281.37   55.19
   1   0   1 2296.47   55.79
  -1   0  -1 2340.27   55.99
   1   0   1 1985.90   53.59
  -2   0  -1    7.50    4.90
  -2   0  -1   -7.80    5.70
   2   0   1    1.20    7.10
   2   0   1    0.60    6.70
   2   0   1   -0.70    4.80
  -2   0  -1   -2.70    7.60
  -2   0  -1   -1.70    7.70
  -2   0  -1   -3.50    9.50
  -2   0  -1    8.10    9.80
   2   0   1    2.50    9.90
   3   0   1  612.24   23.60
  -3   0  -1  611.24   23.80
  -3   0  -1  579.04   20.50
  -3   0  -1  597.34   23.40
  -3   0  -1  609.54   28.10
   3   0   1  619.34   19.80
   3   0   1  573.94   22.90
  -3   0  -1  602.24   27.10
  -3   0  -1  611.64   19.80
   3   0   1  624.34   28.70
  -4   0  -1   -0.70    7.60
  -4   0  -1    2.30   11.90
   4   0   1    0.00    8.40
  -4   0  -1   -7.40   12.10
  -4   0  -1   -0.70    8.70
   4   0   1   -7.10   12.10
   4   0   1   -2.20    7.90
  -4   0  -1   -7.30    8.70
  -5   0  -1  392.46   30.10
  -5   0  -1  435.66   30.40
  -5   0  -1  396.36   23.40
   5   0   1  404.26   22.70
   5   0   1  423.56   22.10
   5   0   1  415.16   33.20
  -5   0  -1  385.96   23.50
   5   0   1  394.26   16.70
  -5   0  -1  381.46   17.70
  -6   0  -1    1.80   11.60
   6   0   1   15.20   16.10
   6   0   1  -15.90    9.80
   6   0   1   -3.70    3.30
  -6   0  -1   -6.00   10.40
  -6   0  -1  -13.60   11.30
  -6   0  -1   21.10   17.70
   6   0   1    9.70    8.20
  -6   0  -1   11.00   16.40
  -7   0  -1   54.89   14.70
  -7   0  -1   71.49   22.00
  -7   0  -1   89.69   24.70
   7   0   1   18.80   12.40
  -7   0  -1   64.49   15.40
   7   0   1   95.09   15.10
   7  -1  -1   -2.50   17.90
   7  -1  -1   14.30    7.20
  -7  -1   1   22.60   19.30
  -7  -1   1    5.90   10.70
   7  -1  -1    3.80    5.00
   7  -1  -1    8.50   10.30
  -7  -1   1   -5.80   18.90
  -7  -1   1   -0.50   10.00
  -7   1   1   -4.10   12.20
   7   1  -1   -3.40    7.90
  -7   1   1    8.50   19.20
   7   1  -1  -26.70   14.80
   7   1  -1    2.10    4.90
  -7   1   1   12.00   18.10
  -7   1   1  -32.00   17.30
  -7   1   1   19.30   12.80
  -6  -1   1   35.20    7.10
  -6  -1   1   41.90   11.40
  -6  -1   1   55.69   12.10
  -6  -1   1   43.80   19.30
   6  -1  -1   13.40   16.60
   6  -1  -1   32.40   12.00
   6  -1  -1    3.90    7.00
  -6  -1   1   27.80   18.50
  -6   1   1   55.49   19.80
  -6   1   1   46.80   13.40
  -6   1   1   48.50   20.30
  -6   1   1   53.89   13.70
   6   1  -1   33.00    9.50
   6   1  -1   44.10   17.70
   5  -1  -1   21.60    8.70
  -5  -1   1   43.60   16.30
  -5  -1   1   29.10    7.70
  -5  -1   1   38.60   10.20
   5  -1  -1   25.20   10.60
   5  -1  -1   37.20   15.60
  -5  -1   1   37.80    8.30
   5  -1  -1   32.80   10.50
  -5  -1   1   31.10   15.40
  -5  -1   1   37.20   10.10
  -5   1   1   17.50   15.10
  -5   1   1   21.60   11.10
   5   1  -1   26.60    9.30
   5   1  -1   62.19   16.70
   5   1  -1   25.30    8.20
   5   1  -1   27.70    7.00
  -5   1   1   38.80   10.90
  -5   1   1   36.50   11.80
  -5   1   1   40.40   18.00
  -4  -1   1   -5.40   11.10
   4  -1  -1   10.20    8.50
   4  -1  -1    0.40   12.70
   4  -1  -1    3.70    8.50
  -4  -1   1    4.00    7.30
   4  -1  -1   -6.40    7.50
  -4  -1   1    6.80   11.30
  -4  -1   1   17.80    6.70
  -4  -1   1    1.40   11.60
  -4  -1   1    9.90    7.60
  -4   1   1   -0.60    8.70
  -4   1   1   23.50    9.10
  -4   1   1   18.20    9.60
   4   1  -1   -1.70    6.70
   4   1  -1   10.40    6.50
   4   1  -1    5.70   11.90
  -4   1   1    6.10   13.00
  -4   1   1   -5.40   11.20
   4   1  -1    4.10    5.90
   3  -1  -1 1005.10   31.80
   3  -1  -1  994.00   31.70
   3  -1  -1 1014.10   37.90
  -3  -1   1  950.20   28.70
  -3  -1   1  981.00   35.50
  -3  -1   1 1022.60   29.30
  -3  -1   1  970.90   35.80
   3  -1  -1  974.80   31.70
  -3  -1   1  937.31   29.10
   3   1  -1 1020.70   36.20
  -3   1   1  977.70   31.90
   3   1  -1 1003.40   29.00
  -3   1   1  971.40   31.50
  -3   1   1  969.50   37.20
   3   1  -1  979.60   28.80
  -3   1   1  995.90   24.20
   3   1  -1 1006.00   29.30
  -3   1   1  991.70   32.00
  -2  -1   1 2723.03   66.49
  -2  -1   1 2749.43   71.49
   2  -1  -1 2800.22   69.19
   2  -1  -1 2756.32   69.19
  -2  -1   1 2695.63   71.19
  -2  -1   1 2706.93   66.49
   2  -1  -1 2687.53   72.89
  -2  -1   1 2711.03   67.09
   2  -1  -1 2689.83   69.39
  -2   1   1 2739.13   69.09
   2   1  -1 2724.53   71.29
   2   1  -1 2680.43   67.09
   2   1  -1 2657.53   66.99
  -2   1   1 2725.53   69.19
  -2   1   1 2709.03   73.29
  -2   1   1 2689.93   69.39
   1  -1   1 8140.99  191.98
  -1   1  -1 8146.79  193.18
  -1   1  -1 7941.51  191.78
   2  -1   1 2064.89   51.19
   2  -1   1 2055.89   57.89
  -2  -1  -1 2064.99   52.89
   2  -1   1 1970.70   52.49
  -2  -1  -1 2087.89   52.99
   2  -1   1 2015.40   54.49
  -2  -1  -1 2018.90   57.59
  -2  -1  -1 1981.20   48.70
  -2  -1  -1 2004.80   55.59
   2  -1   1 2057.99   54.79
  -2   1  -1 2014.30   59.29
   2   1   1 2056.99   52.99
   2   1   1 2064.89   55.69
  -2   1  -1 2101.39   52.99
  -2   1  -1 1907.71   50.99
  -2   1  -1 2056.19   54.69
   2   1   1 2083.39   56.39
   2   1   1 2045.20   52.69
  -3  -1  -1  598.84   17.60
   3  -1   1  615.64   24.60
  -3  -1  -1  596.54   22.70
   3  -1   1  601.84   29.60
   3  -1   1  574.24   24.50
  -3  -1  -1  605.94   27.10
  -3  -1  -1  594.04   22.10
   3  -1   1  568.44   24.60
  -3  -1  -1  663.33   28.50
  -3  -1  -1  633.94   22.80
  -3   1  -1  577.64   27.30
   3   1   1  617.74   22.60
   3   1   1  635.14   27.80
   3   1   1  559.34   17.40
  -3   1  -1  575.34   24.40
  -3   1  -1  627.34   19.60
   3   1   1  663.83   22.80
  -3   1  -1  614.14   29.80
  -3   1  -1  563.64   27.80
  -4  -1  -1  827.62   29.40
   4  -1   1  737.73   36.50
   4  -1   1  749.23   30.30
   4  -1   1  770.12   27.00
  -4  -1  -1  778.02   27.40
  -4  -1  -1  846.12   29.60
   4  -1   1  816.72   30.70
  -4  -1  -1  844.92   35.90
  -4  -1  -1  786.42   34.60
  -4   1  -1  779.72   37.40
   4   1   1  807.12   35.60
   4   1   1  856.31   23.20
   4   1   1  835.32   29.40
  -4   1  -1  805.92   31.30
  -4   1  -1  815.82   31.10
  -4   1  -1  797.22   24.70
   4   1   1  829.22   28.60
  -4   1  -1  817.72   35.30
  -5  -1  -1   -9.50   13.80
   5  -1   1   -7.30   13.60
  -5  -1  -1    6.80   10.00
  -5  -1  -1   13.10   10.30
  -5  -1  -1   11.40    8.60
   5  -1   1   -2.10    9.80
   5  -1   1    4.80    7.20
   5  -1   1   19.00   12.10
  -5  -1  -1   19.20   15.30
   5   1   1    4.20    8.30
  -5   1  -1   20.00   12.30
  -5   1  -1   -5.10   14.20
   5   1   1    5.30    4.30
  -5   1  -1   17.80   16.20
  -5   1  -1   15.70    6.00
   5   1   1  -22.20   13.20
  -5   1  -1   19.90   12.10
   5   1   1   -3.00    9.30
   6  -1   1   41.70   13.40
   6  -1   1   27.30   22.40
  -6  -1  -1   36.20    9.50
  -6  -1  -1   46.20   18.60
  -6  -1  -1   38.90   18.50
  -6  -1  -1   41.70   19.50
   6  -1   1   24.40   10.40
  -6  -1  -1   30.80   12.30
   6   1   1   36.80   17.40
  -6   1  -1   34.30   18.60
   6   1   1    2.40    6.50
   6   1   1   19.90   10.30
  -6   1  -1   57.69   15.00
  -6   1  -1   21.20   18.60
  -6   1  -1   31.40    4.80
  -6   1  -1   46.90   14.80
  -7  -1  -1   -1.10   11.30
   7  -1   1    9.30   12.50
   7  -1   1   16.60   17.80
  -7  -1  -1   -5.20    6.80
  -7  -1  -1   19.10   20.20
   7  -1   1   19.60    9.00
   7  -1   1    1.30    4.00
  -7  -1  -1   29.40   19.70
  -7  -1  -1   14.00   12.00
   7   1   1    8.10   17.40
  -7   1  -1   20.20   14.00
  -7   1  -1    9.80   20.20
  -7   1  -1  -21.10   27.80
  -7   1  -1   12.90   13.20
   7   1   1    2.50    5.80
  -7   1  -1    1.30   18.80
   7   1   1   16.50   11.40
  -7  -2   1   26.40   10.50
   7  -2  -1   -0.10    7.10
  -7  -2   1   30.50   18.90
  -7  -2   1   27.70    7.90
   7  -2  -1   21.20   19.30
   7  -2  -1    2.30   12.40
   7  -2  -1    1.60    5.50
  -7  -2   1   20.00   10.10
  -7  -2   1   28.20    7.50
  -7  -2   1   34.90   18.30
   7   2  -1    1.80    5.50
  -7   2   1   29.40   19.40
  -7   2   1   30.50   13.90
  -7   2   1   35.10   20.30
  -7   2   1   13.10   14.20
   7   2  -1   55.29   18.40
  -7   2   1   33.40   20.80
   6  -2  -1   19.20    7.40
  -6  -2   1    1.30   16.50
   6  -2  -1    8.10   11.80
  -6  -2   1    8.40    9.30
   6  -2  -1    0.70    9.00
  -6  -2   1   -0.80    8.00
  -6  -2   1   -0.20   16.40
  -6  -2   1    5.10    8.90
  -6   2   1   -6.60   16.00
  -6   2   1    3.00   15.60
  -6   2   1   -6.30   11.90
   6   2  -1    0.80    5.10
   6   2  -1   -5.80    6.90
   6   2  -1   -0.30   15.00
  -6   2   1  -26.60   16.90
  -6   2   1   -5.60   12.40
  -5  -2   1    4.40    8.40
  -5  -2   1   17.20   14.90
  -5  -2   1    4.60   13.70
  -5  -2   1    1.90    8.10
   5  -2  -1    4.20    9.90
  -5  -2   1   15.20    6.80
   5  -2  -1   12.80   10.30
  -5  -2   1   -0.80    7.60
   5  -2  -1   -3.80    8.90
   5  -2  -1   27.60   15.70
  -5   2   1    3.60   10.60
  -5   2   1   -2.50   11.70
  -5   2   1   -9.40   16.30
   5   2  -1   -5.10    6.00
   5   2  -1    2.10    6.90
  -5   2   1    9.50   14.30
   5   2  -1   13.30   14.90
  -5   2   1    7.90   15.50
  -5   2   1   34.80   12.90
   4  -2  -1   15.20    9.40
   4  -2  -1    4.90    9.40
  -4  -2   1   -4.80    5.50
  -4  -2   1   -3.70    6.10
  -4  -2   1   16.90   11.90
   4  -2  -1    7.00    8.90
   4  -2  -1   -7.70   13.30
  -4  -2   1   -3.80   12.10
  -4  -2   1    8.60    6.80
   4   2  -1   -1.00   10.80
  -4   2   1    4.80   12.30
  -4   2   1   16.00   10.10
   4   2  -1    2.80    6.30
  -4   2   1    3.50    9.70
  -4   2   1   13.40    9.90
  -4   2   1   -9.40   13.30
  -3  -2   1  432.06   15.90
   3  -2  -1  424.66   20.80
  -3  -2   1  447.36   22.20
   3  -2  -1  415.26   26.30
  -3  -2   1  442.26   16.10
  -3  -2   1  448.36   22.90
   3  -2  -1  431.86   20.70
  -3  -2   1  415.66   15.90
   3  -2  -1  432.86   21.00
  -3   2   1  420.66   26.50
   3   2  -1  443.86   22.70
  -3   2   1  403.86   21.70
   3   2  -1  462.05   16.10
  -3   2   1  458.95   21.90
  -3   2   1  462.55   21.80
  -2  -2   1 1070.59   29.80
   2  -2  -1 1091.59   33.40
   2  -2  -1 1091.59   34.20
   2  -2  -1 1039.60   36.80
  -2  -2   1 1117.19   32.90
  -2  -2   1 1069.59   33.90
  -2  -2   1 1099.09   28.30
   2  -2  -1 1134.59   27.10
  -2  -2   1 1101.89   31.60
   2  -2  -1 1103.39   33.50
  -2   2   1 1114.59   37.60
   2   2  -1 1089.19   36.50
  -2   2   1 1025.20   36.60
  -2   2   1 1088.19   33.30
   2   2  -1 1076.59   28.30
   2   2  -1 1078.59   33.90
  -2   2   1 1066.49   33.70
  -2   2   1 1071.59   33.50
   0  -2  -1  180.88   10.40
   0  -2   1  170.48   11.80
   0  -2   1  189.58   10.40
   0  -2   1  185.08    8.10
   0  -2   1  178.88    9.70
   0  -2   1  178.08    9.80
   0  -2  -1  176.68   10.40
   0  -2  -1  184.48   10.40
   0  -2  -1  178.48    9.70
   0  -2  -1  179.68   10.40
   0   2   1  182.68   10.70
   0   2  -1  176.48    7.90
   0   2   1  156.68    9.70
   0   2  -1  171.98    9.60
   0   2   1  167.38   10.10
   0   2   1  172.08    8.00
   0   2   1  188.08   10.60
   0   2  -1  180.38    9.70
   0   2  -1  179.48    6.80
   2  -2   1 1349.77   40.10
   2  -2   1 1364.56   40.00
   2  -2   1 1350.56   39.20
  -2  -2  -1 1332.67   36.60
   2  -2   1 1314.97   42.80
  -2  -2  -1 1356.06   48.60
  -2  -2  -1 1325.67   36.50
   2  -2   1 1376.36   35.70
  -2  -2  -1 1307.57   38.50
  -2   2  -1 1344.77   40.10
   2   2   1 1336.97   40.70
  -2   2  -1 1339.27   35.60
  -2   2  -1 1325.67   40.60
  -2   2  -1 1326.47   43.00
   2   2   1 1316.67   45.40
   2   2   1 1340.67   36.50
   2   2   1 1280.87   36.20
   3  -2   1 1447.36   37.50
  -3  -2  -1 1350.26   35.00
  -3  -2  -1 1415.96   44.20
  -3  -2  -1 1432.86   40.00
   3  -2   1 1435.06   41.80
   3  -2   1 1363.36   42.90
  -3  -2  -1 1387.76   40.00
   3  -2   1 1375.36   43.50
  -3  -2  -1 1416.06   45.30
   3  -2   1 1364.86   47.40
  -3   2  -1 1437.56   44.00
  -3   2  -1 1324.97   37.10
   3   2   1 1440.26   40.10
  -3   2  -1 1394.76   47.70
   3   2   1 1422.46   45.80
  -3   2  -1 1396.46   43.80
   3   2   1 1379.36   39.70
   3   2   1 1429.76   44.30
  -4  -2  -1  666.03   25.90
  -4  -2  -1  649.83   24.80
   4  -2   1  587.54   27.60
   4  -2   1  629.44   39.40
  -4  -2  -1  633.74   31.30
   4  -2   1  635.14   25.40
  -4  -2  -1  593.94   24.50
  -4  -2  -1  664.03   30.90
   4  -2   1  640.64   34.00
  -4   2  -1  660.93   34.10
   4   2   1  628.34   30.50
  -4   2  -1  671.83   29.20
  -4   2  -1  681.43   31.90
   4   2   1  617.74   24.50
  -4   2  -1  663.53   28.80
   4   2   1  671.23   24.10
  -4   2  -1  618.84   20.00
  -5  -2  -1    4.90   14.30
  -5  -2  -1    0.80    9.30
  -5  -2  -1  -10.80   13.90
  -5  -2  -1    6.50    9.50
   5  -2   1   13.10   10.80
   5  -2   1    9.70    8.40
   5  -2   1   -2.60   13.90
   5  -2   1   16.20   11.10
  -5  -2  -1   -1.10    9.40
   5   2   1    5.80    7.40
  -5   2  -1    0.50    4.60
  -5   2  -1   -7.30   14.10
  -5   2  -1    5.70   15.60
  -5   2  -1    2.90   15.40
  -5   2  -1    6.20   12.00
   5   2   1   -6.20    8.90
  -5   2  -1  -10.60   11.60
   5   2   1   -3.90   12.90
  -6  -2  -1   32.00   11.00
   6  -2   1   20.80   11.90
   6  -2   1   -3.20    5.60
   6  -2   1   23.00   11.20
  -6  -2  -1   27.00   17.40
  -6  -2  -1    3.90   16.30
  -6  -2  -1    7.90   13.30
  -6  -2  -1   11.00    9.70
  -6   2  -1   20.00   18.60
   6   2   1    8.50   15.00
  -6   2  -1   28.40   18.30
  -6   2  -1   19.60   13.80
  -6   2  -1   28.00   14.20
  -6   2  -1   15.90   18.10
   6   2   1    7.40    6.20
   7  -2   1    4.20    5.50
   7  -2   1   -9.70   17.30
  -7  -2  -1   -0.80   10.70
   7  -2   1    8.10    7.80
  -7  -2  -1   -9.90   17.30
  -7  -2  -1    5.60   10.90
  -7  -2  -1   -8.50    8.20
  -7  -2  -1   22.40   18.60
  -7   2  -1   -2.50   17.50
  -7   2  -1   -1.10   13.20
   7   2   1    6.90   15.10
  -7   2  -1   17.30   29.50
   7   2   1   -2.90    5.20
  -7   2  -1   -8.60   19.10
  -7   2  -1   16.90   15.20
   7  -3  -1    6.10    8.10
   7  -3  -1    7.30    6.30
   7  -3  -1   35.00   17.50
  -7  -3   1   11.80    9.30
  -7  -3   1    7.90   18.70
  -7  -3   1   -9.90    7.70
  -7  -3   1    1.60   17.30
  -7  -3   1   -6.90    8.70
  -7  -3   1   11.60    9.30
   7  -3  -1   13.00   19.50
   7   3  -1    4.10    4.80
   7   3  -1    5.90    3.70
   7   3  -1   -3.40   13.50
  -7   3   1   10.70   18.60
  -7   3   1   -0.50   13.90
  -7   3   1   -2.40   13.70
  -7   3   1   -7.90   18.80
  -7   3   1   37.60   21.20
  -6  -3   1    1.80   16.40
  -6  -3   1    6.70   17.30
   6  -3  -1    7.60   13.40
   6  -3  -1    0.50   28.70
  -6  -3   1   12.00    8.30
   6  -3  -1    3.10   10.60
  -6  -3   1    5.20    9.90
   6  -3  -1    0.50    7.10
  -6   3   1    2.00   16.80
  -6   3   1   12.80   14.10
  -6   3   1   -4.70   12.90
   6   3  -1   -5.90    8.20
  -6   3   1   11.00   17.60
   6   3  -1   20.90   15.20
   6   3  -1    3.20    2.40
  -6   3   1    2.70   18.60
   5  -3  -1    2.60   10.50
   5  -3  -1    4.50   15.50
  -5  -3   1   13.50   13.50
  -5  -3   1   -4.20   14.10
   5  -3  -1    7.10   10.00
  -5  -3   1   -4.80    5.00
   5  -3  -1    5.70   11.00
  -5  -3   1   -2.40    7.00
  -5  -3   1    9.30    7.50
  -5   3   1   22.00   23.40
   5   3  -1    5.30    6.20
  -5   3   1    6.90   12.40
  -5   3   1    5.80   12.40
  -5   3   1   -3.10   20.20
   5   3  -1    2.50   12.40
  -4  -3   1  475.55   26.70
   4  -3  -1  549.74   30.70
  -4  -3   1  451.85   18.20
  -4  -3   1  512.75   26.00
  -4  -3   1  448.76   17.70
  -4  -3   1  465.75   16.90
   4  -3  -1  487.55   25.00
   4  -3  -1  438.76   24.50
   4  -3  -1  438.26   24.10
  -4   3   1  483.85   25.40
  -4   3   1  466.05   25.30
   4   3  -1  458.35   17.60
   4   3  -1  496.35   26.30
  -4   3   1  428.56   30.20
  -4   3   1  451.45   26.20
  -4   3   1  427.06   24.90
   3  -3  -1 2978.30   72.59
  -3  -3   1 3005.90   82.29
  -3  -3   1 2992.00   80.69
   3  -3  -1 3072.19   86.49
  -3  -3   1 2982.40   75.29
   3  -3  -1 3048.40   81.69
  -3  -3   1 2989.90   74.89
   3  -3  -1 3104.29   82.09
   3  -3  -1 3069.89   81.49
  -3   3   1 2959.60   81.59
  -3   3   1 3136.19   82.99
  -3   3   1 3012.00   81.59
  -3   3   1 3058.69   81.79
   3   3  -1 3091.19   80.89
  -3   3   1 3008.10   86.19
   2  -3  -1  226.38   19.20
  -2  -3   1  238.48   16.50
  -2  -3   1  217.38   13.20
  -2  -3   1  248.08   10.30
   2  -3  -1  300.37   19.00
   2  -3  -1  243.18   17.40
   2  -3  -1  279.17   18.00
   2  -3  -1  238.78   11.30
  -2  -3   1  256.67   12.00
  -2  -3   1  247.78   16.30
  -2   3   1  259.17   20.60
  -2   3   1  300.27   28.80
   2   3  -1  255.77   14.00
   2   3  -1  264.67   16.70
   2   3  -1  264.47   10.70
  -2   3   1  277.57   18.20
  -2   3   1  234.38   18.00
  -2   3   1  261.07   16.40
   1  -3  -1 1293.67   36.90
   1  -3  -1 1326.07   38.70
  -1  -3   1 1285.97   34.80
  -1  -3   1 1264.57   33.20
  -1  -3   1 1238.28   33.10
   1  -3  -1 1299.97   45.60
  -1  -3   1 1250.57   37.10
   1  -3  -1 1218.28   37.30
   1  -3  -1 1202.28   37.20
  -1  -3   1 1292.67   31.80
   1   3  -1 1202.78   36.70
   1   3  -1 1295.87   33.10
   1   3  -1 1257.87   34.70
  -1   3   1 1258.17   38.00
  -1   3   1 1203.28   39.30
   1   3  -1 1318.67   37.00
  -1   3   1 1212.18   37.30
  -1   3   1 1353.26   38.80
   0  -3  -1  294.67   15.80
   0  -3  -1  288.77   14.10
   0  -3  -1  281.37   15.30
   0  -3   1  293.37   12.30
   0  -3   1  299.07   11.90
   0  -3   1  284.37   15.00
   0  -3  -1  300.17   15.40
   0  -3   1  285.87   15.60
   0  -3   1  281.67   14.40
   0  -3  -1  279.47   17.50
   0   3   1  303.67   11.90
   0   3  -1  287.07   11.60
   0   3   1  292.27   15.30
   0   3  -1  299.37   14.40
   0   3  -1  288.47   15.20
   0   3   1  294.17   15.80
   0   3  -1  290.87   11.90
   0   3   1  261.57   16.70
   0   3   1  293.67   15.40
   0   3  -1  286.27   14.80
   0   3   1  332.57   14.40
   1  -3   1 9999.00  231.78
  -1  -3  -1 9412.46  231.78
   1  -3   1 9712.13  231.68
  -1  -3  -1 9539.55  228.68
   1  -3   1 9882.51  232.08
   1  -3   1 9456.15  231.68
  -1   3  -1 9714.13  231.48
  -1   3  -1 9857.91  231.88
  -1   3  -1 9550.34  231.68
  -1   3  -1 9857.11  231.88
   1   3   1 9368.86  231.68
   2  -3   1   87.79   11.80
  -2  -3  -1   88.39    9.10
   2  -3   1  114.39   14.80
  -2  -3  -1  120.09   11.20
   2  -3   1   93.49   12.90
   2  -3   1  120.29   10.80
  -2  -3  -1  113.79   10.60
  -2  -3  -1  131.59   13.10
   2  -3   1   92.19   12.20
  -2   3  -1  114.59   13.30
   2   3   1  120.39   10.40
  -2   3  -1  110.39   13.80
   2   3   1  115.99   12.70
  -2   3  -1   90.99   12.70
   2   3   1  108.09   10.50
   2   3   1  100.99    9.60
  -2   3  -1   98.29   10.40
  -2   3  -1  104.39   14.90
  -3  -3  -1  546.95   20.30
   3  -3   1  532.75   24.50
  -3  -3  -1  552.34   26.40
   3  -3   1  550.54   24.60
   3  -3   1  490.85   27.70
  -3  -3  -1  545.05   20.10
   3  -3   1  546.25   18.50
  -3  -3  -1  473.15   15.10
  -3  -3  -1  548.15   23.40
   3  -3   1  478.55   24.10
   3   3   1  531.65   19.70
   3   3   1  493.05   25.10
   3   3   1  525.85   23.70
  -3   3  -1  556.24   29.40
  -3   3  -1  518.55   18.30
  -3   3  -1  556.54   26.90
  -3   3  -1  598.24   25.80
  -3   3  -1  522.45   25.00
   3   3   1  531.85   20.10
  -4  -3  -1  156.78   13.90
  -4  -3  -1  180.58   18.70
  -4  -3  -1  176.98   18.90
   4  -3   1  184.78   17.50
   4  -3   1  173.78   17.70
   4  -3   1  210.18   22.50
   4  -3   1  162.78    9.70
  -4  -3  -1  149.29   13.70
   4  -3   1  186.68   17.50
  -4   3  -1  201.18   20.40
   4   3   1  173.18   19.10
   4   3   1  166.18   12.60
  -4   3  -1  182.18   18.20
  -4   3  -1  145.89   10.10
  -4   3  -1  141.99   20.20
   5  -3   1  256.87   20.00
  -5  -3  -1  241.18   25.00
   5  -3   1  285.57   21.40
  -5  -3  -1  264.77   18.10
  -5  -3  -1  287.27   21.20
  -5  -3  -1  256.57   17.90
  -5  -3  -1  261.97   25.00
   5  -3   1  239.28   21.50
   5  -3   1  273.67   29.60
  -5   3  -1  307.77   43.20
   5   3   1  281.57   24.40
  -5   3  -1  249.28   23.50
   5   3   1  252.67   17.50
   5   3   1  258.47   15.80
  -5   3  -1  259.97   24.30
  -5   3  -1  239.68   24.90
  -5   3  -1  263.17   41.50
  -6  -3  -1  184.18   29.60
  -6  -3  -1  180.18   16.10
  -6  -3  -1  165.48   15.90
   6  -3   1  202.28   33.70
  -6  -3  -1  216.68   19.60
   6  -3   1  168.08   19.40
  -6  -3  -1  192.18   25.00
   6   3   1  178.88   15.90
   6   3   1  133.29   19.90
  -6   3  -1  188.38   24.40
  -6   3  -1  167.48   21.50
  -6   3  -1  176.08   22.00
  -6   3  -1  156.68   24.00
  -6   3  -1  155.68   26.40
   7  -3   1   29.70   14.90
  -7  -3  -1  -10.50   18.00
  -7  -3  -1   19.30   10.90
   7  -3   1   -3.50    8.20
  -7  -3  -1   43.30   19.20
  -7  -3  -1   27.60   11.10
  -7  -3  -1   30.60   11.40
   7  -3   1   37.50   22.00
   7   3   1    9.80    5.10
  -7   3  -1   12.20   15.00
   7   3   1   12.30   14.70
  -7   3  -1   17.00   20.90
  -7   3  -1   41.60   22.10
  -7   3  -1   23.90   19.80
  -7  -4   1    7.00   10.20
  -7  -4   1   17.10   17.80
   7  -4  -1   -7.40    6.70
   7  -4  -1    3.10   12.50
  -7  -4   1   13.10   18.60
   7  -4  -1   10.90   23.90
   7  -4  -1  -11.70    8.00
  -7  -4   1   -3.60   10.50
  -7  -4   1    4.50    7.30
  -7   4   1   38.60   16.20
   7   4  -1    2.00    3.50
  -7   4   1   -6.80   14.70
  -7   4   1  -39.90   29.60
  -7   4   1   -1.20   34.00
  -6  -4   1   49.30   16.40
   6  -4  -1   -9.30    8.00
  -6  -4   1    7.70    7.80
  -6  -4   1   14.70    7.70
  -6  -4   1   24.00   16.40
  -6  -4   1   13.20   11.50
   6  -4  -1   -8.70   17.50
   6  -4  -1   -2.20   11.50
  -6   4   1    8.20   17.20
  -6   4   1    4.70   14.40
  -6   4   1   14.60   20.30
  -6   4   1    8.60   16.50
   6   4  -1   26.60   13.20
   6   4  -1   -5.20    3.00
   6   4  -1    5.60    4.30
  -6   4   1  -14.70   13.30
   5  -4  -1   -8.40   13.50
  -5  -4   1    0.00   13.90
  -5  -4   1    3.90    6.80
   5  -4  -1   -4.10   10.70
  -5  -4   1    3.30    6.60
  -5  -4   1   10.40   12.40
  -5  -4   1  -13.30    4.40
   5  -4  -1   13.80   12.00
   5  -4  -1   20.90   12.30
  -5   4   1   22.70   18.40
  -5   4   1   10.40   14.00
  -5   4   1   -3.90   13.10
   5   4  -1    1.80    5.50
   5   4  -1   -0.40    3.00
   5   4  -1    3.60   11.40
  -5   4   1   36.70   15.70
  -4  -4   1  320.37   22.90
   4  -4  -1  359.66   22.90
  -4  -4   1  309.87   13.90
   4  -4  -1  346.47   23.20
  -4  -4   1  325.37   14.20
  -4  -4   1  317.57   14.00
  -4  -4   1  333.47   21.20
   4  -4  -1  322.37   23.00
   4  -4  -1  314.67   25.10
  -4   4   1  316.37   23.40
   4   4  -1  329.77   20.40
   4   4  -1  308.67   13.50
   4   4  -1  260.87   11.60
  -4   4   1  303.97   28.10
  -4   4   1  303.67   23.50
  -4   4   1  336.17   24.30
  -4   4   1  319.37   24.10
   3  -4  -1  266.97   20.90
  -3  -4   1  220.88   10.90
  -3  -4   1  214.08   19.20
   3  -4  -1  221.98   10.40
   3  -4  -1  212.98   18.00
  -3  -4   1  232.68   17.70
  -3  -4   1  232.68   17.20
   3  -4  -1  210.18   18.90
   3  -4  -1  206.58   22.30
  -3  -4   1  192.58   14.80
  -3  -4   1  183.48   12.30
   3   4  -1  215.38   17.60
  -3   4   1  230.38   20.00
  -3   4   1  215.78   20.10
   3   4  -1  233.38   15.70
   3   4  -1  205.98   10.50
  -3   4   1  206.38   18.00
  -3   4   1  203.18   18.50
  -3   4   1  221.58   22.90
  -2  -4   1 1835.12   48.20
   2  -4  -1 1914.11   59.89
  -2  -4   1 1884.71   48.40
  -2  -4   1 1788.32   49.00
  -2  -4   1 1892.51   57.09
   2  -4  -1 1859.41   55.39
   2  -4  -1 2002.40   55.09
  -2  -4   1 1897.11   55.39
   2  -4  -1 1899.61   56.59
   2  -4  -1 1860.31   49.90
   2  -4  -1 1866.21   54.99
  -2   4   1 1935.31   55.99
  -2   4   1 1938.61   54.79
  -2   4   1 1917.41   54.79
   2   4  -1 1855.11   48.20
  -2   4   1 1864.11   56.89
  -2   4   1 1951.40   55.29
   2   4  -1 1935.61   53.29
  -1  -4   1  160.48   11.60
  -1  -4   1  156.48   11.40
   1  -4  -1  146.29   14.10
  -1  -4   1  131.89    6.30
  -1  -4   1  135.09   15.30
   1  -4  -1  168.38   15.30
  -1  -4   1  166.68   11.20
   1  -4  -1  149.19   14.80
   1  -4  -1  185.78   14.40
   1  -4  -1  161.48   14.20
   1   4  -1  143.69   10.80
  -1   4   1  146.99   15.20
   1   4  -1  176.38   14.60
   1   4  -1  164.38   11.10
  -1   4   1  194.28   26.30
  -1   4   1  156.88   15.20
   1   4  -1  162.08   11.70
  -1   4   1  141.09   13.90
  -1   4   1  177.38   15.70
  -1  -4  -1  140.09   12.70
   1  -4   1  181.88   15.50
   1  -4   1  162.68   16.60
   1  -4   1  191.98   21.50
   1  -4   1  158.68   14.40
   1  -4   1  161.68   16.00
  -1  -4  -1  132.29   12.80
   1  -4   1  117.39   16.00
  -1  -4  -1  120.69   11.60
  -1  -4  -1  144.79   12.60
  -1  -4  -1  126.99   16.20
   1   4   1  145.69   12.80
  -1   4  -1  140.19   13.40
  -1   4  -1  170.68   16.00
  -1   4  -1  169.38   14.80
   1   4   1  137.99   12.00
  -1   4  -1  163.78   15.20
   1   4   1  139.79   14.60
   1   4   1  145.69   12.90
   2  -4   1 2984.70   79.29
   2  -4   1 2702.83   76.69
   2  -4   1 2940.31   73.49
  -2  -4  -1 2915.51   76.39
  -2  -4  -1 2780.42   72.29
  -2  -4  -1 2898.51   71.09
   2  -4   1 2783.42   77.39
  -2  -4  -1 2897.51   72.59
  -2  -4  -1 2723.73   71.09
   2  -4   1 2784.22   76.89
   2  -4   1 2816.72   77.19
  -2  -4  -1 2865.71   77.89
  -2   4  -1 2837.92   77.39
   2   4   1 2756.62   71.09
  -2   4  -1 2954.70   79.49
   2   4   1 2871.91   76.39
   2   4   1 2849.51   72.39
  -2   4  -1 2930.91   77.89
   2   4   1 2790.82   72.29
  -2   4  -1 2908.31   77.29
  -3  -4  -1  632.44   24.30
   3  -4   1  651.73   27.80
  -3  -4  -1  575.44   21.90
   3  -4   1  625.04   27.90
   3  -4   1  596.94   27.90
   3  -4   1  621.84   30.90
  -3  -4  -1  576.64   17.50
  -3  -4  -1  619.34   17.70
  -3  -4  -1  590.74   22.00
   3  -4   1  586.94   21.20
  -3  -4  -1  623.14   28.60
  -3   4  -1  595.14   28.90
   3   4   1  601.74   21.50
  -3   4  -1  632.64   31.10
   3   4   1  610.64   28.30
  -3   4  -1  687.73   29.10
  -3   4  -1  595.14   27.80
   3   4   1  610.44   21.90
   3   4   1  592.54   23.90
   4  -4   1    4.60   10.60
  -4  -4  -1   12.80    7.80
   4  -4   1    9.40    5.20
  -4  -4  -1    1.20   11.80
  -4  -4  -1    6.40   10.30
  -4  -4  -1   11.00    7.60
   4  -4   1    7.50   11.10
   4  -4   1  -11.60   11.90
   4  -4   1    9.40   12.30
   4   4   1   10.00    6.30
  -4   4  -1    6.80   15.00
  -4   4  -1   29.40   12.90
  -4   4  -1    2.30   12.90
   4   4   1   15.40   12.00
   4   4   1   -4.60    7.10
   4   4   1    7.80    9.20
  -4   4  -1   -1.90   11.60
  -5  -4  -1  445.66   22.10
  -5  -4  -1  574.14   48.20
   5  -4   1  508.15   29.20
   5  -4   1  489.55   27.20
   5  -4   1  547.25   30.00
  -5  -4  -1  498.15   29.60
  -5  -4  -1  490.65   22.30
  -5  -4  -1  532.25   28.10
  -5   4  -1  498.45   35.40
  -5   4  -1  472.35   32.40
   5   4   1  455.65   21.60
  -5   4  -1  473.55   30.20
  -5   4  -1  467.15   33.10
   5   4   1  516.85   28.50
  -6  -4  -1    8.30    8.70
  -6  -4  -1   38.60   10.50
  -6  -4  -1   30.70   13.10
  -6  -4  -1   14.60   14.30
  -6  -4  -1   50.19   18.40
   6  -4   1   19.20   15.20
   6  -4   1   -6.20    7.30
   6  -4   1   25.20   19.60
   6  -4   1   -8.00   11.00
  -6   4  -1   10.40   15.50
   6   4   1    2.50    4.90
   6   4   1    7.30    7.80
  -6   4  -1   -1.00   17.30
  -6   4  -1   10.00   14.80
   6   4   1   26.60   14.10
  -6   4  -1   -9.60   18.50
  -6   4  -1   -2.50   17.20
  -7  -4  -1   15.60   12.20
  -7  -4  -1   30.50   17.20
  -7  -4  -1   46.40   20.20
  -7  -4  -1   44.10   11.30
   7  -4   1   38.70   35.90
  -7  -4  -1   21.10   10.30
   7  -4   1   23.50   11.00
   7  -4   1   71.89   17.20
   7   4   1    7.10    6.00
  -7   4  -1   49.20   21.00
  -7   4  -1   18.80   16.10
  -7   4  -1   27.70   16.90
  -7  -5   1    0.60   12.60
  -7  -5   1  -24.50   16.20
  -7  -5   1   21.80   13.00
  -7  -5   1  -25.10   15.20
  -7  -5   1   20.60   15.70
  -7  -5   1    8.80    5.80
   7  -5  -1   12.40   10.70
  -7   5   1   21.80   20.20
  -7   5   1    6.40   21.50
  -7   5   1  -17.10   15.50
  -7   5   1  -22.00   15.40
  -6  -5   1   49.80   15.30
  -6  -5   1   32.30   17.50
  -6  -5   1    4.30   16.20
   6  -5  -1   39.90   14.30
  -6  -5   1   26.70    7.30
   6  -5  -1   20.10   15.50
   6  -5  -1   14.90   10.90
  -6  -5   1   30.70    7.30
  -6   5   1   43.00   18.70
   6   5  -1    2.10    3.10
  -6   5   1   22.30   15.70
   6   5  -1   14.00    4.00
  -6   5   1   -9.80   19.70
   6   5  -1    9.00    8.20
   5  -5  -1  401.36   28.30
  -5  -5   1  375.66   29.50
  -5  -5   1  450.75   26.20
  -5  -5   1  368.56   14.10
  -5  -5   1  395.76   28.40
  -5  -5   1  390.26   16.80
  -5  -5   1  399.86   16.80
   5  -5  -1  432.16   28.70
   5  -5  -1  403.16   27.70
  -5   5   1  417.16   27.90
   5   5  -1  385.06   24.00
  -5   5   1  379.46   27.60
  -5   5   1  354.56   33.00
   5   5  -1  386.46   15.50
  -5   5   1  456.55   30.70
   4  -5  -1    0.60   12.30
  -4  -5   1   -5.10    5.40
   4  -5  -1   17.40   13.20
  -4  -5   1    0.70    5.80
   4  -5  -1    4.30    3.80
  -4  -5   1    5.40    5.60
   4  -5  -1  -10.00   24.10
  -4  -5   1    9.20    9.00
  -4  -5   1   23.80   12.60
   4  -5  -1   -0.50   17.00
  -4  -5   1   -9.10   12.00
  -4   5   1  -22.50   11.10
   4   5  -1    4.90    4.00
   4   5  -1    2.00    8.30
  -4   5   1   -0.20   15.10
  -4   5   1    3.70   12.50
  -4   5   1    5.90   12.20
  -4   5   1    5.70   12.70
   3  -5  -1    6.90    5.80
   3  -5  -1  -12.80   12.30
  -3  -5   1   -0.90    6.30
  -3  -5   1    3.80    9.90
   3  -5  -1   -6.60   11.40
  -3  -5   1    4.00   11.50
   3  -5  -1    0.30   10.90
   3  -5  -1    5.40   10.40
  -3  -5   1  -13.90    6.40
  -3  -5   1   -3.50    5.30
  -3   5   1   -6.30   10.10
  -3   5   1    7.90   13.30
  -3   5   1    1.60   11.20
   3   5  -1   -3.10    4.90
   3   5  -1   -0.70    9.90
  -3   5   1  -24.90   11.10
  -3   5   1   32.60   12.40
   2  -5  -1  197.28   13.80
   2  -5  -1  167.28   17.60
   2  -5  -1  215.58   17.40
  -2  -5   1  186.28   11.80
  -2  -5   1  169.08    9.60
  -2  -5   1  169.18   14.80
   2  -5  -1  171.78   16.90
  -2  -5   1  181.18   11.40
   2  -5  -1  173.88   19.20
   2  -5  -1  184.38   17.70
  -2  -5   1  182.68   17.00
  -2   5   1  185.98   18.50
  -2   5   1  160.98   17.30
  -2   5   1  210.68   17.00
   2   5  -1  184.68   11.80
   2   5  -1  184.88   11.30
  -2   5   1  187.68   18.50
   2   5  -1  190.98   15.40
  -2   5   1  182.28   18.20
   1  -5  -1  262.97   17.40
  -1  -5   1  247.68   13.80
   1  -5  -1  224.88   20.20
  -1  -5   1  218.18   14.20
  -1  -5   1  228.18   14.00
  -1  -5   1  236.88   17.30
   1  -5  -1  247.88   18.50
   1  -5  -1  225.48   16.80
   1  -5  -1  237.58   18.00
  -1   5   1  249.18   18.00
  -1   5   1  220.08   17.00
  -1   5   1  209.08   19.60
   1   5  -1  224.18   14.10
   1   5  -1  214.18   14.00
   1   5  -1  216.18   14.00
  -1   5   1  215.48   17.80
  -1   5   1  230.58   17.30
   1   5  -1  232.38   17.40
   0  -5   1  149.59   16.00
   0  -5  -1  124.79   13.10
   0  -5  -1  133.59   13.40
   0  -5   1  149.88   13.20
   0  -5   1  138.69   10.80
   0  -5  -1  147.89   15.10
   0  -5   1  146.99   15.40
   0  -5  -1  157.38   14.70
   0  -5  -1  148.89   14.80
   0   5   1  127.19   12.70
   0   5   1  129.99   12.60
   0   5  -1  154.38   13.90
   0   5   1  130.49   13.00
   0   5  -1  165.08   15.60
   0   5   1  155.68   10.50
   0   5  -1  149.49   14.00
   0   5  -1  118.99   16.20
   0   5   1  160.98   14.10
   0   5  -1  144.49   10.40
   1  -5   1 6893.41  167.08
   1  -5   1 6791.32  168.18
  -1  -5  -1 6916.51  168.78
   1  -5   1 6637.24  168.88
  -1  -5  -1 6742.13  176.48
  -1  -5  -1 6343.46  164.98
   1  -5   1 7038.80  168.98
  -1  -5  -1 6760.42  165.98
  -1  -5  -1 6951.40  165.58
   1  -5   1 6916.21  168.18
   1  -5   1 6660.63  177.68
  -1   5  -1 7072.49  168.68
  -1   5  -1 6732.33  168.38
   1   5   1 6713.23  165.58
   1   5   1 6751.12  165.38
   1   5   1 6695.23  168.48
  -1   5  -1 7089.39  167.08
  -1   5  -1 6660.53  167.58
   1   5   1 6802.62  166.18
   2  -5   1 1713.53   51.89
  -2  -5  -1 1590.74   42.60
   2  -5   1 1642.14   52.19
   2  -5   1 1694.63   51.69
   2  -5   1 1667.33   51.99
  -2  -5  -1 1634.34   49.40
  -2  -5  -1 1663.93   46.50
   2  -5   1 1648.83   48.00
  -2  -5  -1 1714.73   51.99
  -2  -5  -1 1728.13   46.80
   2  -5   1 1640.24   52.69
   2   5   1 1702.73   46.60
   2   5   1 1670.73   49.60
  -2   5  -1 1693.93   52.69
   2   5   1 1674.43   46.40
  -2   5  -1 1729.13   52.29
  -2   5  -1 1623.74   51.19
  -2   5  -1 1712.63   51.59
   2   5   1 1623.84   42.60
  -3  -5  -1  921.01   36.50
   3  -5   1  915.91   39.30
   3  -5   1  871.11   29.10
  -3  -5  -1  879.01   26.10
  -3  -5  -1  936.21   35.00
   3  -5   1  864.81   34.90
  -3  -5  -1  889.91   28.90
   3  -5   1  888.71   35.00
  -3  -5  -1  899.21   29.30
  -3  -5  -1  895.81   29.00
   3  -5   1  865.51   35.40
   3   5   1  884.21   28.40
   3   5   1  884.51   28.80
  -3   5  -1  870.31   35.50
   3   5   1  898.61   28.90
  -3   5  -1  898.91   38.20
  -3   5  -1  893.61   35.80
   3   5   1  887.01   34.90
  -3   5  -1  897.01   35.60
  -4  -5  -1  322.17   24.90
  -4  -5  -1  298.67   24.60
  -4  -5  -1  291.97   16.70
  -4  -5  -1  312.87   19.90
  -4  -5  -1  288.17   16.50
   4  -5   1  297.87   24.10
   4  -5   1  263.87   32.30
   4  -5   1  310.47   24.50
   4  -5   1  326.47   24.10
   4  -5   1  314.87   14.60
   4   5   1  302.97   15.40
  -4   5  -1  275.27   23.90
   4   5   1  285.87   18.60
  -4   5  -1  287.17   28.90
   4   5   1  276.17   22.70
   4   5   1  286.37   16.30
  -4   5  -1  307.57   24.30
  -4   5  -1  303.47   24.20
  -5  -5  -1   23.10    9.00
   5  -5   1   -1.70   12.60
   5  -5   1   16.50   14.90
  -5  -5  -1   21.90    9.20
   5  -5   1   -3.20   13.10
  -5  -5  -1   16.30   15.90
  -5  -5  -1   39.10   13.20
  -5  -5  -1   13.00   15.50
  -5   5  -1   -0.80   14.70
   5   5   1    1.20    5.20
  -5   5  -1   11.10   16.20
  -5   5  -1   45.70   19.10
   5   5   1   22.00   11.00
  -6  -5  -1   -4.50   12.40
  -6  -5  -1    2.40    9.20
   6  -5   1   -4.20    8.70
  -6  -5  -1   10.70   13.90
  -6  -5  -1   -8.90    7.70
   6  -5   1  -15.50   14.00
  -6  -5  -1   -3.80   15.60
   6  -5   1    3.00   13.30
  -6  -5  -1   -2.10   16.20
   6   5   1   -6.30    6.30
  -6   5  -1  -19.90   18.70
  -6   5  -1   -5.20   14.90
   6   5   1    1.70    8.30
  -6   5  -1  -18.90   24.10
  -6   5  -1    2.70   16.70
  -7  -5  -1   21.70   16.50
  -7   5  -1  -10.90   20.40
  -6  -6   1   53.39   14.70
  -6  -6   1   42.20    6.50
   6  -6  -1   80.19   20.40
  -6  -6   1   45.40    6.70
   6  -6  -1   48.10   15.70
   6  -6  -1   52.19   31.80
   6  -6  -1   36.30   15.50
  -6  -6   1   45.20   18.20
  -6  -6   1   64.19   19.80
  -6   6   1   43.80   18.60
  -6   6   1   31.20   17.90
  -6   6   1   75.99   25.30
  -5  -6   1   37.10    7.30
   5  -6  -1   13.80   12.20
  -5  -6   1   23.60    6.70
   5  -6  -1   33.60   15.60
  -5  -6   1   32.30   11.50
   5  -6  -1   22.80   18.40
  -5  -6   1   24.10   16.70
  -5  -6   1   34.60    6.10
   5  -6  -1   28.10   15.40
   5   6  -1   24.30    5.50
  -5   6   1   31.60   16.20
  -5   6   1   21.90   15.90
  -5   6   1   20.00   19.60
  -5   6   1   27.70   16.30
  -4  -6   1   -5.30    8.10
   4  -6  -1    5.90   12.20
   4  -6  -1  -11.70   13.70
   4  -6  -1   23.70   16.70
  -4  -6   1    7.60    6.30
   4  -6  -1   13.40   14.10
  -4  -6   1   13.20    6.20
  -4  -6   1    1.10    6.60
  -4  -6   1  -20.00   12.20
  -4  -6   1   -0.20   12.50
   4  -6  -1   18.40    5.60
  -4   6   1   15.10   16.30
   4   6  -1   10.10    4.50
   4   6  -1    2.30    5.00
  -4   6   1   10.50   12.60
   4   6  -1    6.50   12.90
  -4   6   1    1.10   13.80
  -4   6   1   -1.30   13.70
   3  -6  -1   -6.70    6.50
  -3  -6   1    8.90   12.60
   3  -6  -1  -10.30   10.40
  -3  -6   1    0.40   10.10
  -3  -6   1    2.70    5.60
   3  -6  -1   10.30   12.50
  -3  -6   1   -6.90    5.90
   3  -6  -1  -10.40   13.40
   3  -6  -1    2.10   10.90
   3  -6  -1    1.50   12.60
  -3  -6   1   -5.90    5.80
  -3   6   1   16.80   14.00
  -3   6   1   -4.90   12.70
   3   6  -1    4.60    5.70
   3   6  -1   -3.30   10.40
  -3   6   1    8.70   11.40
  -3   6   1   -5.50   12.60
  -3   6   1  -22.80   11.40
  -2  -6   1 1670.73   45.70
  -2  -6   1 1634.74   51.89
   2  -6  -1 1598.34   52.09
  -2  -6   1 1687.73   48.80
  -2  -6   1 1691.73   45.70
   2  -6  -1 1682.63   48.60
   2  -6  -1 1614.84   52.59
   2  -6  -1 1680.73   52.89
   2  -6  -1 1716.83   54.09
   2  -6  -1 1590.64   51.59
   2   6  -1 1690.53   45.70
  -2   6   1 1636.44   52.69
  -2   6   1 1652.03   52.99
  -2   6   1 1566.14   51.59
   2   6  -1 1656.73   45.50
  -2   6   1 1678.13   53.99
   2   6  -1 1628.34   51.99
  -2   6   1 1576.14   51.19
   2   6  -1 1679.43   49.00
   1  -6  -1  620.84   25.60
   1  -6  -1  608.84   27.20
   1  -6  -1  620.64   27.30
   1  -6  -1  609.14   28.90
  -1  -6   1  613.54   23.70
  -1  -6   1  618.04   23.50
  -1  -6   1  621.34   23.60
   1  -6  -1  594.44   26.90
  -1  -6   1  647.44   27.60
   1   6  -1  612.34   23.70
  -1   6   1  609.04   26.30
   1   6  -1  622.54   27.80
  -1   6   1  610.14   25.10
  -1   6   1  644.94   26.90
  -1   6   1  643.34   27.90
   1   6  -1  618.24   23.40
  -1   6   1  657.73   27.80
   1   6  -1  606.24   23.80
   0  -6  -1 1774.12   51.09
   0  -6   1 1718.63   52.79
   0  -6  -1 1728.43   52.29
   0  -6  -1 1670.03   50.69
   0  -6   1 1750.22   52.39
   0  -6  -1 1689.53   49.40
   0  -6   1 1797.52   50.69
   0  -6   1 1653.93   50.19
   0  -6   1 1675.13   46.00
   0  -6  -1 1754.82   52.39
   0   6  -1 1759.82   50.99
   0   6   1 1678.73   52.09
   0   6   1 1787.92   51.79
   0   6   1 1798.82   46.00
   0   6   1 1761.62   50.89
   0   6   1 1749.12   49.80
   0   6  -1 1793.62   52.79
   0   6  -1 1700.63   50.29
   0   6  -1 1785.22   48.20
   0   6  -1 1724.63   45.90
  -1  -6  -1   17.80   11.30
   1  -6   1   31.90   10.30
  -1  -6  -1   16.20   10.60
   1  -6   1   33.20   11.60
  -1  -6  -1   33.20   10.20
  -1  -6  -1   23.20   15.40
  -1  -6  -1   28.70    9.40
   1  -6   1   30.70   12.30
   1  -6   1   45.00   13.70
   1  -6   1   37.40   11.90
   1  -6   1   17.20   11.10
   1   6   1    7.90    9.00
   1   6   1   22.50    8.90
  -1   6  -1    9.80   12.20
  -1   6  -1    7.80   10.80
   1   6   1   11.20   10.90
  -1   6  -1    8.70   11.10
   1   6   1   15.20    8.60
  -1   6  -1   23.60   10.50
   2  -6   1 3681.43   99.29
  -2  -6  -1 3598.14   93.89
   2  -6   1 3756.02  100.09
  -2  -6  -1 3598.94   99.39
  -2  -6  -1 3698.63   94.09
   2  -6   1 3651.03   99.69
   2  -6   1 3557.94   95.89
   2  -6   1 3611.14   99.89
  -2  -6  -1 3726.03   93.99
  -2  -6  -1 3637.94   96.79
   2  -6   1 3811.22   99.99
   2   6   1 3677.73   96.99
  -2   6  -1 3669.73   99.69
   2   6   1 3696.03   94.09
  -2   6  -1 3726.93   99.69
   2   6   1 3652.23   93.89
  -2   6  -1 3729.93   99.89
  -2   6  -1 3674.63   99.19
  -3  -6  -1  208.68   22.10
   3  -6   1  222.78   22.50
  -3  -6  -1  198.68   14.50
  -3  -6  -1  218.78   15.20
  -3  -6  -1  223.78   13.10
  -3  -6  -1  211.48   13.40
  -3  -6  -1  220.98   20.10
   3  -6   1  248.38   24.10
   3  -6   1  234.88   21.20
   3  -6   1  185.88   15.50
   3  -6   1  244.48   21.30
   3  -6   1  223.78   21.70
  -3   6  -1  201.38   21.70
   3   6   1  194.98   13.60
   3   6   1  193.78   15.50
  -3   6  -1  219.48   21.30
  -3   6  -1  219.18   20.50
  -3   6  -1  239.58   22.40
   3   6   1  216.88   14.60
   3   6   1  186.68   18.50
   4  -6   1  216.38   22.30
   4  -6   1  233.88   26.50
   4  -6   1  203.68   15.90
  -4  -6  -1  236.98   17.70
   4  -6   1  218.18   21.60
  -4  -6  -1  218.58   22.90
  -4  -6  -1  213.78   10.20
  -4  -6  -1  222.48   15.60
  -4  -6  -1  230.78   22.80
   4  -6   1  226.78   21.80
  -4  -6  -1  203.38   15.00
  -4  -6  -1  184.48   10.10
  -4   6  -1  261.37   28.80
   4   6   1  174.18   20.80
   4   6   1  234.78   15.70
  -4   6  -1  231.48   22.80
   4   6   1  202.98   14.40
  -4   6  -1  226.28   22.60
   4   6   1  202.88   13.60
  -4   6  -1  178.18   21.50
   5  -6   1  460.75   32.30
  -5  -6  -1  429.56   33.00
   5  -6   1  493.65   36.10
  -5  -6  -1  436.76   21.30
  -5  -6  -1  470.65   31.30
  -5  -6  -1  452.05   21.30
  -5  -6  -1  475.25   26.60
  -5   6  -1  443.36   33.40
  -5   6  -1  441.36   32.00
  -5   6  -1  416.66   32.20
   5   6   1  549.74   21.30
  -5   6  -1  422.26   37.10
   6  -6   1  216.38   35.80
  -6  -6  -1  255.47   26.60
  -6  -6  -1  278.97   17.80
  -6  -6  -1  234.68   28.40
   6  -6   1  253.07   43.30
   6  -6   1  271.77   27.30
  -6  -6  -1  282.27   25.80
  -6  -6  -1  279.07   29.20
  -6   6  -1  229.88   28.20
  -6   6  -1  228.88   28.60
  -6   6  -1  290.57   29.10
  -6   6  -1  264.97   32.10
  -6   6  -1  260.17   27.30
  -6  -7   1   39.90   18.20
   6  -7  -1  -19.10   18.50
  -6  -7   1   38.90   17.90
  -6  -7   1    9.30    4.50
   6  -7  -1  -20.30    9.90
   6  -7  -1    9.50   16.30
  -6  -7   1   33.60   13.00
   6  -7  -1   18.00   16.80
  -6   7   1   -2.90   20.70
  -6   7   1   -0.10   16.20
  -6   7   1    4.70   17.00
   6   7  -1    0.10    1.70
  -6   7   1  -18.40   16.00
   6   7  -1    3.50    1.80
  -5  -7   1    9.70    6.00
  -5  -7   1    3.80    5.90
  -5  -7   1   12.20   15.40
   5  -7  -1    9.40   15.50
  -5  -7   1   14.50    6.20
   5  -7  -1    1.30   15.60
  -5  -7   1   12.70   10.30
   5  -7  -1   -0.40    2.70
  -5  -7   1   12.90   16.00
   5   7  -1   -2.40    2.90
  -5   7   1    2.90   17.00
   5   7  -1    5.50    3.30
  -5   7   1   -0.60   15.10
  -5   7   1   13.70   16.30
  -5   7   1   18.40   19.50
   4  -7  -1  161.58   23.50
   4  -7  -1  135.59   19.40
   4  -7  -1  121.89   18.30
   4  -7  -1  154.18   14.40
  -4  -7   1  125.59   11.90
  -4  -7   1  126.49   11.30
  -4  -7   1  147.39   18.80
  -4  -7   1  145.69   21.00
   4  -7  -1  138.39   20.60
   4   7  -1  104.39   17.50
  -4   7   1  179.28   21.80
   4   7  -1  142.99   10.70
  -4   7   1  188.48   22.20
  -4   7   1  156.58   23.80
  -3  -7   1  187.38   20.60
  -3  -7   1  138.49   12.60
  -3  -7   1  134.99   15.80
  -3  -7   1  105.99    9.10
   3  -7  -1  130.09   18.20
   3  -7  -1  159.48   19.30
  -3  -7   1  123.79   11.80
   3  -7  -1  130.19   12.90
   3  -7  -1  146.19   19.00
   3  -7  -1  137.59   19.50
   3  -7  -1  128.49   17.60
  -3   7   1  153.48   19.00
  -3   7   1  141.89   17.90
  -3   7   1  135.19   19.40
   3   7  -1  160.18   16.70
  -3   7   1  154.48   19.10
   3   7  -1  126.79   11.70
   2  -7  -1  144.99   17.10
   2  -7  -1  152.78   18.00
  -2  -7   1  131.39   13.20
  -2  -7   1  150.08   15.10
   2  -7  -1  146.29   18.40
   2  -7  -1  156.38   17.20
  -2  -7   1  160.18   13.60
   2  -7  -1  150.58   17.70
   2  -7  -1  149.59   15.00
  -2  -7   1  143.89   16.50
  -2   7   1  167.18   17.40
   2   7  -1  155.18   12.80
   2   7  -1  164.38   15.00
  -2   7   1  137.19   17.20
  -2   7   1  131.89   16.50
  -2   7   1  133.29   17.40
   2   7  -1  149.99   13.30
   2   7  -1  145.09   17.00
   1  -7  -1 1659.23   52.89
  -1  -7   1 1677.03   48.30
   1  -7  -1 1667.43   52.79
  -1  -7   1 1634.54   53.29
   1  -7  -1 1627.94   49.90
  -1  -7   1 1710.33   49.40
  -1  -7   1 1712.43   52.69
   1  -7  -1 1686.33   52.79
   1  -7  -1 1663.83   54.29
  -1   7   1 1705.83   49.99
  -1   7   1 1740.23   53.29
   1   7  -1 1670.33   49.20
   1   7  -1 1673.13   53.09
   1   7  -1 1683.93   48.60
  -1   7   1 1715.13   52.79
  -1   7   1 1647.14   49.99
   1   7  -1 1684.53   49.10
  -1   7   1 1730.83   53.19
   0  -7  -1   22.20   12.20
   0  -7   1   10.80   10.40
   0  -7   1   13.70   12.00
   0  -7  -1   21.00   10.80
   0  -7  -1   44.10   11.80
   0  -7   1   18.90   10.60
   0  -7   1   18.40    6.50
   0  -7   1    3.40   11.80
   0  -7  -1   17.00   10.90
   0   7   1   13.00   10.40
   0   7   1   15.80   11.00
   0   7  -1   -2.30    9.60
   0   7  -1    2.40    7.40
   0   7   1   15.50    6.50
   0   7   1   22.10    9.10
   0   7  -1   11.40    6.50
   0   7  -1   18.60   11.50
   0   7   1   26.90   11.40
   0   7  -1   17.70   16.40
   1  -7   1 1342.77   42.90
  -1  -7  -1 1374.66   43.00
   1  -7   1 1397.66   47.50
  -1  -7  -1 1405.26   43.10
  -1  -7  -1 1402.76   43.20
   1  -7   1 1367.46   45.60
   1  -7   1 1363.36   45.90
  -1  -7  -1 1321.07   43.40
   1  -7   1 1373.06   45.50
  -1  -7  -1 1429.56   46.70
   1  -7   1 1297.47   45.00
   1   7   1 1326.47   45.80
  -1   7  -1 1330.37   45.00
   1   7   1 1377.16   42.60
   1   7   1 1358.76   42.50
  -1   7  -1 1365.76   42.50
  -1   7  -1 1308.47   45.10
  -1   7  -1 1385.56   45.70
   1   7   1 1380.86   43.20
  -1   7  -1 1342.77   41.60
  -2  -7  -1  587.84   26.30
   2  -7   1  505.25   25.50
   2  -7   1  534.35   28.70
   2  -7   1  539.75   28.40
  -2  -7  -1  575.34   23.40
  -2  -7  -1  517.15   23.80
   2  -7   1  528.75   28.40
  -2  -7  -1  538.65   28.60
  -2  -7  -1  519.45   23.40
   2  -7   1  519.15   27.60
   2  -7   1  527.95   29.50
  -2   7  -1  518.05   28.40
   2   7   1  534.85   22.90
  -2   7  -1  541.75   28.10
  -2   7  -1  526.15   28.10
  -2   7  -1  530.75   27.70
   2   7   1  512.85   22.90
   2   7   1  550.24   26.20
   3  -7   1  353.76   25.20
  -3  -7  -1  389.86   23.40
   3  -7   1  344.77   26.60
  -3  -7  -1  337.77   17.80
   3  -7   1  332.37   20.00
  -3  -7  -1  346.77   18.30
   3  -7   1  367.96   28.40
  -3  -7  -1  355.66   19.10
  -3  -7  -1  328.97   24.90
   3  -7   1  309.77   25.00
  -3   7  -1  376.26   25.30
  -3   7  -1  298.07   24.90
  -3   7  -1  352.26   27.50
  -3   7  -1  350.66   26.40
   3   7   1  349.27   17.60
   3   7   1  394.36   24.70
   3   7   1  348.67   18.40
   4  -7   1  570.14   33.40
  -4  -7  -1  591.54   24.50
   4  -7   1  645.14   38.30
   4  -7   1  586.74   39.10
   4  -7   1  621.64   34.70
  -4  -7  -1  633.04   33.80
  -4  -7  -1  605.34   21.10
  -4  -7  -1  590.34   34.40
  -4  -7  -1  694.53   37.10
   4  -7   1  607.74   24.60
  -4  -7  -1  608.14   25.10
   4   7   1  610.04   24.20
   4   7   1  649.14   33.20
  -4   7  -1  695.33   39.40
  -4   7  -1  624.34   34.80
   4   7   1  517.85   22.80
  -4   7  -1  635.84   35.80
  -5  -7  -1   70.69   12.70
   5  -7   1   22.10   17.10
  -5  -7  -1   41.60    9.90
   5  -7   1   95.09   23.30
  -5  -7  -1   45.80    9.30
  -5  -7  -1   20.30   16.80
   5  -7   1   57.89   16.50
  -5  -7  -1   25.20   16.20
  -5   7  -1   57.29   19.40
   5   7   1   43.50   16.50
  -5   7  -1   39.80   21.10
  -5   7  -1   18.90   16.60
  -5   7  -1   50.19   18.70
   5   7   1   38.30   13.70
  -6  -7  -1   29.00    9.10
   6  -7   1   61.69   19.20
   6  -7   1   28.90   18.80
  -6  -7  -1   45.80   20.00
   6  -7   1   21.70   15.10
  -6  -7  -1   30.30   13.10
   6  -7   1   41.40   21.80
  -6  -7  -1   38.10   14.80
  -6  -7  -1   42.40   19.60
  -6   7  -1   63.49   21.00
   6   7   1    8.10    6.40
  -6   7  -1   37.10   21.70
  -6   7  -1   47.90   19.70
  -6  -8   1  130.99   24.30
  -6  -8   1   83.59   20.70
   6  -8  -1  109.79   22.50
   6  -8  -1   74.19   20.20
   6  -8  -1  161.18   30.30
  -6  -8   1  120.29   15.60
   6  -8  -1   61.19   18.80
  -6   8   1  121.79   38.40
  -6   8   1   72.89   21.50
  -6   8   1   71.49   24.20
  -6   8   1  119.89   22.50
   5  -8  -1   11.30   16.50
  -5  -8   1   68.49   20.10
   5  -8  -1   94.09   23.90
  -5  -8   1   69.09    8.70
  -5  -8   1   48.50    8.50
  -5  -8   1  102.89   19.40
   5  -8  -1   71.79   20.30
  -5  -8   1   59.59    7.90
  -5  -8   1   59.59   11.20
  -5  -8   1   68.59    8.40
  -5   8   1   69.49   19.00
  -5   8   1   59.29   19.50
  -5   8   1   78.39   20.10
  -5   8   1   70.49   23.20
   4  -8  -1  102.09   11.40
  -4  -8   1   95.29   16.90
   4  -8  -1   87.29   19.10
  -4  -8   1   81.49    9.20
  -4  -8   1   65.49   11.50
  -4  -8   1   96.59   10.40
   4  -8  -1   62.59   18.40
   4  -8  -1  104.59   22.40
  -4  -8   1   74.39   19.10
   4   8  -1   86.89    9.20
  -4   8   1  114.79   25.40
  -4   8   1   87.09   19.30
  -4   8   1   89.39   18.80
  -4   8   1   98.39   32.30
   3  -8  -1   40.00   15.90
  -3  -8   1   30.50   14.60
  -3  -8   1   35.00    9.20
  -3  -8   1   41.90    8.90
  -3  -8   1   54.89   12.80
   3  -8  -1   38.90   14.80
   3  -8  -1   39.30   11.00
   3  -8  -1   64.69   16.70
   3  -8  -1   42.30   16.20
   3  -8  -1   52.19   16.00
   3   8  -1   41.30    8.10
  -3   8   1   31.10   16.00
  -3   8   1   43.60   18.50
  -3   8   1   50.39   16.80
   3   8  -1   16.90   11.20
  -3   8   1   63.89   17.40
   3   8  -1   49.60    8.80
   2  -8  -1   68.69   14.70
   2  -8  -1   81.89   16.10
   2  -8  -1  105.19   17.40
   2  -8  -1   81.29   16.20
   2  -8  -1   89.09   13.80
   2  -8  -1   73.99   15.00
  -2  -8   1   71.49   10.40
  -2  -8   1   53.59   10.80
  -2  -8   1   41.90   14.20
  -2  -8   1   53.09   13.30
  -2  -8   1   63.99   11.90
   2   8  -1   47.20    9.40
   2   8  -1   86.59   11.40
  -2   8   1   90.39   15.30
  -2   8   1   83.19   15.70
   2   8  -1   61.99   11.50
  -2   8   1   47.30   15.30
   2   8  -1   86.59   15.30
  -2   8   1  109.19   17.40
   1  -8  -1   35.20   13.00
   1  -8  -1   54.19   13.80
  -1  -8   1   39.60   10.80
  -1  -8   1   37.60   13.20
  -1  -8   1   30.40   10.40
  -1  -8   1   38.80   12.90
   1  -8  -1   42.60   10.60
  -1  -8   1   38.00    9.30
   1  -8  -1   31.60   12.30
   1  -8  -1   38.10   14.30
  -1   8   1   38.80   10.80
  -1   8   1   32.50   13.20
   1   8  -1   46.90   13.60
  -1   8   1   43.30   13.00
   1   8  -1   55.89   11.30
  -1   8   1   42.60   10.50
   1   8  -1   34.20   10.30
   1   8  -1   35.10    9.80
  -1   8   1   37.30   13.20
   0  -8  -1  197.48   20.60
   0  -8   1  189.58   12.70
   0  -8   1  174.98   18.80
   0  -8  -1  195.38   19.40
   0  -8  -1  187.08   18.60
   0  -8  -1  180.68   18.40
   0  -8   1  191.78   19.70
   0  -8   1  184.78   17.80
   0  -8   1  180.28   17.90
   0   8  -1  206.68   19.20
   0   8   1  217.18   18.60
   0   8   1  178.68   18.90
   0   8  -1  182.98   14.80
   0   8  -1  182.18   11.90
   0   8   1  214.28   19.60
   0   8   1  190.08   16.60
   0   8  -1  207.58   19.20
   0   8  -1  214.78   19.60
   0   8   1  181.68   11.80
  -1  -8  -1    2.10   10.60
  -1  -8  -1   -1.50   11.70
   1  -8   1   -8.60   11.30
   1  -8   1   11.70   12.80
   1  -8   1    1.70   11.80
   1  -8   1    2.70   11.20
   1  -8   1   -3.60    8.80
   1  -8   1    6.20   12.10
  -1  -8  -1   14.50    9.40
  -1  -8  -1    0.10   11.30
  -1  -8  -1    3.50    9.70
  -1   8  -1    5.00    8.50
   1   8   1    7.50    9.90
   1   8   1   -9.00   10.30
  -1   8  -1    8.00   10.90
   1   8   1    1.00    9.10
  -1   8  -1  -11.30   10.70
  -1   8  -1   10.40    9.40
  -1   8  -1    3.50   10.30
   2  -8   1 1396.16   49.00
  -2  -8  -1 1321.67   44.80
  -2  -8  -1 1400.16   43.40
  -2  -8  -1 1300.27   42.70
   2  -8   1 1324.67   47.50
   2  -8   1 1293.07   45.60
   2  -8   1 1322.27   49.20
   2  -8   1 1284.67   47.80
   2  -8   1 1365.46   48.80
  -2  -8  -1 1313.07   48.10
  -2  -8  -1 1297.17   43.50
  -2   8  -1 1431.16   49.00
  -2   8  -1 1295.47   48.60
   2   8   1 1355.36   45.00
   2   8   1 1418.56   48.70
   2   8   1 1327.77   42.70
  -2   8  -1 1289.27   46.70
  -2   8  -1 1325.87   48.50
   2   8   1 1346.67   42.70
   3  -8   1   79.99   17.50
  -3  -8  -1   68.49   11.90
  -3  -8  -1   62.29   11.20
  -3  -8  -1  101.29   15.80
   3  -8   1   84.89   13.90
   3  -8   1   81.09   17.30
   3  -8   1   87.69   19.20
  -3  -8  -1   87.69   11.70
   3  -8   1  107.19   18.10
  -3  -8  -1  106.29   18.80
   3  -8   1   90.09   18.30
  -3   8  -1   88.59   18.40
  -3   8  -1   55.79   16.30
   3   8   1   74.69   10.70
  -3   8  -1   97.09   18.50
   3   8   1   73.39   11.70
   3   8   1   95.49   16.10
  -3   8  -1   99.49   18.40
  -4  -8  -1  -14.00   12.70
  -4  -8  -1   26.10   15.80
  -4  -8  -1    1.80    8.50
  -4  -8  -1    8.10    7.00
  -4  -8  -1   -6.00    7.20
   4  -8   1    1.70   15.10
   4  -8   1   -8.40   15.70
   4  -8   1  -17.80   13.70
   4  -8   1  -10.90   16.50
  -4  -8  -1   -4.40    8.90
   4  -8   1    2.40    8.20
   4   8   1    5.50   13.00
  -4   8  -1    2.40   15.20
  -4   8  -1    5.50   14.70
   4   8   1    0.60    7.60
   4   8   1    5.60    5.60
  -4   8  -1    8.90   15.80
  -4   8  -1   17.60   25.40
  -5  -8  -1   52.19   11.10
  -5  -8  -1   42.70   18.80
  -5  -8  -1   35.60    9.50
   5  -8   1   22.40   20.00
   5  -8   1   54.19   18.90
   5  -8   1   48.20   19.70
  -5  -8  -1   43.70   10.30
  -5  -8  -1   47.60   17.60
  -5   8  -1   35.80   19.20
   5   8   1   -0.20   13.00
  -5   8  -1   46.20   21.00
  -5   8  -1   64.69   19.30
   5   8   1   45.50    9.00
  -5   8  -1   49.80   18.50
  -6  -8  -1   -4.90    8.70
   6  -8   1   -3.20   20.40
  -6  -8  -1  -11.10   17.20
  -6  -8  -1    9.10   11.00
   6  -8   1    4.00   17.80
   6  -8   1   -6.70   15.20
  -6  -8  -1   14.90    8.10
  -6  -8  -1   32.50   18.40
   6   8   1    1.50    3.30
   6   8   1   -4.70    3.90
  -6   8  -1  -22.40   16.20
  -6   8  -1  -11.60   19.10
  -6   8  -1    4.80   18.60
  -6  -9   1   21.10   10.00
  -6  -9   1   20.60   19.00
  -6  -9   1   31.00   18.20
   6  -9  -1   20.30   18.50
  -6   9   1   -2.20   17.60
  -6   9   1    0.20   34.60
  -6   9   1    5.90   18.60
  -6   9   1  -19.10   16.00
  -5  -9   1  160.88   24.90
   5  -9  -1  230.18   31.40
   5  -9  -1  185.88   26.40
  -5  -9   1  168.08   14.90
  -5  -9   1  166.78   12.80
  -5  -9   1  172.88   14.90
  -5  -9   1  152.98   21.60
   5  -9  -1  145.99   37.30
  -5  -9   1  178.08   12.70
  -5   9   1  209.38   27.10
  -5   9   1  190.58   29.30
  -5   9   1  196.88   26.30
   4  -9  -1    1.10   18.00
  -4  -9   1  -17.20    7.40
   4  -9  -1  -25.60   16.00
  -4  -9   1   -8.20    9.30
   4  -9  -1   17.40   17.10
  -4  -9   1   -9.30   15.00
   4  -9  -1   21.70   17.20
  -4  -9   1    5.40    7.80
  -4  -9   1    2.50   13.60
   4  -9  -1   10.00    8.60
   4   9  -1    4.70    6.60
  -4   9   1   19.90   16.50
  -4   9   1  -13.30   14.20
   4   9  -1   -3.50   10.90
  -4   9   1  -22.60   15.50
  -4   9   1   -8.70   17.00
  -3  -9   1  238.08   21.50
  -3  -9   1  273.77   21.70
   3  -9  -1  280.87   26.60
   3  -9  -1  271.27   27.50
   3  -9  -1  252.07   31.50
   3  -9  -1  353.26   23.20
  -3  -9   1  275.87   18.00
  -3  -9   1  309.67   27.70
   3  -9  -1  298.77   28.10
   3  -9  -1  312.77   28.00
  -3  -9   1  291.17   18.60
  -3   9   1  298.27   26.80
   3   9  -1  237.78   17.00
   3   9  -1  298.97   22.40
  -3   9   1  323.77   29.20
  -3   9   1  306.17   29.00
  -3   9   1  264.77   27.30
   3   9  -1  254.97   16.40
   2  -9  -1   -1.50   12.00
  -2  -9   1   -1.50    9.60
   2  -9  -1   -8.30   12.90
  -2  -9   1   18.20   10.30
   2  -9  -1   -1.30   13.80
  -2  -9   1   -3.70   11.20
  -2  -9   1   -2.40    9.70
   2  -9  -1   14.10   14.20
   2  -9  -1  -23.60   11.00
   2  -9  -1   -8.60   12.20
  -2  -9   1   -6.50   12.90
  -2   9   1    0.20   10.70
   2   9  -1    1.50    9.80
  -2   9   1    0.90   17.00
  -2   9   1    9.90   12.60
   2   9  -1   11.30    8.80
  -2   9   1    9.40   22.10
   2   9  -1   -0.30   11.80
  -2   9   1    2.60   13.70
   2   9  -1    6.00    9.10
   1  -9  -1   -0.20   13.00
   1  -9  -1  -20.60   13.20
   1  -9  -1   10.80   13.00
   1  -9  -1   18.80   12.80
  -1  -9   1   11.00    9.40
  -1  -9   1   -9.80   10.20
   1  -9  -1    9.70    9.60
  -1  -9   1   -1.90   11.90
  -1  -9   1   -0.80   12.50
  -1  -9   1    5.80   10.60
  -1   9   1   19.90   13.00
  -1   9   1    7.30   12.30
  -1   9   1  -11.10   12.50
   1   9  -1   -0.30    9.40
  -1   9   1   -9.30    9.30
  -1   9   1    1.60    9.80
   1   9  -1   -5.80   10.90
   1   9  -1   11.30    8.70
   0  -9  -1  299.17   23.20
   0  -9  -1  317.47   24.90
   0  -9   1  311.67   23.10
   0  -9   1  328.07   25.10
   0  -9   1  334.07   26.80
   0  -9  -1  330.07   24.30
   0  -9   1  289.47   23.10
   0  -9  -1  278.37   22.80
   0   9   1  318.57   24.50
   0   9  -1  281.87   18.30
   0   9  -1  326.47   23.60
   0   9   1  344.57   23.90
   0   9   1  322.17   14.90
   0   9  -1  323.87   15.00
   0   9   1  324.67   22.70
   0   9   1  314.07   20.20
   0   9  -1  302.77   22.40
   0   9  -1  328.07   21.40
   1  -9   1  209.28   20.40
   1  -9   1  215.48   21.40
  -1  -9  -1  197.88   19.00
  -1  -9  -1  184.58   19.80
  -1  -9  -1  197.68   18.30
  -1  -9  -1  203.58   21.50
  -1  -9  -1  177.28   16.70
   1  -9   1  222.38   23.40
   1  -9   1  211.28   21.20
   1  -9   1  188.48   17.90
   1  -9   1  190.48   20.20
   1   9   1  195.48   19.00
  -1   9  -1  209.98   20.50
   1   9   1  195.08   19.70
  -1   9  -1  206.68   17.80
  -1   9  -1  204.08   19.40
  -1   9  -1  201.08   20.60
  -1   9  -1  227.08   17.30
   1   9   1  218.68   19.80
   1   9   1  233.58   18.20
   2  -9   1   14.20   14.00
   2  -9   1   -6.70   12.40
   2  -9   1    9.90   13.90
  -2  -9  -1    9.10   11.00
   2  -9   1    8.80   12.50
  -2  -9  -1    4.60   10.20
   2  -9   1   -7.50   13.30
   2  -9   1  -14.30   13.00
  -2  -9  -1   14.60   11.50
  -2  -9  -1    7.80   14.30
  -2  -9  -1   13.80   11.00
   2   9   1   -1.20   11.10
   2   9   1    3.10    9.40
  -2   9  -1    4.30   12.70
   2   9   1   -1.40    9.40
  -2   9  -1   21.80   18.20
  -2   9  -1   -1.10   12.80
   2   9   1    7.60   11.10
  -2   9  -1    4.50   10.20
  -2   9  -1  -15.90   12.90
  -3  -9  -1 2059.99   61.39
   3  -9   1 2241.98   90.59
   3  -9   1 2177.38   71.69
  -3  -9  -1 2062.69   65.49
  -3  -9  -1 2062.99   60.89
   3  -9   1 2103.69   70.09
  -3  -9  -1 2120.49   61.39
   3  -9   1 2002.60   69.19
   3  -9   1 2049.70   70.49
   3  -9   1 2135.89   64.89
  -3   9  -1 2082.99   70.29
   3   9   1 2102.49   66.39
  -3   9  -1 2009.40   69.59
   3   9   1 2088.89   65.99
   3   9   1 2031.80   60.59
  -3   9  -1 2147.09   70.39
  -3   9  -1 2133.09   70.19
  -4  -9  -1    0.00    8.60
   4  -9   1   14.20    9.60
  -4  -9  -1   13.20    9.40
  -4  -9  -1   16.30   16.80
   4  -9   1    5.10   18.30
  -4  -9  -1   19.40   17.10
   4  -9   1   35.00   17.60
   4  -9   1   12.30   17.80
  -4  -9  -1    6.50    9.90
  -4   9  -1   35.10   18.30
  -4   9  -1   18.30   17.90
  -4   9  -1    7.10   16.90
   4   9   1    7.70   12.90
   4   9   1   -6.10    4.70
  -4   9  -1  -12.90   14.50
   4   9   1   21.90    8.90
  -5  -9  -1   41.50    5.80
  -5  -9  -1   27.00   13.40
  -5  -9  -1   36.10   16.70
   5  -9   1   59.29   30.10
  -5  -9  -1   41.60    6.10
   5  -9   1   35.60   21.80
   5  -9   1   39.80   20.30
  -5  -9  -1   32.90   19.50
  -5  -9  -1   21.70    9.30
  -5   9  -1   33.10   20.50
  -5   9  -1   52.09   19.90
  -5   9  -1   50.69   22.00
  -5   9  -1   46.40   18.70
   6  -9   1   26.70   18.90
  -6  -9  -1   32.90    9.30
  -6  -9  -1   47.90   11.20
  -6  -9  -1   40.10    9.10
   6  -9   1   30.20   18.90
  -6  -9  -1   19.40   17.90
  -6   9  -1   50.79   22.30
  -6   9  -1   21.20   32.80
  -5 -10   1   24.60    9.60
   5 -10  -1   27.70   19.80
  -5 -10   1   24.20    8.10
   5 -10  -1   19.90   18.00
  -5 -10   1   34.60    8.00
   5 -10  -1   34.40   20.40
  -5 -10   1   32.20    9.80
  -5 -10   1   39.00   18.30
  -5 -10   1   28.50   15.90
  -5  10   1   23.90   18.50
  -5  10   1   31.30   20.10
  -5  10   1    0.30   19.40
  -5  10   1    3.20   18.30
  -4 -10   1   60.99   15.60
  -4 -10   1   70.09   19.50
   4 -10  -1   69.79   20.00
  -4 -10   1   58.89   10.70
  -4 -10   1   49.70    9.90
   4 -10  -1   66.19   21.50
   4 -10  -1   84.69   21.30
   4 -10  -1   59.09   12.30
  -4 -10   1   40.70   12.00
   4 -10  -1   48.10   18.70
  -4  10   1   53.79   18.90
   4  10  -1   49.90   15.00
   4  10  -1   54.59    9.30
  -4  10   1   33.80   20.40
  -4  10   1   64.89   20.30
  -4  10   1   32.10   18.20
   3 -10  -1   40.70   18.60
  -3 -10   1   51.79   17.50
   3 -10  -1   56.59   14.90
   3 -10  -1   54.29   18.30
   3 -10  -1   70.29   20.20
   3 -10  -1   58.49   17.30
  -3 -10   1   80.39   12.70
  -3 -10   1   59.89   11.40
  -3 -10   1   56.29   14.60
   3 -10  -1   55.69   21.80
  -3  10   1   61.39   18.30
   3  10  -1   67.39   11.70
  -3  10   1   81.89   20.60
   3  10  -1   46.60   12.90
  -3  10   1   46.60   17.00
  -3  10   1   53.89   19.70
   2 -10  -1    3.80   13.20
  -2 -10   1   -2.40   10.10
  -2 -10   1   12.40   10.80
   2 -10  -1    8.50   14.20
  -2 -10   1    7.10   15.30
   2 -10  -1  -15.50   14.60
  -2 -10   1   15.50   11.30
   2 -10  -1   -1.40   14.00
  -2 -10   1   -8.50   12.50
   2 -10  -1   -4.80   13.50
   2 -10  -1  -18.20   14.70
  -2  10   1  -17.10   10.40
   2  10  -1    7.20   10.20
   2  10  -1   11.20   13.80
   2  10  -1   19.00   10.50
   2  10  -1    2.70    9.10
  -2  10   1    8.20   14.00
  -2  10   1    0.90   14.00
  -2  10   1   23.60   16.30
  -2  10   1   22.10   16.30
  -1 -10   1   26.40   10.50
  -1 -10   1   21.80   14.80
   1 -10  -1   28.90   17.00
   1 -10  -1   36.90   11.70
  -1 -10   1   16.50   14.50
  -1 -10   1   11.00   11.60
   1 -10  -1   42.70   15.50
   1 -10  -1   37.00   15.60
  -1 -10   1   37.20   13.20
   1 -10  -1   67.89   16.50
   1  10  -1   49.60   13.00
  -1  10   1    7.80   13.50
   1  10  -1   22.00   11.60
  -1  10   1   31.30   14.90
   1  10  -1   35.70   14.60
  -1  10   1   34.40   14.70
  -1  10   1   43.20   11.00
  -1  10   1   21.20   11.60
   1  10  -1   29.90   10.40
   0 -10  -1  319.27   24.90
   0 -10   1  356.16   26.50
   0 -10  -1  333.77   28.60
   0 -10  -1  336.57   25.70
   0 -10   1  284.27   24.50
   0 -10   1  263.67   17.10
   0 -10  -1  276.17   25.80
   0 -10   1  267.07   23.80
   0  10   1  273.67   24.20
   0  10   1  292.77   23.80
   0  10   1  315.87   22.60
   0  10   1  305.77   21.00
   0  10  -1  285.27   18.80
   0  10   1  321.37   14.90
   0  10  -1  287.67   23.20
   0  10  -1  264.87   21.50
   0  10  -1  303.77   23.40
   0  10  -1  322.67   15.30
   1 -10   1    6.70   15.40
   1 -10   1   21.20   14.70
   1 -10   1   23.00   11.00
  -1 -10  -1    3.80   10.40
  -1 -10  -1    9.50   12.30
  -1 -10  -1   28.60   14.50
   1 -10   1   24.20   14.70
  -1 -10  -1   18.90   12.30
   1 -10   1   28.30   15.20
  -1 -10  -1    0.70   13.40
   1 -10   1    9.80   13.70
   1  10   1    4.40   10.40
  -1  10  -1   30.90   14.90
  -1  10  -1    8.80   14.60
  -1  10  -1    5.80    9.30
  -1  10  -1   24.00   13.00
  -1  10  -1   22.00   10.40
   1  10   1   -0.50   10.00
   1  10   1    6.30   11.80
   1  10   1   10.60   12.60
   2 -10   1    5.90   13.80
   2 -10   1   -2.80   17.20
   2 -10   1    4.60   13.40
  -2 -10  -1   19.10   13.40
  -2 -10  -1   -9.00   19.70
  -2 -10  -1   22.40   12.10
   2 -10   1    1.00   15.20
  -2 -10  -1    3.20   11.50
   2 -10   1   -1.30   14.70
   2 -10   1    9.90   15.10
  -2 -10  -1    7.80   11.60
  -2  10  -1   12.00   15.50
  -2  10  -1   15.90   13.20
   2  10   1   -1.80    9.50
   2  10   1   19.00   12.90
  -2  10  -1   17.50   10.60
  -2  10  -1   21.70   17.00
   2  10   1   11.60   13.60
   2  10   1    5.00   11.10
  -2  10  -1   -2.30   13.70
   3 -10   1  405.36   31.50
   3 -10   1  397.26   32.20
  -3 -10  -1  420.56   31.20
  -3 -10  -1  380.86   24.90
   3 -10   1  412.56   31.10
   3 -10   1  421.36   32.50
  -3 -10  -1  430.26   24.10
  -3 -10  -1  378.86   24.00
   3 -10   1  408.16   27.30
  -3 -10  -1  417.76   28.00
   3 -10   1  359.96   30.80
   3  10   1  289.77   20.40
  -3  10  -1  406.96   31.70
  -3  10  -1  446.76   32.70
  -3  10  -1  405.66   31.30
   3  10   1  381.86   26.70
   3  10   1  414.66   23.00
  -3  10  -1  421.66   32.00
  -4 -10  -1   13.10   16.50
   4 -10   1   20.80   19.00
  -4 -10  -1   31.60   10.60
  -4 -10  -1   16.50   14.60
   4 -10   1   39.50   11.90
   4 -10   1   14.30   19.40
  -4 -10  -1   40.70   19.60
   4 -10   1   28.10   18.20
   4 -10   1   -7.50   17.00
  -4 -10  -1   17.50   10.30
  -4  10  -1  -19.80   15.70
   4  10   1   -7.30    5.30
  -4  10  -1   18.40   17.00
  -4  10  -1   42.60   19.60
   4  10   1   41.20   14.60
  -4  10  -1    9.80   18.90
   4  10   1   36.60   10.00
   5 -10   1    1.00   18.50
  -5 -10  -1   30.20   17.80
   5 -10   1  -11.30   18.30
   5 -10   1    3.20    6.40
  -5 -10  -1    2.20    6.60
  -5 -10  -1   -6.30    9.20
   5 -10   1   -4.80   17.90
  -5 -10  -1   15.40   18.70
  -5 -10  -1    2.10    6.70
  -5 -10  -1   -8.70    8.10
  -5  10  -1  -17.10   19.50
  -5  10  -1   37.80   20.00
  -5  10  -1   34.20   20.70
  -5  10  -1   -7.70   20.40
   5  10   1   -2.90   12.90
   5  10   1    4.20    5.40
   5 -11  -1   16.20   20.10
  -5 -11   1   45.60   16.90
   5 -11  -1   10.90    6.40
   5 -11  -1   36.40   21.40
  -5 -11   1   27.30   10.60
   5 -11  -1   46.70   21.80
  -5 -11   1   38.20   10.70
   5 -11  -1   57.19   33.20
  -5 -11   1   55.49   21.20
  -5 -11   1   23.60    8.20
  -5  11   1   17.40   20.70
  -5  11   1   25.50   21.50
   5  11  -1   32.20   16.00
  -5  11   1   40.90   19.80
  -4 -11   1  115.09   13.20
  -4 -11   1  143.49   20.10
   4 -11  -1  156.38   25.60
   4 -11  -1  170.18   27.60
  -4 -11   1  117.89   15.90
   4 -11  -1  149.99   17.00
   4 -11  -1  150.88   25.20
   4 -11  -1  148.89   24.70
  -4 -11   1  141.89   23.80
  -4 -11   1  148.39   17.70
   4 -11  -1  164.48   24.80
  -4  11   1  140.59   25.30
  -4  11   1  146.09   26.50
   4  11  -1  145.59   14.00
  -4  11   1  159.68   25.50
   4  11  -1  128.99   17.90
  -4  11   1  127.59   23.30
  -3 -11   1    8.90   12.70
  -3 -11   1    6.90   16.10
  -3 -11   1  -12.10   12.30
  -3 -11   1   -7.00    9.40
   3 -11  -1    0.10   16.20
   3 -11  -1   11.90   18.20
   3 -11  -1    6.90   16.10
   3 -11  -1    0.60   16.80
   3 -11  -1   14.30   13.70
   3  11  -1  -10.90   15.90
  -3  11   1    3.90   17.80
  -3  11   1   -7.50   15.70
   3  11  -1  -13.40    8.30
  -3  11   1   19.00   13.60
  -3  11   1    7.20   16.10
   3  11  -1    2.90    5.70
  -3  11   1    4.20   17.90
   2 -11  -1   11.90   15.80
  -2 -11   1   22.40   15.10
   2 -11  -1   52.69   18.40
  -2 -11   1   24.70   16.30
   2 -11  -1   -8.30   15.80
  -2 -11   1   29.70   12.20
   2 -11  -1   18.30   14.40
  -2 -11   1   16.90   11.80
   2 -11  -1   33.30   16.50
  -2  11   1   43.40   17.90
  -2  11   1   20.30   13.70
   2  11  -1   45.00   12.60
   2  11  -1   49.80   17.30
   2  11  -1   -0.10   15.10
  -2  11   1   30.70   16.50
  -2  11   1   44.60   13.50
  -2  11   1   29.20   17.70
   2  11  -1   21.90   11.40
  -1 -11   1   14.00   16.20
  -1 -11   1   -6.40   15.00
   1 -11  -1    0.30   14.30
  -1 -11   1    6.10   12.50
   1 -11  -1   -3.50   15.20
  -1 -11   1    0.40   10.40
  -1 -11   1   -1.40   15.00
   1 -11  -1   -0.60   14.00
   1 -11  -1   21.50   17.10
  -1  11   1   -9.00   14.10
   1  11  -1  -15.10   13.10
   1  11  -1   -2.80    9.10
   1  11  -1   -1.40   11.20
  -1  11   1  -11.60   12.50
  -1  11   1  -20.10   14.50
  -1  11   1    9.30    9.80
  -1  11   1   -3.30   10.50
   1  11  -1   -0.80   11.70
   0 -11   1   30.30   15.00
   0 -11  -1   28.70   14.70
   0 -11   1   16.90   16.50
   0 -11  -1   28.80   19.00
   0 -11   1   24.70   17.00
   0 -11  -1   24.10   16.60
   0 -11   1   24.70   25.10
   0 -11   1    0.90   17.50
   0 -11  -1   -5.60   25.70
   0  11   1   15.60   14.70
   0  11   1   13.60   13.60
   0  11  -1    5.60    6.10
   0  11   1   33.80   15.30
   0  11   1    9.80    6.30
   0  11  -1    6.50   13.70
   0  11  -1  -19.20   11.10
   0  11  -1   17.90    9.30
   0  11  -1   25.30   13.70
   0  11   1   22.30   11.10
   1 -11   1  -19.70   15.20
  -1 -11  -1  -15.10   19.40
  -1 -11  -1    1.50   12.70
   1 -11   1    5.00   14.90
  -1 -11  -1   10.60   11.00
   1 -11   1    9.80   17.50
  -1 -11  -1    2.00   15.60
   1 -11   1  -18.90   14.30
   1 -11   1  -16.60   13.80
  -1 -11  -1  -22.70   14.30
   1 -11   1  -11.00    9.80
  -1  11  -1    2.70   14.90
   1  11   1    9.30   12.30
   1  11   1   -7.00   12.30
   1  11   1   11.00   11.30
  -1  11  -1    1.50   12.50
  -1  11  -1   -0.10    9.30
   1  11   1  -13.40   10.90
  -1  11  -1  -20.10   12.50
  -1  11  -1    0.10    8.60
  -2 -11  -1   64.09   16.90
  -2 -11  -1   75.39   18.50
   2 -11   1   36.00   17.60
   2 -11   1   46.10   18.30
  -2 -11  -1   33.80   13.00
   2 -11   1   59.39   16.00
   2 -11   1   51.19   17.40
  -2 -11  -1   40.30   14.90
   2 -11   1   30.30   16.70
  -2 -11  -1   40.30   14.20
  -2  11  -1   65.39   18.20
  -2  11  -1   54.69   19.00
  -2  11  -1   51.09   15.00
   2  11   1   70.49   16.00
  -2  11  -1   70.19   19.40
  -2  11  -1   57.99   13.40
   2  11   1   63.59   14.20
   2  11   1   47.60   12.80
   3 -11   1  207.88   26.50
  -3 -11  -1  199.98   19.20
  -3 -11  -1  216.98   21.90
  -3 -11  -1  176.88   18.40
   3 -11   1  167.48   24.50
   3 -11   1  183.18   24.30
   3 -11   1  163.58   21.20
  -3 -11  -1  158.58   24.10
   3 -11   1  227.78   26.30
  -3 -11  -1  205.98   20.10
  -3  11  -1  230.98   27.00
  -3  11  -1  210.58   21.50
  -3  11  -1  203.58   25.40
   3  11   1  231.18   20.20
  -3  11  -1  187.08   25.20
  -3  11  -1  260.47   28.30
   3  11   1  205.48   21.80
  -4 -11  -1   10.50   10.50
  -4 -11  -1   31.90   12.30
  -4 -11  -1   10.20   17.70
   4 -11   1   16.40   12.30
   4 -11   1   30.40   18.50
   4 -11   1    8.40   18.30
  -4 -11  -1   17.80   14.90
  -4 -11  -1    5.90   11.10
   4 -11   1   67.19   21.00
   4 -11   1    5.90   18.40
   4 -11   1   15.50   19.20
   4  11   1   -1.50    5.70
  -4  11  -1    5.10   16.90
   4  11   1    8.10    9.40
   4  11   1   11.10   11.70
  -4  11  -1   39.20   19.80
  -4  11  -1   14.30   19.30
  -4  11  -1   -9.00   18.60
   5 -11   1    6.90    6.30
  -5 -11  -1   -2.70    7.60
   5 -11   1   -3.60   19.70
  -5 -11  -1   -5.70    7.50
  -5 -11  -1  -15.10    9.30
  -5 -11  -1  -24.10   16.10
   5 -11   1   31.50   25.10
   5 -11   1   -5.90   18.80
  -5 -11  -1    9.30    9.10
  -5 -11  -1   -3.90   15.30
   5 -11   1    7.00   20.90
  -5  11  -1   12.20   30.00
   5  11   1    6.80   13.30
  -5  11  -1  -46.90   20.20
  -5  11  -1   61.09   35.50
  -5  11  -1   10.20   17.60
   5  11   1    3.70    6.90
   4 -12  -1   26.00   20.20
   4 -12  -1   -5.80   18.80
   4 -12  -1   -1.90   17.10
  -4 -12   1   -0.10    9.30
   4 -12  -1   49.80   20.90
  -4 -12   1   36.70   19.60
  -4 -12   1  -14.60   12.10
   4 -12  -1   43.20   21.90
  -4 -12   1   19.30   15.00
   4 -12  -1   -2.10   10.50
  -4 -12   1  -23.30    9.10
  -4  12   1   21.20   20.60
  -4  12   1   24.60   20.00
   4  12  -1    4.70    8.80
  -4  12   1   31.80   16.20
   4  12  -1   -1.80    6.40
   4  12  -1   -6.90    4.30
  -4  12   1   -5.20   17.90
  -4  12   1   15.30   18.60
  -3 -12   1   19.40   12.10
  -3 -12   1   25.70   15.00
  -3 -12   1   47.50   18.90
  -3 -12   1   42.30   15.10
   3 -12  -1   24.40   20.30
   3 -12  -1   20.00   17.70
   3 -12  -1   30.60   19.30
   3 -12  -1   27.30   18.10
   3 -12  -1   45.20   20.60
  -3 -12   1   33.10   12.30
   3 -12  -1   46.40   16.50
  -3  12   1   43.50   20.10
  -3  12   1   40.80   18.60
  -3  12   1    9.10   11.40
   3  12  -1   34.40   11.00
   3  12  -1    3.30    9.70
  -3  12   1   12.40   18.80
   2 -12  -1   57.39   20.70
   2 -12  -1   87.89   21.00
  -2 -12   1   92.99   15.20
   2 -12  -1   80.29   21.40
  -2 -12   1   73.09   15.60
   2 -12  -1   73.09   17.00
  -2 -12   1   47.70   18.70
  -2 -12   1   60.69   18.10
   2  12  -1   50.09   12.10
   2  12  -1   48.60   14.00
   2  12  -1   91.29   14.90
  -2  12   1   35.00   17.90
  -2  12   1   51.49   14.10
  -2  12   1   65.19   19.50
  -2  12   1   51.09   15.60
  -2  12   1   66.09   20.10
   1 -12  -1   29.50   19.30
  -1 -12   1   23.40   14.30
  -1 -12   1   12.40   14.90
  -1 -12   1   24.00   16.90
   1 -12  -1   42.50   18.30
   1 -12  -1   13.10   15.20
   1 -12  -1   35.00   17.60
  -1 -12   1    4.60   16.00
   1 -12  -1   16.20   17.10
   1  12  -1    8.70   10.40
  -1  12   1   24.20   17.20
  -1  12   1    1.70    9.50
  -1  12   1   22.70   17.00
  -1  12   1   32.70   12.90
   1  12  -1   20.30   12.60
   1  12  -1   17.10   14.20
   0 -12  -1   -5.10   15.50
   0 -12   1   -2.80   14.20
   0 -12  -1   -4.60   15.30
   0 -12   1   26.50   16.60
   0 -12   1  -15.10   14.50
   0 -12   1    8.60   17.70
   0 -12   1    0.70   17.40
   0 -12  -1   -1.10   15.50
   0 -12  -1    8.90   17.70
   0  12  -1   10.80    9.60
   0  12   1   -6.30   14.40
   0  12  -1   10.80   13.50
   0  12  -1  -19.30   12.90
   0  12   1   14.00   15.20
   0  12   1    1.50    4.60
  -1 -12  -1  191.48   21.40
  -1 -12  -1  214.78   22.40
   1 -12   1  205.08   19.10
  -1 -12  -1  228.28   24.90
   1 -12   1  191.68   25.30
   1 -12   1  200.78   24.50
   1 -12   1  176.88   26.20
  -1 -12  -1  198.88   25.20
   1 -12   1  165.58   26.60
   1 -12   1  144.09   22.70
   1  12   1  213.88   21.90
  -1  12  -1  194.68   18.80
   1  12   1  198.08   30.70
  -1  12  -1  156.68   23.60
  -1  12  -1  166.88   17.50
  -2 -12  -1   88.99   18.60
  -2 -12  -1   54.59   15.90
   2 -12   1   68.59   20.00
  -2 -12  -1   90.99   16.10
  -2 -12  -1   19.50   16.90
   2 -12   1  100.99   21.60
   2 -12   1   86.69   17.10
   2 -12   1   41.40   19.60
   2 -12   1   54.99   18.70
  -2 -12  -1   67.79   15.80
   2  12   1   36.00   13.40
  -2  12  -1   61.99   20.40
   2  12   1   80.49   15.80
  -2  12  -1   69.29   19.90
  -2  12  -1   55.09   16.10
  -2  12  -1   72.09   19.90
  -2  12  -1   70.89   13.70
   3 -12   1   31.50   19.20
  -3 -12  -1   43.10   13.80
   3 -12   1   27.40   18.30
  -3 -12  -1   37.00   13.10
  -3 -12  -1    6.00   13.90
  -3 -12  -1   30.70   19.10
   3 -12   1  -11.80   18.80
   3 -12   1   26.70   18.70
   3 -12   1   34.20   17.60
   3 -12   1   19.10   16.50
  -3  12  -1   20.70   19.00
   3  12   1   -3.40    8.50
  -3  12  -1   28.40   20.00
  -3  12  -1   27.70   12.20
   3  12   1   55.99   14.80
  -3  12  -1   41.10   18.90
  -4 -12  -1   31.80   18.80
  -4 -12  -1   49.99   13.90
  -4 -12  -1   75.29   18.20
   4 -12   1   92.09   23.20
   4 -12   1   55.89   21.80
   4 -12   1   70.19   16.30
   4 -12   1   70.69   22.40
  -4 -12  -1   56.69   14.20
   4 -12   1   58.19   23.40
   4 -12   1  106.99   23.40
  -4 -12  -1   55.09   14.30
  -4  12  -1   76.69   22.20
  -4  12  -1   53.89   36.30
  -4  12  -1   47.40   21.00
  -4  12  -1   68.39   21.40
   4 -13  -1    3.40   14.80
  -4 -13   1   16.50   13.50
  -4 -13   1   47.90   25.40
  -4 -13   1    8.90    9.40
  -4 -13   1    2.00   11.10
   4 -13  -1   14.20   18.40
   4 -13  -1   21.70   20.30
  -4 -13   1   21.00   14.80
   4 -13  -1   20.50   19.60
  -4  13   1    4.60   17.80
  -4  13   1   -0.30   19.60
  -4  13   1   32.10   16.10
  -4  13   1   22.30   21.80
   4  13  -1   11.00    6.70
  -3 -13   1   73.99   17.70
   3 -13  -1  115.19   26.00
   3 -13  -1   50.39   18.10
  -3 -13   1   83.99   16.10
  -3 -13   1  123.69   23.90
  -3 -13   1   74.59   18.70
   3 -13  -1  141.39   24.80
   3 -13  -1  108.09   25.40
   3 -13  -1   83.19   22.10
   3 -13  -1  118.79   21.40
  -3 -13   1   91.69   15.00
  -3  13   1  105.79   24.20
  -3  13   1   80.29   21.10
   3  13  -1  112.59   19.10
  -3  13   1   11.70   19.30
  -3  13   1   84.99   20.60
  -3  13   1   64.09   21.20
  -2 -13   1    2.10   16.50
   2 -13  -1   56.29   20.00
  -2 -13   1   36.10   13.30
  -2 -13   1   42.40   14.90
   2 -13  -1    9.20   16.40
   2 -13  -1  -27.00   15.80
   2 -13  -1    6.90   18.50
  -2 -13   1   28.10   13.70
   2 -13  -1   13.80   19.70
  -2 -13   1   27.60   17.10
  -2  13   1   34.50   18.70
  -2  13   1   14.60   19.80
   2  13  -1    2.90    8.20
   2  13  -1   15.00    8.50
  -2  13   1   50.49   19.90
  -2  13   1   39.50   14.20
  -2  13   1   29.10   12.50
   2  13  -1   32.20   18.00
  -1 -13   1   -8.00   14.30
  -1 -13   1    4.40   15.00
   1 -13  -1   10.50   17.20
   1 -13  -1   23.60   18.30
  -1 -13   1   -4.40   18.50
   1 -13  -1    8.00   15.90
  -1 -13   1   -3.30   16.60
   1 -13  -1   22.50   17.70
  -1 -13   1   -4.40   17.10
   1 -13  -1   -3.20   19.10
   1  13  -1   18.80   18.20
  -1  13   1    9.50    9.00
  -1  13   1   19.10   11.30
   1  13  -1  -12.20    9.20
  -1  13   1   48.60   32.60
  -1  13   1    4.20   16.80
   1  13  -1   21.70   13.80
   0 -13   1   35.20   20.10
   0 -13  -1    6.90   15.80
   0 -13   1   19.40   18.70
   0 -13   1   15.40   16.70
   0 -13   1    2.00   16.90
   0 -13  -1   20.00   18.50
   0 -13   1    5.50   15.90
   0 -13  -1   -5.50   16.40
   0  13   1    3.90    3.50
   0  13   1    8.80   14.40
   0  13   1   24.00   17.60
   0  13  -1   23.70   15.70
   0  13  -1   11.10   15.50
   0  13  -1  -10.80   10.90
   0  13   1   18.00   17.50
   0  13   1   15.30   11.20
   1 -13   1   18.30   17.40
  -1 -13  -1  -11.70   13.80
  -1 -13  -1    7.90   17.50
   1 -13   1   -2.90   10.70
   1 -13   1   -3.50   17.20
  -1 -13  -1    1.60   15.20
   1 -13   1    1.90   16.60
   1 -13   1  -15.80   18.60
  -1 -13  -1   -7.00   16.40
   1 -13   1   25.10   18.20
  -1  13  -1    3.50   17.60
   1  13   1   20.00   14.60
  -1  13  -1   -1.80    9.10
   1  13   1   -2.50   12.90
  -1  13  -1    0.40    8.40
  -1  13  -1   17.90   16.80
   1  13   1   -2.90   10.70
   2 -13   1   37.10   19.80
  -2 -13  -1   11.70   13.10
   2 -13   1   -1.20   16.10
  -2 -13  -1   29.10   17.80
   2 -13   1   -6.60   17.80
   2 -13   1   -7.60   17.90
  -2 -13  -1   12.90   17.80
   2 -13   1    1.90   17.90
  -2 -13  -1  -14.40   13.00
  -2 -13  -1   -2.10   15.50
   2 -13   1    7.70   14.00
  -2  13  -1   -7.10   16.70
  -2  13  -1   -0.80   12.20
  -2  13  -1   13.40   17.80
  -2  13  -1   29.50   18.80
  -2  13  -1   -3.90   10.00
   2  13   1    3.80   15.60
   2  13   1    9.80   11.00
   2  13   1    0.30   12.20
   2  13   1  -10.00   12.90
  -3 -13  -1  100.89   16.80
  -3 -13  -1   92.29   22.70
  -3 -13  -1   78.99   18.50
   3 -13   1   74.49   21.70
   3 -13   1   77.39   23.70
  -3 -13  -1  110.49   18.30
   3 -13   1  109.89   20.50
   3 -13   1   65.19   19.90
   3 -13   1  101.09   23.30
   3 -13   1   76.09   24.50
  -3 -13  -1  113.99   19.30
  -3  13  -1  115.79   23.70
   3  13   1  106.09   17.00
  -3  13  -1   96.49   24.10
  -3  13  -1  100.09   23.90
  -3  13  -1   84.19   20.00
   4 -13   1    8.90   19.70
  -4 -13  -1   -6.30   11.40
  -4 -13  -1   20.80   19.10
  -4  13  -1    4.40   19.10
  -4  13  -1    4.30   19.70
  -3 -14   1   20.20   14.10
  -3 -14   1    4.50   15.70
   3 -14  -1   20.60   16.40
   3 -14  -1    9.00   18.90
   3 -14  -1   23.00   21.80
  -3 -14   1   11.60   13.70
   3 -14  -1   10.60   19.10
  -3 -14   1   17.00   27.10
  -3 -14   1  -27.00   20.60
  -3 -14   1  -15.20   11.20
  -3  14   1    8.90   19.40
   3  14  -1   12.80   12.70
   3  14  -1   -2.50    7.70
  -3  14   1   45.50   22.20
  -3  14   1   20.10   13.90
   3  14  -1   -7.10   10.80
  -3  14   1    9.20   16.30
  -3  14   1   -0.20   18.90
   2 -14  -1    2.80   19.90
  -2 -14   1    9.60   21.30
  -2 -14   1  -13.60   19.50
  -2 -14   1   -1.20   14.90
  -2 -14   1  -14.10   17.00
   2 -14  -1   21.00   18.60
   2 -14  -1   19.30   19.10
   2 -14  -1   91.59   24.30
   2 -14  -1   19.40   19.40
  -2 -14   1   16.40   14.40
  -2 -14   1   -3.30   18.00
   2  14  -1   -4.40    7.50
   2  14  -1    8.00   16.10
   2  14  -1   -4.70   17.20
  -2  14   1   47.10   20.10
   2  14  -1   -2.80    7.80
  -2  14   1    3.60   12.30
  -2  14   1  -30.60   18.60
  -2  14   1   -0.20   18.10
   1 -14  -1  -17.00   30.90
   1 -14  -1    3.00   17.80
  -1 -14   1    6.70   15.60
   1 -14  -1   12.20   18.10
  -1 -14   1    1.20   19.80
  -1 -14   1   32.20   17.00
  -1 -14   1   13.90   19.80
   1 -14  -1   21.10   17.30
  -1 -14   1   -7.10   16.80
   1 -14  -1  -22.60   16.40
   1  14  -1   35.30   18.00
  -1  14   1    3.10   10.20
  -1  14   1   -5.80   16.20
  -1  14   1   -4.70   18.00
  -1  14   1  -11.40   17.10
   1  14  -1   36.40   18.40
   1  14  -1  -25.50   11.00
   1  14  -1  -12.10    6.70
  -1  14   1   -3.90    5.60
   0 -14  -1   27.80   20.20
   0 -14   1   22.10   20.40
   0 -14  -1   -0.60   17.10
   0 -14  -1  -12.90   16.10
   0 -14   1   29.30   18.00
   0 -14   1    5.60   18.20
   0 -14  -1   32.50   18.10
   0 -14   1   28.00   17.20
   0 -14  -1   19.50   20.80
   0 -14   1    6.00   19.20
   0  14   1    4.40   10.70
   0  14  -1  -13.40    5.60
   0  14   1   -4.80   20.80
   0  14  -1   -8.60   16.40
   0  14   1   -5.00   19.80
   0  14   1   10.90   17.70
   0  14  -1  -13.90   14.80
   1 -14   1   66.49   22.00
  -1 -14  -1   75.59   19.40
   1 -14   1   52.29   26.30
   1 -14   1   73.69   21.40
   1 -14   1   77.09   21.00
  -1 -14  -1   79.99   22.40
  -1 -14  -1   75.29   18.90
   1 -14   1   68.09   21.30
  -1 -14  -1   41.60   19.00
   1  14   1   68.19   20.90
   1  14   1   93.99   18.80
  -1  14  -1   54.49   20.70
  -1  14  -1   69.59   19.50
   1  14   1   41.10   30.00
  -1  14  -1  104.39   23.00
   1  14   1   25.70   12.60
   2 -14   1   20.60   19.80
  -2 -14  -1   28.40   18.50
  -2 -14  -1    6.20   13.60
   2 -14   1   85.69   27.70
   2 -14   1   11.50   18.20
  -2 -14  -1    6.40   14.50
  -2 -14  -1   31.70   19.10
   2 -14   1   50.09   20.40
   2 -14   1   18.90   19.30
   2 -14   1   30.00   20.20
  -2 -14  -1   17.30   15.10
  -2  14  -1    7.50   12.70
  -2  14  -1   30.30   19.80
   2  14   1   37.60   18.30
   2  14   1   14.70    9.90
  -2  14  -1   14.00   18.50
   2  14   1   18.40    9.80
  -2  14  -1   -3.00    7.20
   2  14   1   15.40   17.00
  -2  14  -1   19.10   19.80
   3 -14   1   -0.40   33.50
  -3 -14  -1    3.80   13.50
  -3 -14  -1   14.20   19.20
   3 -14   1  -31.30   18.20
   3 -14   1  -21.70   28.40
   3 -14   1    3.80   15.60
  -3 -14  -1  -20.60   13.40
  -3 -14  -1   -3.10   13.00
   3 -14   1  -13.50   16.20
  -3 -14  -1   16.60   16.20
   3  14   1   -9.90    6.30
  -3  14  -1    9.90   20.20
   3  14   1   15.80   13.50
  -3  14  -1   17.30    9.70
  -3  14  -1   10.30   31.80
  -3  14  -1    4.70   16.00
   1 -15  -1    2.10   21.90
   1 -15  -1    0.30   18.40
  -1 -15   1    1.20   15.00
  -1 -15   1   24.20   17.60
   1 -15  -1    9.30   26.40
  -1 -15   1   -0.50   18.30
  -1 -15   1   54.49   37.50
   1 -15  -1    7.90   18.60
  -1  15   1   -9.10   18.70
   1  15  -1    9.50    8.40
  -1  15   1    1.80    5.50
  -1  15   1  -10.00   19.30
   1  15  -1  -16.20   11.70
   1  15  -1   19.40   16.00
   0 -15   1   -4.80   16.50
   0 -15  -1    9.60   20.50
   0 -15  -1    1.60   20.40
   0 -15  -1  -22.20   17.00
   0 -15   1   21.70   22.50
   0 -15  -1   -2.60   18.70
   0 -15   1   18.70   18.00
   0 -15  -1   -8.80   16.90
   0 -15   1  -22.30   18.50
   0 -15   1   -2.30   19.10
   0  15  -1  -11.80   16.80
   0  15  -1   13.10   21.00
   0  15   1   20.80   18.30
   0  15  -1   14.00   17.10
   0  15  -1    0.70    7.70
   0  15   1   -0.10   18.60
   0  15   1   -3.50   17.00
   1 -15   1   28.90   23.70
   1 -15   1    5.50   18.60
   1 -15   1   23.70   20.40
  -1 -15  -1   18.50   16.70
  -1 -15  -1   14.70   17.60
   1 -15   1   36.80   32.60
  -1  15  -1   30.40   20.30
  -1  15  -1   51.09   28.60
   1  15   1   30.40   16.90
  -1  15  -1    4.10    7.40
  -1  15  -1    7.90    5.60
   1  15   1   40.00   16.30
  -7   0   2   19.80   11.50
  -7   0   2    2.80   18.20
   7   0  -2    0.80    5.50
   7   0  -2   11.60    5.10
  -7   0   2    0.20   10.60
  -7   0   2   -7.90   18.40
   7   0  -2  -18.80   25.30
  -6   0   2   99.39   21.00
  -6   0   2  107.09   14.50
   6   0  -2   63.09   18.70
  -6   0   2   82.09   12.20
  -6   0   2   76.49   21.30
   6   0  -2   89.99   12.30
  -6   0   2   69.79   12.70
  -5   0   2   -3.80    9.10
  -5   0   2    6.50    9.20
   5   0  -2   -1.70    8.90
  -5   0   2   -1.00    9.00
   5   0  -2    1.50    7.10
   5   0  -2    4.00    7.30
  -5   0   2   -1.60    2.60
   5   0  -2   23.90   16.00
  -5   0   2   14.90   15.40
  -5   0   2   -5.70   13.80
   4   0  -2 2364.96   63.99
  -4   0   2 2440.56   64.29
   4   0  -2 2413.26   73.19
  -4   0   2 2445.96   73.19
  -4   0   2 2412.76   64.49
   4   0  -2 2438.66   64.69
  -4   0   2 2294.17   58.59
   4   0  -2 2391.86   63.89
  -4   0   2 2436.96   68.69
  -4   0   2 2460.05   72.39
  -4   0   2 2240.68   58.49
  -3   0   2    0.30    6.70
   3   0  -2   -7.20   11.00
  -3   0   2   -4.10    3.90
  -3   0   2    8.00    7.50
   3   0  -2    4.00    6.50
  -3   0   2    1.00   12.10
   3   0  -2   -2.60    6.30
   3   0  -2   -7.60    7.30
  -2   0   2 3254.17   81.79
  -2   0   2 3351.66   83.49
   2   0  -2 3385.46   84.09
   2   0  -2 3474.35   88.89
  -2   0   2 3427.06   88.89
   2   0  -2 3570.04   84.39
   2   0  -2 3472.45   85.59
  -2   0   2 3466.55   83.79
  -2   0   2 3459.95   85.59
  -1   0   2   -7.90    7.20
  -1   0   2   -0.10    3.90
   1   0  -2   -4.40    3.40
   1   0  -2    2.10    5.90
   1   0  -2   -0.70    3.30
  -1   0   2   -5.30    3.60
  -1   0   2    0.80    3.80
  -1   0   2    2.60    6.40
   1   0   2   -3.70    6.40
  -1   0  -2   -7.10    7.60
   1   0   2   -3.70    7.20
  -1   0  -2   -0.20    6.90
   1   0   2    9.30    6.70
  -1   0  -2    7.20    7.70
  -1   0  -2   -6.10    6.80
   1   0   2   -2.30    6.40
   1   0   2   -0.20    6.70
  -1   0  -2   -2.10    6.20
   2   0   2  925.41   29.60
  -2   0  -2  974.90   30.20
  -2   0  -2  946.11   32.30
   2   0   2  968.80   31.80
   2   0   2  942.41   28.40
  -2   0  -2  928.61   35.80
   2   0   2  934.51   32.10
  -2   0  -2  933.61   28.40
  -2   0  -2  989.60   30.10
   2   0   2  944.81   25.60
  -3   0  -2    0.00   10.50
  -3   0  -2   -1.10    8.90
  -3   0  -2    0.70    7.60
  -3   0  -2  -10.00   11.10
  -3   0  -2   -6.10    8.70
   3   0   2   -3.90    8.10
   3   0   2   25.60    5.70
   3   0   2    3.70    8.50
   3   0   2    1.20   12.10
   4   0   2  153.68   10.30
   4   0   2  189.78   17.10
   4   0   2  210.48   20.80
   4   0   2  157.28   15.20
  -4   0  -2  227.78   17.60
  -4   0  -2  175.88   16.70
  -4   0  -2  158.28   18.80
  -4   0  -2  188.28   19.40
  -4   0  -2  172.18   13.60
   5   0   2   -4.20   14.20
  -5   0  -2    1.10   10.90
  -5   0  -2    6.20   14.60
   5   0   2   -3.40   11.40
  -5   0  -2   -0.70    7.70
   5   0   2    6.50    9.30
  -5   0  -2   14.00   15.80
  -5   0  -2    9.80   11.20
  -6   0  -2   66.29   20.40
  -6   0  -2   97.89   21.20
   6   0   2   71.89   14.70
   6   0   2   20.80   10.70
  -6   0  -2   65.39   14.60
  -6   0  -2   63.39    9.90
  -6   0  -2   51.99   14.30
   6   0   2   23.00   15.60
  -7   0  -2  -12.50   16.80
   7   0   2   -4.20   11.70
  -7   0  -2    9.10   20.10
   7   0   2    5.90    7.60
  -7   0  -2   -3.70   12.50
   7   0   2   46.70   31.90
  -7   0  -2   -0.80   12.70
  -7  -1   2   52.29   21.20
  -7  -1   2    2.50   17.80
   7  -1  -2   10.00    6.20
  -7  -1   2   27.60   10.60
  -7  -1   2   37.40   11.60
   7  -1  -2   11.60    6.20
  -7   1   2   22.60   12.50
  -7   1   2   48.50   20.50
  -7   1   2   29.70   22.30
   7   1  -2    7.60   16.80
   7   1  -2    6.80    6.70
  -7   1   2   14.80   17.80
  -7   1   2   35.70   13.40
   7   1  -2    4.60    5.20
  -6  -1   2  177.88    9.80
  -6  -1   2  177.28   25.60
  -6  -1   2  169.98    9.60
  -6  -1   2  151.58   14.40
  -6  -1   2  171.38   24.00
   6  -1  -2  146.79   16.00
  -6  -1   2  201.18   16.20
  -6  -1   2  181.18   16.90
   6   1  -2  170.68   14.70
  -6   1   2  157.88   16.30
  -6   1   2  206.18   20.50
   6   1  -2  154.38   23.90
  -6   1   2  167.78   17.60
  -6   1   2  170.98   26.10
  -6   1   2  190.98   25.30
  -5  -1   2   84.49   11.30
  -5  -1   2  101.39    9.20
  -5  -1   2   68.49   17.70
  -5  -1   2  110.99   11.70
  -5  -1   2  102.89   19.20
  -5  -1   2   97.09   13.60
  -5  -1   2   96.19   11.10
   5  -1  -2  119.29   20.80
   5  -1  -2  109.99   12.70
   5  -1  -2   81.59   11.90
   5  -1  -2  106.99   14.00
  -5   1   2  104.99   19.80
   5   1  -2  106.59   19.40
  -5   1   2   89.59   13.80
  -5   1   2  112.49   13.80
   5   1  -2   91.39   10.80
  -5   1   2   92.59   19.60
   5   1  -2  102.49   10.30
   5   1  -2   88.89   10.30
  -5   1   2  101.49   14.30
   4  -1  -2   78.19   16.30
   4  -1  -2   35.40    9.40
  -4  -1   2   45.30   13.30
   4  -1  -2   56.89   10.30
  -4  -1   2   70.79   14.40
  -4  -1   2   43.40    8.10
  -4  -1   2   52.99    8.70
  -4  -1   2   63.89    8.40
   4  -1  -2   31.00    8.80
   4   1  -2   51.69   14.80
   4   1  -2   44.50    7.70
  -4   1   2   44.70   10.30
   4   1  -2   43.40    7.90
   4   1  -2   56.89    8.30
  -4   1   2   63.39   15.80
  -4   1   2   29.60    9.90
  -3  -1   2 2447.76   62.19
  -3  -1   2 2409.66   61.89
   3  -1  -2 2387.86   64.69
  -3  -1   2 2399.26   63.69
   3  -1  -2 2442.56   64.89
  -3  -1   2 2484.25   69.69
  -3  -1   2 2420.06   69.09
   3  -1  -2 2474.85   65.99
   3  -1  -2 2465.45   71.29
  -3   1   2 2431.76   71.19
   3   1  -2 2614.54   67.19
  -3   1   2 2459.55   65.19
   3   1  -2 2388.76   61.89
  -3   1   2 2408.16   66.49
  -3   1   2 2489.85   64.99
   3   1  -2 2546.25   69.99
   2  -1  -2   -8.70   10.20
   2  -1  -2    1.70    6.40
  -2  -1   2   -7.30    5.90
  -2  -1   2    0.00    4.00
  -2  -1   2    0.90    8.40
   2  -1  -2    0.10    6.60
   2  -1  -2   -4.90    8.00
  -2  -1   2    8.50    8.40
   2   1  -2    3.30    6.50
  -2   1   2    5.10    8.30
   2   1  -2  -12.10    8.40
   2   1  -2   -3.50    3.70
  -2   1   2   31.10   14.40
  -2   1   2   12.40    7.70
  -2   1   2   10.70    7.40
   2   1  -2   -3.40    1.30
   1  -1  -2  163.38   12.10
   1  -1  -2  153.58   10.20
   1  -1  -2  158.18   13.90
  -1  -1   2  166.18    9.30
  -1  -1   2  163.28   11.00
  -1  -1   2  156.98   10.20
  -1  -1   2  152.08   11.40
   1  -1  -2  162.28    6.80
   1  -1  -2  173.38   10.30
  -1   1   2  163.48   10.30
  -1   1   2  169.78   13.50
  -1   1   2  157.58   12.80
  -1   1   2  171.48    9.40
  -1   1   2  159.38   10.80
   0   1  -2   -2.30    4.90
   0   1   2   -5.60    5.50
  -1  -1  -2  115.69    5.90
   1  -1   2  135.79   10.50
  -1  -1  -2  112.99   11.40
  -1  -1  -2  142.99   11.50
   1  -1   2  159.88   13.20
  -1  -1  -2  126.29   10.80
  -1  -1  -2  145.89   12.80
   1  -1   2  120.99   10.30
   1  -1   2  125.99   12.80
  -1  -1  -2  134.59   10.70
   1   1   2  133.09   10.60
  -1   1  -2  155.18   14.20
  -1   1  -2  123.09   11.70
  -1   1  -2  135.49   12.20
   1   1   2  127.39   10.70
  -1   1  -2  141.29   10.50
  -1   1  -2  111.79   10.70
   1   1   2  139.09    5.90
   1   1   2  113.09   11.40
   1   1   2  128.69   10.80
  -2  -1  -2 1719.83   48.80
   2  -1   2 1723.03   45.30
   2  -1   2 1727.73   48.10
  -2  -1  -2 1694.43   50.29
  -2  -1  -2 1859.71   58.49
  -2  -1  -2 1609.04   46.30
  -2  -1  -2 1743.33   46.90
   2  -1   2 1741.63   50.89
   2  -1   2 1800.12   45.50
   2  -1   2 1695.13   48.00
  -2   1  -2 1726.03   53.79
   2   1   2 1682.13   46.40
   2   1   2 1720.73   46.70
   2   1   2 1697.73   48.80
  -2   1  -2 1714.23   45.40
  -2   1  -2 1683.33   47.80
   2   1   2 1685.33   49.10
   3  -1   2  588.74   28.50
  -3  -1  -2  600.24   27.50
   3  -1   2  616.34   25.00
   3  -1   2  556.84   20.50
  -3  -1  -2  560.74   26.90
  -3  -1  -2  613.44   23.00
  -3  -1  -2  642.34   23.70
  -3  -1  -2  575.94   23.10
   3  -1   2  566.14   24.80
   3   1   2  551.34   15.50
   3   1   2  572.64   22.80
   3   1   2  597.14   27.40
  -3   1  -2  584.84   24.50
  -3   1  -2  573.14   20.50
  -3   1  -2  559.14   24.90
  -3   1  -2  576.54   26.80
  -3   1  -2  554.94   28.80
   4  -1   2    8.30   13.00
  -4  -1  -2    6.00    9.00
  -4  -1  -2   26.50   12.90
  -4  -1  -2   12.20    8.40
   4  -1   2    2.30    9.20
   4  -1   2    9.30    6.70
   4  -1   2    9.00   10.10
  -4  -1  -2    2.90    9.10
  -4  -1  -2   13.90   12.70
  -4   1  -2   10.80    7.00
   4   1   2   26.40    9.90
   4   1   2   -7.10   12.10
  -4   1  -2    1.10   13.20
   4   1   2   24.70    8.70
  -4   1  -2   23.30   11.00
  -4   1  -2    1.20   12.40
   4   1   2   11.00    3.30
  -4   1  -2   23.20   11.00
  -5  -1  -2  588.44   24.90
  -5  -1  -2  615.54   27.90
   5  -1   2  572.54   27.90
   5  -1   2  558.44   27.70
  -5  -1  -2  551.24   33.40
  -5  -1  -2  588.24   34.40
  -5  -1  -2  594.34   27.60
   5  -1   2  601.74   22.70
   5  -1   2  558.14   34.90
   5   1   2  589.14   26.20
  -5   1  -2  549.45   21.70
  -5   1  -2  529.35   33.50
  -5   1  -2  596.74   29.70
   5   1   2  569.54   40.70
   5   1   2  623.34   28.60
  -5   1  -2  599.24   35.30
  -5   1  -2  580.54   29.60
  -6  -1  -2  395.86   34.40
  -6  -1  -2  446.06   32.90
   6  -1   2  363.96   23.80
  -6  -1  -2  391.16   25.20
  -6  -1  -2  406.46   25.60
  -6  -1  -2  346.27   20.40
   6   1   2  346.07   23.40
  -6   1  -2  366.76   26.80
   6   1   2  380.46   32.20
  -6   1  -2  325.47   31.00
  -6   1  -2  395.56   36.00
  -6   1  -2  399.16   27.10
  -7  -1  -2   -4.00    7.70
   7  -1   2    5.30    3.70
  -7  -1  -2   28.00   13.20
  -7  -1  -2   -2.50   12.60
   7  -1   2  -19.20   11.90
  -7  -1  -2  -16.40   17.20
   7  -1   2   15.90   18.40
   7  -1   2   16.00    7.80
  -7  -1  -2  -23.10   18.00
  -7   1  -2   18.40   14.70
  -7   1  -2   -9.00   19.90
   7   1   2    9.40   17.90
  -7   1  -2   -9.60   13.00
   7   1   2    3.60    5.90
   7   1   2   -8.10    9.70
  -7   1  -2   11.50   18.90
  -7  -2   2   15.80    9.50
   7  -2  -2   46.20   21.40
  -7  -2   2   23.40   18.00
  -7  -2   2   44.60   10.80
   7  -2  -2   -1.10    6.40
  -7  -2   2   22.40   19.50
  -7  -2   2   22.30    5.50
   7  -2  -2   40.50   12.80
  -7  -2   2   34.50    7.80
   7   2  -2   48.90   17.30
  -7   2   2   22.60   22.20
  -7   2   2   27.80   19.10
  -7   2   2   33.70   14.40
   7   2  -2    8.20    3.10
  -7   2   2   33.80   20.60
  -7   2   2    7.60   12.70
  -6  -2   2   26.70    9.10
  -6  -2   2   48.20   18.40
  -6  -2   2   17.70    7.90
   6  -2  -2   10.20   12.10
  -6  -2   2   16.00    9.60
   6  -2  -2   -5.40    6.20
  -6  -2   2    9.20    8.90
  -6  -2   2   29.80   17.00
  -6  -2   2   12.50    8.30
  -6   2   2    8.90   15.50
  -6   2   2    8.50   16.80
  -6   2   2    8.60   12.10
  -6   2   2   14.60   12.40
   6   2  -2   22.30    9.30
  -6   2   2    0.40   18.30
   6   2  -2  -15.40   13.70
  -6   2   2   -2.70   11.40
  -5  -2   2   98.49   10.60
  -5  -2   2  104.79   10.70
  -5  -2   2  115.99   18.90
  -5  -2   2  104.59   11.50
   5  -2  -2   99.99   16.80
   5  -2  -2   97.09   13.60
  -5  -2   2  103.79   10.60
   5  -2  -2  133.99   15.00
  -5  -2   2  107.79   19.20
   5  -2  -2  115.09   20.40
  -5   2   2  104.89   14.80
  -5   2   2   99.39   20.90
  -5   2   2  109.99   15.50
   5   2  -2  111.39   11.00
  -5   2   2  153.98   19.70
   5   2  -2  111.99   19.10
  -4  -2   2  316.27   17.80
   4  -2  -2  302.77   19.90
   4  -2  -2  312.77   19.00
  -4  -2   2  343.47   23.20
  -4  -2   2  284.27   15.30
   4  -2  -2  337.37   25.50
  -4  -2   2  314.87   22.90
  -4  -2   2  327.07   14.40
   4  -2  -2  285.27   19.20
  -4   2   2  306.07   19.70
  -4   2   2  320.27   19.90
  -4   2   2  314.87   20.70
   4   2  -2  316.47   13.80
   4   2  -2  271.37   22.80
  -4   2   2  314.17   21.90
  -4   2   2  334.97   25.70
   3  -2  -2   59.89   10.30
   3  -2  -2   72.69   11.00
  -3  -2   2   58.09    6.00
  -3  -2   2   61.59    6.10
   3  -2  -2   64.99   14.70
   3  -2  -2   65.49   11.40
  -3  -2   2   93.09   13.60
  -3  -2   2   66.39    8.30
  -3  -2   2   75.99   12.20
  -3   2   2   63.39   11.40
  -3   2   2   38.00   11.00
   3   2  -2   68.99   12.50
  -3   2   2   80.19   11.40
  -3   2   2   60.69   10.70
   3   2  -2   55.39    5.80
  -3   2   2   53.49   13.80
  -2  -2   2 1213.28   36.00
   2  -2  -2 1256.27   36.20
  -2  -2   2 1162.08   29.20
  -2  -2   2 1172.78   35.50
   2  -2  -2 1176.88   39.20
   2  -2  -2 1170.98   35.60
   2  -2  -2 1272.87   29.40
  -2  -2   2 1194.98   29.30
  -2  -2   2 1164.48   33.40
   2  -2  -2 1214.58   37.20
  -2   2   2 1178.18   35.90
   2   2  -2 1205.58   29.30
  -2   2   2 1246.88   37.80
  -2   2   2 1144.99   35.40
   2   2  -2 1180.68   36.80
   2   2  -2 1170.68   29.10
  -2   2   2 1207.98   36.90
  -2   2   2 1155.88   39.90
  -1  -2   2  169.58    6.30
  -1  -2   2  147.39   11.60
   1  -2  -2  171.68   11.30
   1  -2  -2  191.28   13.40
   1  -2  -2  167.68   15.30
   1  -2  -2  189.88   15.40
  -1  -2   2  172.58   12.80
  -1  -2   2  180.08    6.30
   1  -2  -2  158.78   14.40
  -1  -2   2  171.98   10.00
   1   2  -2  166.78    6.10
  -1   2   2  182.78   15.60
   1   2  -2  183.38   11.90
  -1   2   2  151.38   11.10
  -1   2   2  160.08   13.20
  -1   2   2  177.38   13.30
   1   2  -2  173.88   10.00
  -1   2   2  169.38   14.70
   0  -2  -2 6093.39  146.09
   0  -2  -2 6013.30  146.09
   0  -2  -2 6097.39  146.09
   0  -2   2 6200.58  145.29
   0  -2   2 6233.68  146.99
   0   2  -2 6059.59  145.19
   0   2   2 5995.30  145.99
   0   2   2 5929.61  145.99
   0   2  -2 6271.17  146.99
   1  -2   2 8955.80  212.18
   1  -2   2 8330.27  213.48
  -1  -2  -2 8603.64  210.68
   1  -2   2 8833.42  212.38
   1  -2   2 9419.96  212.98
  -1   2  -2 8780.62  212.88
  -1   2  -2 8988.70  212.18
  -1   2  -2 9007.10  212.48
  -1   2  -2 8936.21  211.18
   2  -2   2  744.03   23.70
   2  -2   2  770.52   27.30
   2  -2   2  726.63   27.00
  -2  -2  -2  732.83   24.40
   2  -2   2  725.53   29.20
  -2  -2  -2  694.33   27.30
  -2  -2  -2  722.53   25.60
  -2  -2  -2  722.33   27.90
   2  -2   2  730.63   25.70
  -2   2  -2  733.43   27.10
   2   2   2  723.33   24.40
   2   2   2  742.03   24.30
  -2   2  -2  814.12   27.60
  -2   2  -2  719.23   23.50
   2   2   2  759.32   27.60
  -2   2  -2  750.92   29.40
   2   2   2  757.92   26.90
  -2   2  -2  711.43   27.80
  -3  -2  -2  201.98   14.70
  -3  -2  -2  210.08   16.50
  -3  -2  -2  212.08   18.40
   3  -2   2  202.98   17.40
  -3  -2  -2  195.88   14.80
   3  -2   2  184.48   17.30
  -3  -2  -2  226.98   18.60
   3  -2   2  214.68   12.70
   3  -2   2  211.18   15.10
   3  -2   2  220.48   20.60
  -3   2  -2  190.78   17.10
   3   2   2  181.28   14.10
  -3   2  -2  221.78   18.90
   3   2   2  201.08   17.40
  -3   2  -2  202.08   20.40
   3   2   2  218.98   14.80
   3   2   2  207.98   18.80
  -3   2  -2  202.28   17.80
  -3   2  -2  223.38   12.70
  -4  -2  -2  151.08   13.60
  -4  -2  -2  157.38   18.00
   4  -2   2  151.38   16.20
  -4  -2  -2  133.39   17.60
  -4  -2  -2  151.18   15.20
   4  -2   2  202.08   21.70
   4  -2   2  160.78   16.60
  -4  -2  -2  176.38   16.10
   4  -2   2  170.48   14.80
  -4   2  -2  164.48   20.70
  -4   2  -2  154.38   16.10
  -4   2  -2  147.59   16.10
  -4   2  -2  146.09   18.40
   4   2   2  150.48   13.90
   4   2   2  122.39   16.30
   4   2   2  146.39   14.30
  -5  -2  -2  241.68   26.00
   5  -2   2  251.27   21.20
  -5  -2  -2  273.07   20.10
   5  -2   2  304.27   21.90
   5  -2   2  256.17   28.20
   5  -2   2  275.77   17.80
  -5  -2  -2  262.67   19.70
  -5  -2  -2  278.47   27.60
  -5  -2  -2  271.77   19.90
  -5   2  -2  294.27   29.30
  -5   2  -2  245.38   23.20
   5   2   2  243.78   17.50
  -5   2  -2  296.07   26.60
   5   2   2  278.07   26.40
   5   2   2  252.57   19.10
  -5   2  -2  241.98   23.30
  -6  -2  -2  144.49   15.30
  -6  -2  -2  159.18   16.80
   6  -2   2  113.69   17.20
  -6  -2  -2  148.39   23.20
  -6  -2  -2  127.79   21.20
  -6   2  -2  159.08   25.00
   6   2   2  173.18   23.00
  -6   2  -2  142.79   19.80
  -6   2  -2  121.49   19.20
  -6   2  -2  108.19   24.00
  -6   2  -2  145.19    9.00
  -6   2  -2  110.59   22.10
   6   2   2  147.69   15.60
   7  -2   2    4.70   18.90
  -7  -2  -2   10.50    9.80
   7  -2   2    8.70    8.70
   7  -2   2    1.60    4.70
  -7  -2  -2   40.70   13.20
   7  -2   2   28.30   13.80
  -7  -2  -2   20.60   18.60
  -7  -2  -2   22.10   13.90
  -7  -2  -2   19.60   18.10
   7   2   2  -14.60   13.30
  -7   2  -2   17.70   16.10
  -7   2  -2  -11.40   14.40
  -7   2  -2   20.80   19.50
   7   2   2   10.00    9.10
   7   2   2   -0.50    5.80
  -7   2  -2   -8.60   19.10
  -7   2  -2    4.50   19.00
  -7  -3   2  -13.10   17.10
  -7  -3   2  -16.10    6.40
   7  -3  -2    5.80   19.20
  -7  -3   2   33.90   18.80
  -7  -3   2   19.80    8.70
   7  -3  -2   -2.50    7.70
  -7  -3   2    2.20    8.30
  -7  -3   2   -3.20    8.90
   7   3  -2    5.40    4.90
  -7   3   2   -4.80   13.50
  -7   3   2    4.30   20.70
  -7   3   2  -20.50   19.80
   7   3  -2    6.40   14.30
   7   3  -2    5.00    4.00
  -7   3   2   -1.90   13.00
  -7   3   2   23.80   18.80
  -6  -3   2  -37.70   14.10
  -6  -3   2   -9.30    6.60
   6  -3  -2  -15.30    9.50
  -6  -3   2    2.60    5.80
   6  -3  -2  -12.50   20.50
   6  -3  -2   -0.40    7.60
  -6  -3   2    1.60   23.00
  -6  -3   2    5.50    7.10
  -6  -3   2   -1.70    9.30
   6  -3  -2    2.50   10.10
  -6  -3   2   -0.90    9.70
  -6   3   2    4.60   16.70
   6   3  -2   -0.20    3.30
  -6   3   2    1.60   13.40
  -6   3   2   -2.30   18.60
  -6   3   2    5.00   12.90
   6   3  -2    2.20   13.30
  -6   3   2   -1.60   12.90
   6   3  -2    1.40    4.30
  -6   3   2   17.30   16.90
  -5  -3   2  169.28   13.30
   5  -3  -2  208.58   25.60
  -5  -3   2  192.98   13.00
   5  -3  -2  198.08   19.50
   5  -3  -2  199.68   18.80
   5  -3  -2  196.38   18.90
  -5  -3   2  221.98   22.90
  -5  -3   2  216.98   13.00
  -5  -3   2  232.48   23.90
   5   3  -2  201.08   11.70
  -5   3   2  214.18   22.00
  -5   3   2  216.38   22.30
  -5   3   2  199.88   19.90
  -5   3   2  239.28   21.60
  -5   3   2  189.98   43.00
   5   3  -2  204.18   22.60
   4  -3  -2  203.28   18.20
  -4  -3   2  203.68   19.40
   4  -3  -2  175.28   20.10
  -4  -3   2  200.48   19.00
  -4  -3   2  194.48   13.00
   4  -3  -2  197.98   19.30
   4  -3  -2  194.68   26.70
  -4  -3   2  193.48   10.70
  -4  -3   2  184.98   10.60
  -4   3   2  220.48   23.50
   4   3  -2  194.58    9.90
   4   3  -2  189.28   19.50
  -4   3   2  197.78   19.60
  -4   3   2  201.38   18.60
  -4   3   2  192.18   17.20
   4   3  -2  193.48    9.30
  -4   3   2  206.18   20.20
   3  -3  -2  234.38   17.70
   3  -3  -2  244.88   18.10
   3  -3  -2  203.48   21.00
  -3  -3   2  239.98   13.80
  -3  -3   2  232.78   18.00
  -3  -3   2  237.78    9.70
  -3  -3   2  245.78   17.00
   3  -3  -2  285.57   19.70
  -3  -3   2  245.98    9.60
  -3   3   2  250.17   18.20
  -3   3   2  251.57   20.10
   3   3  -2  247.48    9.60
   3   3  -2  256.47   17.70
  -3   3   2  221.28   18.40
  -3   3   2  263.87   22.50
  -3   3   2  259.37   19.10
   3   3  -2  238.88    9.10
  -2  -3   2 2739.63   71.49
   2  -3  -2 2693.93   72.19
  -2  -3   2 2688.63   65.39
   2  -3  -2 2757.12   73.59
   2  -3  -2 2851.81   76.19
   2  -3  -2 2730.73   72.69
  -2  -3   2 2670.53   70.09
  -2  -3   2 2699.83   65.39
   2  -3  -2 2821.82   72.99
  -2   3   2 2809.42   75.99
  -2   3   2 2746.13   73.79
  -2   3   2 2725.53   72.19
  -2   3   2 2650.33   72.69
  -2   3   2 2741.53   72.69
   2   3  -2 2733.43   71.69
   2   3  -2 2806.42   65.49
   2   3  -2 2707.53   65.39
  -1  -3   2  437.56   18.80
   1  -3  -2  437.16   19.50
   1  -3  -2  405.26   20.40
  -1  -3   2  403.36   14.80
   1  -3  -2  423.26   20.60
  -1  -3   2  400.86   13.70
   1  -3  -2  406.66   17.80
  -1  -3   2  409.96   13.90
   1  -3  -2  414.36   19.60
   1   3  -2  427.06   15.30
  -1   3   2  415.26   20.20
   1   3  -2  438.36   18.70
  -1   3   2  444.06   20.90
  -1   3   2  445.86   21.00
   1   3  -2  418.96   13.60
  -1   3   2  412.56   19.40
  -1  -3  -2  508.45   19.00
  -1  -3  -2  536.25   19.80
   1  -3   2  483.15   21.40
   1  -3   2  501.65   20.30
  -1  -3  -2  508.25   20.40
   1  -3   2  503.85   21.70
  -1  -3  -2  520.55   22.00
   1  -3   2  513.75   22.20
   1  -3   2  486.75   22.20
  -1  -3  -2  477.85   17.80
  -1   3  -2  519.35   21.20
   1   3   2  536.45   20.70
   1   3   2  579.94   19.70
  -1   3  -2  470.55   22.70
   1   3   2  514.45   17.70
   1   3   2  549.25   19.60
  -1   3  -2  522.35   22.30
  -1   3  -2  480.25   21.50
   1   3   2  500.25   16.20
  -1   3  -2  500.75   21.40
  -2  -3  -2  297.67   15.50
  -2  -3  -2  288.17   18.40
  -2  -3  -2  293.37   10.20
   2  -3   2  332.57   22.60
   2  -3   2  313.27   18.80
   2  -3   2  300.87   15.50
   2  -3   2  325.17   20.90
  -2  -3  -2  318.67   15.40
   2  -3   2  300.57   18.80
  -2  -3  -2  283.17   15.20
  -2   3  -2  298.67   20.00
  -2   3  -2  317.77   19.40
  -2   3  -2  283.67   19.40
  -2   3  -2  301.87   18.00
   2   3   2  286.97   15.30
   2   3   2  295.87   18.90
   2   3   2  283.87   15.40
   2   3   2  278.97   15.00
  -2   3  -2  276.27   20.30
  -3  -3  -2  137.99   13.50
   3  -3   2  142.29   11.90
   3  -3   2  150.28   15.40
   3  -3   2  144.99   13.80
  -3  -3  -2  145.09   15.30
  -3  -3  -2  134.29   13.20
   3  -3   2  143.19   18.00
  -3  -3  -2  150.38   15.90
   3  -3   2  156.08   15.80
   3   3   2  155.08   16.00
  -3   3  -2  137.39   15.50
   3   3   2  170.68   16.80
  -3   3  -2  134.59   15.40
   3   3   2  175.58   12.90
   3   3   2  155.48   13.20
  -3   3  -2  213.68   21.10
  -3   3  -2  154.38   17.10
   4  -3   2    5.30   11.60
  -4  -3  -2    8.70   11.40
  -4  -3  -2   -3.50    7.90
   4  -3   2    9.10    6.10
  -4  -3  -2   11.50   10.80
   4  -3   2   14.10   11.20
  -4  -3  -2    8.20    8.40
   4  -3   2    1.40    8.90
   4  -3   2   11.10   13.00
  -4  -3  -2   15.70   13.20
   4   3   2   11.30   12.10
  -4   3  -2   -5.60   12.40
  -4   3  -2   10.90   11.40
  -4   3  -2   12.40   12.30
   4   3   2    8.40    8.10
  -4   3  -2   18.40   11.50
  -4   3  -2    0.30   12.00
  -4   3  -2   -3.10   14.10
   4   3   2   -1.30    6.70
   4   3   2    5.00   11.70
  -5  -3  -2   89.99   12.40
  -5  -3  -2   78.69   22.80
   5  -3   2   70.39   20.70
   5  -3   2  114.79   13.70
  -5  -3  -2   88.29   14.70
   5  -3   2   77.79   15.10
  -5  -3  -2   94.19   13.10
  -5  -3  -2   88.89   17.30
   5  -3   2   98.69   16.30
  -5   3  -2   89.09   28.20
  -5   3  -2   99.19   18.20
  -5   3  -2   88.39    9.30
  -5   3  -2   89.69   17.00
   5   3   2   92.39   11.10
   5   3   2  104.39   17.50
  -5   3  -2  122.19   20.50
   5   3   2   99.09   13.30
  -6  -3  -2   -0.10   16.30
   6  -3   2   -7.00    5.90
  -6  -3  -2   -3.50    9.40
   6  -3   2  -15.30   10.80
  -6  -3  -2    5.50   10.70
   6  -3   2    5.60   20.00
  -6  -3  -2   -5.20   10.80
  -6   3  -2   16.60   17.40
   6   3   2   37.90   10.30
   6   3   2   16.70   14.60
  -6   3  -2  -10.30   17.90
  -6   3  -2   -1.20   14.20
  -6   3  -2  -10.80   13.80
   6   3   2    0.90    5.70
  -6   3  -2    5.40   17.80
  -7  -3  -2   20.90   12.20
  -7  -3  -2   50.99   19.60
  -7  -3  -2   43.00   12.20
   7  -3   2    2.80    6.10
   7  -3   2   61.49   16.50
  -7  -3  -2   27.70   20.20
   7  -3   2   37.10   20.90
   7  -3   2    1.90    8.90
  -7  -3  -2    3.50   11.10
  -7   3  -2   52.39   24.20
  -7   3  -2   30.00   20.70
   7   3   2   21.90   14.80
  -7   3  -2   25.90   22.00
  -7   3  -2    6.10   16.30
  -7   3  -2   16.80   15.50
   7   3   2    0.50    5.20
  -7  -4   2   30.80    6.10
  -7  -4   2   46.60   18.50
  -7  -4   2   46.40   18.60
   7  -4  -2   50.19   31.00
   7  -4  -2   -4.60    8.20
   7  -4  -2   -2.20    8.30
  -7  -4   2   48.30   12.20
   7  -4  -2   17.70   13.50
  -7  -4   2   34.60   19.70
  -7  -4   2   31.30   11.70
  -7   4   2   26.70   16.60
  -7   4   2   11.20   17.60
  -7   4   2   10.70   31.90
  -7   4   2   23.90   15.90
  -6  -4   2   16.90   11.40
  -6  -4   2   37.20   17.50
  -6  -4   2   21.10    6.30
   6  -4  -2    7.70   11.00
  -6  -4   2   28.40   12.00
   6  -4  -2   31.50   20.60
  -6  -4   2   24.10    5.30
  -6  -4   2   45.40   16.30
  -6  -4   2   20.90    6.50
   6  -4  -2  -25.60   15.70
  -6   4   2   10.20   14.30
   6   4  -2   31.90   14.00
  -6   4   2   18.70   20.70
  -5  -4   2   22.60   13.60
  -5  -4   2    3.90    6.40
  -5  -4   2  -16.00   13.00
   5  -4  -2   -3.70   12.10
   5  -4  -2   -2.70   13.20
   5  -4  -2   -2.60   10.90
   5  -4  -2    5.20   11.30
  -5  -4   2    2.40    5.50
  -5  -4   2    0.60    5.40
  -5   4   2   -1.20   20.60
   5   4  -2   -1.50    4.00
  -5   4   2    6.90   16.60
  -5   4   2   -3.50   17.20
  -5   4   2  -14.80   12.40
  -5   4   2   -3.60   12.90
   5   4  -2    0.20    3.00
   5   4  -2   26.40   12.50
   4  -4  -2  -14.70   11.40
   4  -4  -2   -0.20   11.20
  -4  -4   2    4.40    4.50
   4  -4  -2    6.10   10.80
  -4  -4   2   -2.70    6.50
  -4  -4   2    5.20   11.20
  -4  -4   2   17.10    9.50
   4  -4  -2   -3.40   12.40
  -4  -4   2  -12.70   10.80
  -4  -4   2    2.30    4.50
  -4   4   2   -3.50   12.50
   4   4  -2    6.00    9.90
  -4   4   2    4.90   14.90
  -4   4   2  -23.50   10.40
   4   4  -2   -3.80    3.60
   4   4  -2   -1.30    3.30
  -4   4   2   10.40   11.70
  -4   4   2    7.40   11.50
   3  -4  -2   -9.90   12.10
   3  -4  -2   -3.30    9.60
  -3  -4   2    8.50   11.00
  -3  -4   2    5.80    4.70
  -3  -4   2   11.10    9.60
  -3  -4   2   22.70    7.30
   3  -4  -2    8.50   10.60
   3  -4  -2   13.70   12.00
   3  -4  -2    4.20    4.00
  -3  -4   2    6.90    3.90
  -3  -4   2   14.00    9.80
  -3   4   2    8.50   11.60
  -3   4   2    9.10   10.60
  -3   4   2   13.90   10.90
   3   4  -2    6.30    3.80
  -3   4   2   -1.00   12.20
  -3   4   2   13.60   10.20
   3   4  -2   13.90    3.50
  -2  -4   2 2647.14   65.49
  -2  -4   2 2671.93   68.09
   2  -4  -2 2740.33   73.19
   2  -4  -2 2607.54   74.69
   2  -4  -2 2723.03   74.39
  -2  -4   2 2623.24   72.49
   2  -4  -2 2653.83   72.09
  -2  -4   2 2655.73   65.69
  -2  -4   2 2646.34   70.59
   2   4  -2 2688.43   70.69
   2   4  -2 2657.23   65.39
  -2   4   2 2682.43   74.49
  -2   4   2 2616.14   74.89
  -2   4   2 2826.52   73.49
  -2   4   2 2747.33   72.29
  -2   4   2 2749.52   73.39
   1  -4  -2  201.08   15.00
  -1  -4   2  190.38   11.10
  -1  -4   2  178.38   11.40
  -1  -4   2  198.18   15.80
   1  -4  -2  187.08   16.20
   1  -4  -2  174.48   18.10
   1  -4  -2  176.98   15.70
  -1  -4   2  201.68   11.10
   1  -4  -2  202.48   15.90
   1   4  -2  193.08   11.00
  -1   4   2  169.38   14.70
   1   4  -2  178.78   11.30
  -1   4   2  189.58   16.40
   1   4  -2  180.08   14.50
   1   4  -2  164.68   10.80
  -1   4   2  189.58   16.30
  -1   4   2  202.68   17.50
   0  -4   2  165.28   11.30
   0  -4   2  174.18   16.10
   0  -4   2  183.68   14.90
   0  -4   2  167.78   14.20
   0  -4   2  166.48   13.90
   0  -4  -2  215.98   18.70
   0   4  -2  166.78   14.30
   0   4  -2  165.68   11.20
   0   4  -2  171.68    9.50
   0   4  -2  157.18   12.90
   0   4  -2  156.98   14.00
  -1  -4  -2 2148.78   58.19
   1  -4   2 2070.29   58.39
  -1  -4  -2 2046.50   59.19
   1  -4   2 2211.18   59.19
   1  -4   2 2018.60   57.99
   1  -4   2 2009.70   57.39
   1  -4   2 2126.99   57.79
  -1  -4  -2 2078.79   55.09
  -1  -4  -2 2166.88   56.29
  -1  -4  -2 2114.09   58.59
   1   4   2 2013.80   51.39
  -1   4  -2 2038.10   57.89
   1   4   2 1989.60   55.69
  -1   4  -2 2167.78   57.89
   1   4   2 2065.59   55.89
   1   4   2 2210.58   58.79
  -1   4  -2 2149.08   58.49
   1   4   2 2104.79   57.09
  -1   4  -2 2103.59   58.39
   2  -4   2  548.15   25.60
  -2  -4  -2  577.14   18.40
  -2  -4  -2  608.74   21.80
   2  -4   2  528.65   22.10
   2  -4   2  544.25   25.30
  -2  -4  -2  600.74   25.10
  -2  -4  -2  558.54   26.30
  -2  -4  -2  537.95   19.70
   2  -4   2  555.54   27.80
   2  -4   2  583.34   26.50
   2  -4   2  575.64   26.10
  -2  -4  -2  556.54   21.80
   2   4   2  601.24   21.70
  -2   4  -2  527.75   25.40
  -2   4  -2  546.45   27.50
   2   4   2  591.04   24.80
  -2   4  -2  557.24   25.90
  -2   4  -2  564.24   22.20
   2   4   2  603.04   21.70
  -2   4  -2  536.15   25.70
   2   4   2  549.35   19.80
  -3  -4  -2  610.24   23.30
   3  -4   2  597.34   31.40
   3  -4   2  581.54   27.00
  -3  -4  -2  611.64   28.10
   3  -4   2  587.24   28.40
   3  -4   2  558.24   27.00
  -3  -4  -2  590.14   22.80
   3  -4   2  598.44   22.10
   3   4   2  568.24   23.80
   3   4   2  621.84   28.40
  -3   4  -2  562.74   22.00
   3   4   2  594.84   22.70
  -3   4  -2  667.53   29.40
  -3   4  -2  610.14   30.70
  -3   4  -2  581.94   28.40
   3   4   2  578.94   22.30
  -3   4  -2  591.84   28.10
  -4  -4  -2  224.68   16.30
  -4  -4  -2  229.58   16.20
  -4  -4  -2  233.38   19.40
   4  -4   2  211.68   20.10
   4  -4   2  223.18   22.80
   4  -4   2  213.18   19.90
   4  -4   2  212.68   13.20
   4  -4   2  250.47   19.90
  -4  -4  -2  233.38   22.10
  -4   4  -2  241.28   21.60
  -4   4  -2  214.18   22.30
   4   4   2  201.38   18.80
   4   4   2  194.68   15.30
   4   4   2  240.18   14.80
  -4   4  -2  216.68   23.90
   4   4   2  220.98   22.40
  -4   4  -2  193.28   13.40
  -5  -4  -2   39.80   14.00
  -5  -4  -2   61.09   21.50
   5  -4   2    6.80   19.40
   5  -4   2   37.10   11.70
  -5  -4  -2   40.30   10.60
  -5  -4  -2   38.50   14.40
  -5  -4  -2   50.09   11.50
   5  -4   2   40.80   14.90
   5  -4   2   72.09   16.10
   5   4   2   27.50    8.50
  -5   4  -2   81.29   21.10
  -5   4  -2   37.50   15.90
   5   4   2   36.90    9.90
  -5   4  -2   41.20   18.10
  -5   4  -2   39.50   16.00
  -5   4  -2   24.00   16.60
   5   4   2   56.09   14.40
   6  -4   2   -0.90   17.70
  -6  -4  -2    2.30   10.50
  -6  -4  -2   -7.70   12.00
   6  -4   2    4.50   13.90
  -6  -4  -2  -13.20    9.10
   6  -4   2    7.80    7.70
  -6  -4  -2   14.60   15.10
   6  -4   2  -11.10   12.30
  -6  -4  -2    3.50   16.60
   6   4   2  -10.10    7.80
  -6   4  -2  -27.00   17.40
  -6   4  -2    6.90   14.80
   6   4   2   26.20   14.20
  -6   4  -2   19.50   18.00
   6   4   2    6.70    5.70
  -6   4  -2   -9.90   16.50
  -6   4  -2    9.60   16.10
  -7  -4  -2  -14.00   11.40
  -7  -4  -2    5.80   10.50
   7  -4   2   -8.80    7.00
  -7  -4  -2   -2.60   15.50
  -7  -4  -2   -5.70   27.20
   7  -4   2  -17.00   13.10
   7  -4   2   -0.30   10.60
  -7  -4  -2   14.10   10.90
  -7   4  -2  -14.10   33.40
   7   4   2    8.70    5.40
  -7   4  -2   25.40   16.80
  -7   4  -2  -16.40   18.50
  -7   4  -2    6.00   30.90
  -7   4  -2   -0.70   15.20
  -7  -5   2  101.49   20.20
  -7   5   2   85.39   25.10
   6  -5  -2   30.80   15.20
  -6  -5   2    3.80    3.60
  -6  -5   2   37.00   15.20
  -6  -5   2   21.40   17.20
   6  -5  -2  -12.70   12.50
  -6  -5   2   19.70    4.40
  -6  -5   2   22.90   17.30
   6  -5  -2   -1.00   11.90
  -6  -5   2   18.50   13.00
  -6   5   2   -0.50   15.40
  -6   5   2   29.50   21.10
  -6   5   2   20.00   16.70
  -5  -5   2   25.10   15.10
  -5  -5   2   43.80    7.60
   5  -5  -2   48.00   15.10
  -5  -5   2   46.00    5.70
   5  -5  -2   57.49   16.20
  -5  -5   2   38.90   13.40
  -5  -5   2   38.80    5.60
   5  -5  -2   52.49   15.20
  -5  -5   2   21.60   14.90
  -5   5   2   53.39   15.80
  -5   5   2   39.80   16.90
  -5   5   2   24.80   14.90
  -5   5   2   63.59   16.40
  -5   5   2   66.99   20.10
  -4  -5   2   -0.40   11.80
  -4  -5   2   17.00   12.80
  -4  -5   2    3.30    6.90
   4  -5  -2    5.90   17.60
   4  -5  -2    1.90    2.70
  -4  -5   2   -0.50    4.30
  -4  -5   2   -1.90    4.30
  -4  -5   2  -10.80    8.70
   4  -5  -2    9.00   15.10
   4  -5  -2    3.10   12.60
   4  -5  -2   17.50   13.00
  -4   5   2    3.90   13.30
   4   5  -2   -1.80    3.30
   4   5  -2   -5.10    3.30
  -4   5   2  -21.40   14.20
  -4   5   2    1.60   11.80
  -4   5   2    4.90   12.10
  -4   5   2   -6.00   12.30
   3  -5  -2  128.49   18.20
  -3  -5   2  112.19    8.00
  -3  -5   2  114.19    8.30
   3  -5  -2  109.29    9.80
   3  -5  -2  117.89   15.00
   3  -5  -2  133.39   16.10
  -3  -5   2  109.39   15.30
   3  -5  -2  130.89   17.40
  -3  -5   2  152.28   15.10
  -3  -5   2  107.89   10.80
   3   5  -2  123.49   14.80
  -3   5   2  119.19   16.90
  -3   5   2  107.99   15.40
  -3   5   2  134.79   15.80
  -3   5   2  119.19   18.20
  -3   5   2  116.49   15.60
   3   5  -2  109.49    7.00
   3   5  -2  109.89    7.60
  -2  -5   2  110.49    9.20
   2  -5  -2  131.39   16.00
  -2  -5   2  109.89    9.50
  -2  -5   2  119.29    9.60
   2  -5  -2  134.29   14.20
   2  -5  -2  125.29   15.20
   2  -5  -2   86.29   13.50
  -2  -5   2  117.99   11.90
  -2  -5   2  124.79   14.00
   2  -5  -2  123.29   16.10
  -2   5   2   95.39   14.40
  -2   5   2  102.09   14.20
   2   5  -2  105.49    9.00
  -2   5   2  113.59   16.10
   2   5  -2  121.99   11.70
  -2   5   2  121.69   15.70
  -2   5   2  143.49   15.20
   1  -5  -2   -1.70   11.70
   1  -5  -2    2.40    9.00
   1  -5  -2    2.00    9.90
  -1  -5   2    7.00    7.10
  -1  -5   2   -3.90    3.60
  -1  -5   2    1.60    5.90
  -1  -5   2   -4.00    6.50
   1  -5  -2    9.00    9.20
  -1  -5   2  -15.30    9.10
   1  -5  -2    6.10   10.70
  -1   5   2   -1.80   11.50
   1   5  -2    4.30    7.00
  -1   5   2   -2.60   10.20
  -1   5   2   -1.30    8.50
  -1   5   2   -2.20    8.40
   1   5  -2   -9.30    6.30
   1   5  -2   -4.30    9.60
  -1   5   2    1.50    9.20
  -1   5   2   -1.20    9.90
   0  -5  -2  218.98   17.20
   0  -5   2  227.18   12.80
   0  -5  -2  213.88   15.40
   0  -5   2  191.18   15.30
   0  -5   2  209.78   15.80
   0  -5  -2  236.88   17.80
   0  -5  -2  206.88   17.10
   0  -5   2  217.18   17.90
   0  -5   2  204.08   18.20
   0  -5  -2  177.78   16.00
   0   5   2  201.78   16.30
   0   5   2  205.68   16.30
   0   5   2  204.58   18.40
   0   5   2  207.38   17.00
   0   5  -2  209.48   12.40
   0   5   2  223.48   15.30
   0   5   2  201.58   12.40
   0   5  -2  214.48   15.60
   0   5  -2  196.98   16.30
   0   5  -2  224.48   16.10
   0   5  -2  220.18   11.70
  -1  -5  -2 4436.26  111.09
   1  -5   2 4382.96  112.09
   1  -5   2 4279.17  112.59
  -1  -5  -2 4515.75  112.09
   1  -5   2 4411.06  113.99
   1  -5   2 4497.15  114.59
  -1  -5  -2 4617.54  114.19
  -1  -5  -2 4512.25  110.89
   1  -5   2 4423.26  113.09
   1  -5   2 4446.26  113.09
  -1  -5  -2 4739.73  111.69
   1   5   2 4502.45  111.39
  -1   5  -2 4422.06  112.89
  -1   5  -2 4221.98  113.29
  -1   5  -2 4363.76  111.89
   1   5   2 4366.86  110.89
  -1   5  -2 4357.66  113.49
   1   5   2 4401.86  111.79
   1   5   2 4075.39  104.69
   1   5   2 4465.45  113.79
  -2  -5  -2 1144.19   35.50
   2  -5   2 1154.78   39.90
  -2  -5  -2 1136.89   35.80
   2  -5   2 1165.68   40.10
  -2  -5  -2 1097.99   39.70
   2  -5   2 1211.28   41.50
  -2  -5  -2 1134.39   38.10
  -2  -5  -2 1202.28   35.70
   2  -5   2 1142.79   40.80
   2  -5   2 1157.98   40.20
   2  -5   2 1106.09   39.80
  -2   5  -2 1124.39   40.50
   2   5   2 1140.19   35.40
   2   5   2 1117.59   35.10
  -2   5  -2 1134.49   39.80
   2   5   2 1144.59   38.70
  -2   5  -2 1118.39   39.30
  -2   5  -2 1147.29   39.50
   2   5   2 1105.29   31.30
   3  -5   2  347.47   23.20
  -3  -5  -2  387.66   18.70
   3  -5   2  328.07   24.00
   3  -5   2  381.36   26.20
  -3  -5  -2  357.06   24.90
  -3  -5  -2  394.76   13.80
  -3  -5  -2  404.96   18.50
  -3  -5  -2  395.76   24.40
  -3  -5  -2  408.76   19.20
   3  -5   2  355.26   23.80
   3  -5   2  375.56   27.90
   3   5   2  378.26   17.90
  -3   5  -2  386.96   27.10
   3   5   2  375.66   18.60
   3   5   2  373.76   17.70
  -3   5  -2  376.36   24.70
  -3   5  -2  327.47   23.40
  -3   5  -2  389.56   24.70
   3   5   2  377.36   23.10
   4  -5   2  375.46   17.70
  -4  -5  -2  415.56   22.90
  -4  -5  -2  386.86   27.30
   4  -5   2  454.45   26.20
   4  -5   2  349.57   26.60
   4  -5   2  375.76   32.20
  -4  -5  -2  385.26   19.80
  -4  -5  -2  374.26   19.90
  -4  -5  -2  415.76   27.70
   4  -5   2  407.36   27.10
  -4   5  -2  360.26   31.00
   4   5   2  408.16   18.90
  -4   5  -2  346.77   27.00
   4   5   2  404.56   25.60
  -4   5  -2  369.36   27.00
  -4   5  -2  396.16   30.90
   4   5   2  388.86   21.30
   4   5   2  433.16   20.20
   5  -5   2  129.59   17.30
   5  -5   2  116.69   10.50
  -5  -5  -2  115.49   13.10
  -5  -5  -2  120.89   16.80
   5  -5   2  162.08   21.10
  -5  -5  -2  112.69   19.80
  -5  -5  -2  127.59   13.50
   5  -5   2  110.39   17.90
  -5   5  -2  133.09   23.30
  -5   5  -2  136.29   21.80
  -5   5  -2   96.89   19.30
   5   5   2   97.49   15.40
  -5   5  -2  154.28   22.30
  -6  -5  -2  106.39   13.90
   6  -5   2   84.99   29.70
   6  -5   2   88.59   18.50
  -6  -5  -2  230.78   37.80
   6  -5   2  103.99   19.30
  -6  -5  -2   78.19   12.60
  -6  -5  -2  104.39   18.30
  -6  -5  -2   73.79   20.20
  -6   5  -2   99.99   20.30
  -6   5  -2  104.49   20.90
  -6   5  -2   89.89   24.80
   6   5   2   76.29   11.60
  -6   5  -2   79.89   21.30
  -6   5  -2  122.59   23.20
   6  -6  -2   26.30   28.40
   6  -6  -2   13.60   13.80
   6  -6  -2   -7.50   14.20
  -6  -6   2   10.00   16.30
  -6  -6   2   14.30   13.70
  -6  -6   2  -10.70   15.10
  -6  -6   2   11.00   12.60
   6  -6  -2   12.90   13.00
  -6   6   2  -16.40   14.30
  -6   6   2    5.50   19.80
  -6   6   2   11.00   16.50
  -6   6   2   -8.70   15.60
  -5  -6   2  142.59    7.60
  -5  -6   2  164.88   21.90
   5  -6  -2  187.78   22.10
  -5  -6   2  154.48   25.50
   5  -6  -2  153.18   20.60
  -5  -6   2  131.89   12.30
  -5  -6   2  139.29    7.60
  -5  -6   2  178.48   19.10
  -5   6   2  177.98   22.80
  -5   6   2  134.59   20.60
  -5   6   2  154.68   25.90
  -5   6   2  133.69   20.80
  -5   6   2  153.38   21.30
  -4  -6   2    1.10    8.80
   4  -6  -2   -3.90   15.60
   4  -6  -2   12.20   14.20
   4  -6  -2    6.70    4.80
   4  -6  -2   12.90   12.50
  -4  -6   2   13.70   12.10
  -4  -6   2    2.80    4.80
  -4  -6   2    3.10    4.80
  -4  -6   2    9.00   13.10
   4  -6  -2  -11.90   12.70
  -4   6   2    6.10   13.00
   4   6  -2    4.00    3.70
  -4   6   2   41.30   14.60
  -4   6   2  -11.00   11.90
  -4   6   2    4.90   14.50
  -4   6   2   11.20   16.60
   3  -6  -2  109.09   15.20
   3  -6  -2   92.99   17.70
   3  -6  -2   87.39   16.50
  -3  -6   2   93.59    9.60
  -3  -6   2   90.19    9.10
  -3  -6   2   86.69    8.80
  -3  -6   2  102.69   13.90
   3  -6  -2   84.09   14.60
   3  -6  -2   96.59    9.90
   3  -6  -2   82.99   15.60
  -3  -6   2   80.99   15.20
   3   6  -2  101.49   14.20
   3   6  -2   94.19    7.70
  -3   6   2   91.89   16.90
  -3   6   2   66.59   14.90
  -3   6   2   92.89   15.70
  -3   6   2   91.19   17.40
   3   6  -2   74.49    6.50
  -3   6   2   89.99   14.60
   2  -6  -2    3.10   11.60
  -2  -6   2   25.20    6.70
  -2  -6   2   24.60    4.40
   2  -6  -2   24.00   12.50
  -2  -6   2   20.10    6.90
   2  -6  -2   11.70   12.00
  -2  -6   2   32.80    8.50
  -2  -6   2   34.50   12.00
   2  -6  -2    2.30   12.60
   2  -6  -2   23.40   10.50
  -2   6   2   32.20   11.30
  -2   6   2   28.20   14.00
   2   6  -2   13.00    6.10
  -2   6   2   34.90   13.00
   2   6  -2   21.60    8.50
  -2   6   2   14.60   12.20
   2   6  -2   20.20    6.60
   2   6  -2   23.00   11.10
  -2   6   2    7.90   12.10
   1  -6  -2  517.65   25.90
  -1  -6   2  597.54   15.90
   1  -6  -2  524.65   24.20
  -1  -6   2  571.54   26.70
   1  -6  -2  591.34   26.90
   1  -6  -2  564.64   27.80
  -1  -6   2  580.34   21.00
  -1  -6   2  571.64   22.40
  -1  -6   2  581.04   22.50
   1  -6  -2  607.04   26.30
  -1   6   2  586.84   25.40
  -1   6   2  564.64   28.10
   1   6  -2  550.74   25.60
  -1   6   2  563.84   26.50
   1   6  -2  572.44   22.40
   1   6  -2  537.75   21.80
  -1   6   2  565.84   26.50
  -1   6   2  578.44   25.00
   1   6  -2  602.34   21.50
   0  -6   2  144.49   16.40
   0  -6  -2  159.68   15.10
   0  -6  -2  179.38   16.60
   0  -6  -2  150.28   15.50
   0  -6   2  155.28   14.30
   0  -6  -2  153.08   14.70
   0  -6   2  169.58   15.80
   0  -6  -2  153.18   15.60
   0  -6   2  142.29   12.00
   0  -6   2  150.88   16.00
   0   6   2  152.88   11.70
   0   6  -2  150.88   11.70
   0   6  -2  141.99   14.70
   0   6   2  126.79   14.80
   0   6  -2  161.28   16.40
   0   6   2  160.38   14.90
   0   6   2  146.09   15.60
   0   6   2  153.68   14.30
   0   6  -2  155.08   11.80
   0   6  -2  140.09   14.00
  -1  -6  -2 5236.98  129.99
  -1  -6  -2 5202.88  129.79
   1  -6   2 5188.38  131.69
   1  -6   2 5329.77  132.19
   1  -6   2 5126.79  132.49
  -1  -6  -2 4958.60  131.99
  -1  -6  -2 5181.88  129.49
   1  -6   2 5301.87  133.69
   1  -6   2 5179.38  130.09
   1  -6   2 5097.69  131.59
  -1  -6  -2 5248.17  130.49
  -1   6  -2 5033.30  131.19
  -1   6  -2 5241.08  132.19
   1   6   2 4977.10  132.19
  -1   6  -2 5068.49  132.29
   1   6   2 5131.39  130.29
  -1   6  -2 5017.50  138.39
   1   6   2 5074.69  129.39
   1   6   2 5420.66  121.79
   1   6   2 5151.88  129.89
   2  -6   2 1793.02   56.39
  -2  -6  -2 1792.42   56.09
   2  -6   2 1774.42   56.39
  -2  -6  -2 1804.32   54.39
   2  -6   2 1851.41   56.29
   2  -6   2 1785.82   55.79
   2  -6   2 1728.13   56.29
   2  -6   2 1757.32   53.09
  -2  -6  -2 1832.12   51.39
  -2  -6  -2 1741.33   49.99
  -2  -6  -2 1737.73   51.39
   2   6   2 1823.22   51.49
  -2   6  -2 1814.02   55.99
  -2   6  -2 1739.63   55.89
   2   6   2 1825.82   51.29
   2   6   2 1806.72   54.59
   2   6   2 1757.82   44.60
  -2   6  -2 1807.92   56.29
  -2   6  -2 1871.21   56.69
  -3  -6  -2   10.90    8.30
  -3  -6  -2   -7.10    9.20
  -3  -6  -2    8.80    8.20
   3  -6   2    9.20   12.50
  -3  -6  -2   13.70   12.60
  -3  -6  -2   11.50   11.60
   3  -6   2   -4.30   11.90
   3  -6   2   -4.60    8.10
   3  -6   2   -3.50   12.60
   3  -6   2    0.10   13.40
  -3  -6  -2    8.50    6.80
   3  -6   2    7.80   12.40
  -3   6  -2    3.70   11.30
   3   6   2   -2.60    6.40
  -3   6  -2    3.00   13.00
  -3   6  -2    2.70   12.80
  -3   6  -2   10.60   12.70
   3   6   2    1.80    6.80
   3   6   2    7.80    7.90
   3   6   2    5.20   11.70
   4  -6   2  101.19   21.10
  -4  -6  -2   85.99   17.50
  -4  -6  -2   81.39   12.30
  -4  -6  -2   78.89   11.10
   4  -6   2   61.69   16.50
   4  -6   2   52.79   14.60
   4  -6   2   86.99   17.50
  -4  -6  -2   81.89   16.60
   4  -6   2   76.29   10.20
  -4  -6  -2   78.59   11.60
   4   6   2   78.59   11.00
  -4   6  -2   56.69   16.50
   4   6   2   87.49   10.70
   4   6   2   61.49   18.80
   4   6   2   78.39   11.00
  -4   6  -2   62.49   18.40
  -4   6  -2   67.39   16.90
  -4   6  -2   74.49   17.90
  -5  -6  -2   21.30   11.70
  -5  -6  -2    7.20    9.60
   5  -6   2   14.60   17.80
   5  -6   2    8.40    6.30
  -5  -6  -2    4.10   15.70
  -5  -6  -2   17.80   16.20
  -5  -6  -2   -2.80    8.70
   5  -6   2    5.60   15.60
   5  -6   2   -3.40   17.60
  -5   6  -2   -2.10   18.20
   5   6   2    2.90    6.80
   5   6   2   -9.30   14.60
  -5   6  -2   15.60   15.50
  -5   6  -2  -23.80   14.60
   5   6   2   -0.70    8.20
   5   6   2    0.90    4.40
   6  -6   2   27.50   24.60
  -6  -6  -2   41.50   16.50
   6  -6   2   43.40   18.60
  -6  -6  -2   39.50   18.10
  -6  -6  -2    6.00   17.80
   6  -6   2   12.80   23.30
  -6  -6  -2   50.59   15.10
  -6  -6  -2   58.39   11.60
   6  -6   2  -11.60    8.00
  -6   6  -2   14.70   17.60
   6   6   2   10.70   13.60
   6   6   2    1.80    4.50
   6   6   2   18.80    8.20
  -6   6  -2   35.20   19.00
  -6   6  -2   52.09   23.10
  -6   6  -2   86.19   20.50
  -6   6  -2   25.60   18.90
  -6  -7   2   28.80   16.70
   6  -7  -2   25.70   15.80
  -6  -7   2   29.90   14.60
  -6  -7   2   35.30   12.90
   6  -7  -2   30.60   17.10
  -6  -7   2   47.50   19.50
   6  -7  -2   25.50   20.70
  -6   7   2   20.60   17.00
  -6   7   2   24.90   17.70
  -6   7   2   21.80   17.40
  -6   7   2    7.90   21.00
  -5  -7   2    0.30   23.80
  -5  -7   2    2.90    3.50
  -5  -7   2   29.70   16.50
  -5  -7   2   -0.30    9.80
   5  -7  -2   -6.50   15.20
   5  -7  -2    3.50   18.60
   5  -7  -2    1.90   15.90
  -5   7   2    6.20   16.10
  -5   7   2   20.20   15.70
  -5   7   2  -13.10   13.90
  -5   7   2    4.00   19.50
  -4  -7   2  165.58   16.70
   4  -7  -2  183.28   12.50
  -4  -7   2  225.58   23.30
   4  -7  -2  229.38   24.20
  -4  -7   2  184.38   15.70
  -4  -7   2  215.58   20.80
  -4  -7   2  187.28   10.80
   4  -7  -2  225.08   26.60
   4  -7  -2  122.79   18.10
  -4  -7   2  193.48   11.20
   4  -7  -2  207.78   22.40
  -4   7   2  200.78   24.20
   4   7  -2  153.78   18.00
  -4   7   2  227.48   23.80
  -4   7   2  208.98   25.30
  -4   7   2  197.98   22.40
  -4   7   2  180.38   26.80
   4   7  -2  189.78    9.90
   3  -7  -2  231.28   20.90
   3  -7  -2  244.88   25.90
   3  -7  -2  259.17   23.60
   3  -7  -2  260.57   24.10
  -3  -7   2  256.97   13.70
  -3  -7   2  227.78   21.80
   3  -7  -2  228.58   22.90
  -3  -7   2  235.48   12.00
  -3  -7   2  218.78   13.60
  -3  -7   2  277.17   19.40
   3  -7  -2  228.68   16.30
  -3   7   2  238.98   25.70
   3   7  -2  257.27   19.20
   3   7  -2  235.78   12.60
  -3   7   2  227.28   22.90
  -3   7   2  242.98   22.80
  -3   7   2  243.08   25.00
  -3   7   2  294.47   25.20
   2  -7  -2   31.00   13.10
   2  -7  -2   29.50   12.00
  -2  -7   2   20.20    7.50
   2  -7  -2   19.00   13.10
  -2  -7   2    6.10   11.80
   2  -7  -2   37.50   13.50
   2  -7  -2   19.40   13.80
  -2  -7   2   17.50    8.80
  -2  -7   2   37.70    8.20
  -2   7   2   31.30   14.60
  -2   7   2    7.00   12.20
   2   7  -2   24.10    6.90
   2   7  -2    6.60    7.20
  -2   7   2   21.50   13.20
   2   7  -2   40.90    9.50
  -2   7   2   31.70   14.10
  -2   7   2   29.20   11.70
   2   7  -2   41.90   13.00
  -1  -7   2   60.09   12.80
   1  -7  -2   47.00   10.90
   1  -7  -2   92.09   14.50
   1  -7  -2   64.99   13.50
  -1  -7   2   60.59   14.80
   1  -7  -2   45.70   13.60
  -1  -7   2   44.80    9.80
  -1  -7   2   75.19   10.90
   1  -7  -2   59.49   14.40
   1   7  -2   62.29   13.30
  -1   7   2   57.09   14.60
   1   7  -2   56.49   10.40
   1   7  -2   61.89    9.30
   1   7  -2   68.19   10.50
  -1   7   2   75.69   14.20
  -1   7   2   52.49   11.00
  -1   7   2   72.69   13.90
  -1   7   2   85.89   12.30
  -1   7   2   73.19   13.70
   0  -7  -2  122.89   15.00
   0  -7   2  139.89   16.10
   0  -7  -2  133.29   15.30
   0  -7  -2  123.39   14.60
   0  -7  -2  106.99   15.30
   0  -7  -2  130.69   13.50
   0  -7   2  102.39   16.20
   0  -7   2  131.49   14.30
   0  -7   2  125.69   14.20
   0  -7   2  134.09   11.70
   0   7  -2  118.79   10.80
   0   7   2  117.49   14.30
   0   7  -2  109.29   13.40
   0   7   2  155.48   16.50
   0   7  -2  139.59   15.50
   0   7  -2  136.19   15.50
   0   7  -2   98.99   11.00
   0   7   2  133.19   11.40
   0   7   2   96.29   12.30
   0   7   2  112.29   14.80
  -1  -7  -2   46.50   10.90
   1  -7   2   36.00   11.30
  -1  -7  -2   54.59   11.50
   1  -7   2   40.20   12.70
   1  -7   2   56.49   13.50
  -1  -7  -2   37.80   11.50
   1  -7   2   45.30   13.80
   1  -7   2   42.30   12.70
   1  -7   2   37.40   12.30
  -1  -7  -2   62.19   12.40
  -1  -7  -2   42.30   11.50
   1   7   2   42.20   10.90
   1   7   2   67.49   11.50
  -1   7  -2   52.19   12.30
  -1   7  -2   29.10    8.30
  -1   7  -2   50.49   11.10
  -1   7  -2   67.39   13.80
  -1   7  -2   26.70   11.60
   1   7   2   47.10   11.20
   1   7   2   52.99   13.30
  -2  -7  -2 2133.89   61.19
   2  -7   2 2130.59   62.39
   2  -7   2 2125.29   65.79
  -2  -7  -2 2121.59   65.49
  -2  -7  -2 2050.19   59.19
  -2  -7  -2 2080.99   62.49
   2  -7   2 2107.79   64.59
  -2  -7  -2 2108.19   60.19
   2  -7   2 2204.98   65.49
   2  -7   2 2085.59   64.49
   2  -7   2 2085.59   65.29
   2   7   2 2112.99   59.89
   2   7   2 2051.69   59.79
  -2   7  -2 1990.50   64.29
  -2   7  -2 2088.99   64.99
  -2   7  -2 2139.89   64.69
   2   7   2 2209.68   63.39
  -2   7  -2 2151.88   64.39
  -3  -7  -2   95.69   10.40
  -3  -7  -2  119.19   12.80
   3  -7   2   94.69   16.70
   3  -7   2  122.99   18.00
  -3  -7  -2   97.49   17.00
  -3  -7  -2  112.69   16.00
  -3  -7  -2  118.59   13.40
   3  -7   2  109.19   17.70
   3  -7   2  107.19   18.50
   3  -7   2  110.29   13.70
   3  -7   2  126.49   17.90
   3   7   2  121.79   16.70
  -3   7  -2   96.89   17.00
   3   7   2   95.59   11.40
  -3   7  -2  108.19   18.40
   3   7   2  123.89   13.00
  -3   7  -2  151.08   18.60
   3   7   2   92.39    8.30
  -3   7  -2  106.29   18.00
  -4  -7  -2   63.49   10.90
  -4  -7  -2   71.79    6.90
  -4  -7  -2   63.69   28.50
   4  -7   2   59.39   10.60
  -4  -7  -2   42.20   10.90
   4  -7   2   29.80   16.50
   4  -7   2   79.39   20.80
   4  -7   2   79.89   20.90
  -4  -7  -2   54.39   10.80
  -4  -7  -2   52.79    6.80
   4  -7   2   55.29   17.00
   4   7   2   59.99    9.90
  -4   7  -2   83.79   18.60
  -4   7  -2   62.39   19.30
  -4   7  -2   68.99   17.40
  -4   7  -2   47.50   29.80
   4   7   2   80.79   16.10
   4   7   2   68.29   11.00
  -5  -7  -2   42.00   12.10
  -5  -7  -2   33.60   17.10
   5  -7   2   48.50   20.50
   5  -7   2   26.50    7.30
  -5  -7  -2   45.70   11.00
  -5  -7  -2   33.40   10.10
   5  -7   2   36.60   18.10
  -5  -7  -2   23.00   17.70
   5  -7   2   45.00   16.40
  -5   7  -2   47.50   18.00
  -5   7  -2   19.80   20.30
   5   7   2   -2.10   13.20
  -5   7  -2   57.09   18.20
  -5   7  -2   67.39   19.80
   5   7   2   52.99   10.30
  -6  -7  -2   23.30   18.40
   6  -7   2   27.30   16.90
   6  -7   2   10.80   21.00
   6  -7   2   11.00   13.20
  -6  -7  -2   29.50   18.70
  -6  -7  -2   48.10   14.30
  -6  -7  -2  -15.20   14.60
  -6  -7  -2   12.00    8.80
   6  -7   2   51.79   23.00
  -6  -7  -2    5.30    9.80
  -6   7  -2    9.50   32.20
  -6   7  -2    6.30   18.10
   6   7   2    4.00    5.30
   6   7   2    6.20    6.40
  -6   7  -2   25.80   17.90
  -6   7  -2   25.70   17.70
  -6   7  -2  -22.50   19.60
   6  -8  -2   37.70   18.20
  -6  -8   2   -5.30   14.00
  -6  -8   2    5.00   17.10
  -6  -8   2    2.40   16.00
  -6  -8   2   21.90   11.40
   6  -8  -2   -0.50   15.90
   6  -8  -2   -2.80   20.00
   6  -8  -2    3.70   19.90
  -6   8   2  -15.60   16.20
  -6   8   2   -0.50   20.90
  -6   8   2   -3.10   16.70
  -6   8   2   -2.20   17.40
   5  -8  -2  -38.50   15.30
   5  -8  -2   -5.00   18.30
  -5  -8   2   13.10   16.50
   5  -8  -2    3.60    3.20
  -5  -8   2   -8.20    7.40
  -5  -8   2    9.10    9.20
  -5  -8   2   14.40   15.50
   5  -8  -2    7.20   14.40
  -5  -8   2   -2.10    3.70
  -5  -8   2    3.80    8.00
  -5   8   2  -11.00   15.10
  -5   8   2  -21.50   17.50
   5   8  -2    6.40    1.80
  -5   8   2   11.40   16.40
  -5   8   2    0.90   15.80
   4  -8  -2    1.10   15.60
   4  -8  -2   -1.00   15.30
  -4  -8   2  -14.30    6.40
   4  -8  -2    0.30   16.30
   4  -8  -2   11.50    7.20
  -4  -8   2    8.60    6.10
  -4  -8   2   -1.30   12.50
  -4  -8   2   12.30    6.60
  -4   8   2   15.30   14.80
   4   8  -2  -11.30   10.90
  -4   8   2   -8.00   25.60
   4   8  -2   12.20    5.10
  -4   8   2   -3.10   15.10
   4   8  -2   -1.40    3.10
  -4   8   2   38.80   21.80
  -3  -8   2   73.29    9.30
   3  -8  -2   68.69   16.30
  -3  -8   2   82.19   10.10
  -3  -8   2   70.59   16.30
  -3  -8   2   67.49   13.00
   3  -8  -2   62.29   17.30
   3  -8  -2  131.99   19.30
   3  -8  -2   68.49   16.90
   3  -8  -2   86.39   12.60
   3  -8  -2   67.19   17.40
  -3   8   2   83.49   17.60
  -3   8   2  112.89   19.10
  -3   8   2  105.99   18.70
   3   8  -2   92.09    9.70
  -3   8   2  121.69   17.90
   3   8  -2   83.39   13.70
  -2  -8   2  256.17   17.20
   2  -8  -2  280.27   24.10
  -2  -8   2  234.18   22.70
  -2  -8   2  287.97   18.00
   2  -8  -2  278.27   24.00
   2  -8  -2  209.78   22.10
  -2  -8   2  250.57   16.30
   2  -8  -2  272.07   21.80
   2  -8  -2  287.97   23.60
   2   8  -2  285.17   22.40
   2   8  -2  244.78   15.30
  -2   8   2  261.37   21.60
  -2   8   2  257.27   23.10
  -2   8   2  278.47   23.80
   2   8  -2  284.87   18.00
   2   8  -2  270.67   16.60
  -2   8   2  266.17   20.50
  -2   8   2  241.28   23.00
  -1  -8   2   -6.50   10.70
   1  -8  -2    6.00   11.90
  -1  -8   2   10.40    9.70
  -1  -8   2    9.80    7.80
  -1  -8   2    5.20    9.10
   1  -8  -2   11.40   12.00
   1  -8  -2   11.40   11.60
   1  -8  -2   34.30   14.10
   1  -8  -2    9.30    9.40
  -1   8   2   14.90    9.80
   1   8  -2   12.40    9.20
   1   8  -2    9.90    7.50
  -1   8   2   23.10   13.00
  -1   8   2    7.00    9.60
   1   8  -2    8.10    9.10
  -1   8   2   -3.70   11.50
  -1   8   2   18.20   11.30
   1   8  -2  -13.70   10.80
   0  -8  -2  -12.70   10.40
   0  -8   2   17.50   13.50
   0  -8   2    3.40   10.80
   0  -8  -2   19.90   12.70
   0  -8   2    5.00   11.20
   0  -8  -2    7.80   11.20
   0  -8   2  -12.00   10.00
   0  -8  -2    9.40   11.30
   0  -8   2    3.10   12.90
   0   8  -2    7.10    6.50
   0   8  -2   -6.60   10.10
   0   8  -2    3.30   10.70
   0   8   2   12.30    6.40
   0   8   2   -5.20   10.80
   0   8   2   11.40   10.20
   0   8  -2    5.50    6.80
   0   8   2  -24.80   10.10
   0   8   2    8.00    9.20
   0   8  -2   16.50   11.00
  -1  -8  -2  143.59   15.00
   1  -8   2  142.59   18.30
   1  -8   2  138.29   17.10
   1  -8   2  138.99   14.20
  -1  -8  -2  163.18   17.10
   1  -8   2  175.08   18.10
   1  -8   2  166.38   18.60
   1  -8   2  151.98   18.30
  -1  -8  -2  155.28   15.80
  -1  -8  -2  182.58   17.00
  -1  -8  -2  144.49   17.80
  -1   8  -2  164.38   16.60
  -1   8  -2  154.38   16.90
  -1   8  -2  127.69   15.60
  -1   8  -2  141.59   14.20
   1   8   2  177.88   18.60
   1   8   2  188.58   18.70
  -1   8  -2  127.49   16.70
   1   8   2  178.28   16.50
   1   8   2  149.59   15.40
  -2  -8  -2 1266.47   47.20
   2  -8   2 1256.17   46.40
   2  -8   2 1277.97   47.40
   2  -8   2 1228.68   46.90
   2  -8   2 1389.66   49.20
   2  -8   2 1297.87   47.40
  -2  -8  -2 1318.57   42.80
   2  -8   2 1193.28   44.90
  -2  -8  -2 1313.67   45.10
  -2  -8  -2 1327.87   42.70
  -2  -8  -2 1309.77   42.90
  -2   8  -2 1318.17   47.20
   2   8   2 1348.07   42.80
   2   8   2 1292.47   44.70
  -2   8  -2 1281.57   47.90
  -2   8  -2 1290.97   47.20
  -2   8  -2 1294.17   46.30
   2   8   2 1276.87   42.60
  -3  -8  -2   34.10    9.90
   3  -8   2   38.10   15.60
   3  -8   2   38.10   16.90
   3  -8   2   23.70   15.80
  -3  -8  -2   43.70   12.80
  -3  -8  -2   45.30   16.50
  -3  -8  -2   41.70   14.20
   3  -8   2   57.09   13.40
   3  -8   2   42.80   17.80
  -3  -8  -2   33.10   11.40
   3  -8   2   63.89   16.70
   3   8   2   44.00   14.30
   3   8   2   40.50   10.20
  -3   8  -2   24.50   16.10
  -3   8  -2   32.60   19.80
   3   8   2   51.99   11.00
  -3   8  -2   33.90   15.80
  -3   8  -2   33.80   15.90
  -4  -8  -2  179.38   13.20
  -4  -8  -2  185.28   17.50
   4  -8   2  235.48   25.30
  -4  -8  -2  201.88   25.30
   4  -8   2  217.58   24.80
   4  -8   2  177.38   23.50
   4  -8   2  220.18   26.80
   4  -8   2  191.28   17.30
  -4  -8  -2  213.98   22.30
  -4  -8  -2  209.18   18.40
  -4   8  -2  205.48   28.70
   4   8   2  200.08   17.60
   4   8   2  216.88   22.70
  -4   8  -2  180.28   24.20
  -5  -8  -2   24.50    9.90
   5  -8   2   -8.30   19.00
   5  -8   2    5.10    6.80
  -5  -8  -2   35.30   16.70
  -5  -8  -2   27.70   18.00
   5  -8   2   -5.40   19.30
  -5  -8  -2   13.70   12.50
  -5  -8  -2   11.90    9.60
   5  -8   2   11.00   15.70
  -5   8  -2  -11.30   17.80
  -5   8  -2   28.20   17.60
  -5   8  -2   10.40   17.10
   5   8   2    7.30    8.00
   5   8   2   -3.80    4.80
  -5   8  -2  -10.00   16.90
   6  -8   2  -10.40   15.60
  -6  -8  -2   20.30   11.80
   6  -8   2    6.60    3.80
  -6  -8  -2    4.80   19.30
   6  -8   2  -11.40   17.30
  -6  -8  -2   21.10   11.10
  -6  -8  -2   21.80   18.00
  -6  -8  -2   -1.00    9.30
   6  -8   2    9.50   21.20
  -6   8  -2  -13.10   17.10
  -6   8  -2  -17.70   16.30
  -6   8  -2   11.70   22.10
  -6   8  -2  -11.20   17.40
  -6  -9   2  -15.50   13.80
  -6  -9   2   11.20   18.20
  -6  -9   2    7.20    9.50
  -6  -9   2   -6.20   15.50
   6  -9  -2  -20.40   16.60
  -6   9   2  -20.20   27.40
  -6   9   2    5.60   18.80
  -5  -9   2    8.60    9.00
   5  -9  -2   12.90   20.80
  -5  -9   2    7.30    8.80
  -5  -9   2   26.30   15.40
  -5  -9   2    3.70    4.80
   5  -9  -2   14.60   20.80
  -5  -9   2    8.30   17.40
   5  -9  -2    5.70   17.40
  -5   9   2   10.10   18.70
  -5   9   2   27.00   17.50
  -5   9   2   61.39   24.00
   5   9  -2   -0.60    2.10
  -5   9   2   -3.90   16.70
   4  -9  -2  166.28   15.30
  -4  -9   2  138.79    8.00
   4  -9  -2  151.38   25.30
   4  -9  -2  109.19   22.10
  -4  -9   2  147.29   18.50
  -4  -9   2  155.08   12.90
   4  -9  -2  145.39   21.90
  -4  -9   2  119.29   14.70
   4  -9  -2  162.08   21.90
  -4  -9   2  133.59   12.40
  -4  -9   2  136.09   22.00
  -4   9   2  133.29   21.00
  -4   9   2  157.38   24.90
   4   9  -2  136.59   10.80
  -4   9   2  152.88   23.40
   4   9  -2  167.18   22.80
  -4   9   2  131.69   22.60
  -3  -9   2   22.10   14.90
   3  -9  -2   -2.00   25.40
   3  -9  -2   -3.90   14.10
  -3  -9   2    4.50   10.40
   3  -9  -2   11.00   16.70
  -3  -9   2  -10.80    8.00
   3  -9  -2   -8.10   15.20
   3  -9  -2   13.60   16.30
   3  -9  -2   -1.00   11.10
  -3  -9   2  -12.30    7.00
  -3   9   2  -14.50   14.90
  -3   9   2   -1.50   16.40
  -3   9   2   -3.10   15.40
  -3   9   2   29.00   14.70
   3   9  -2   -3.40    7.10
   3   9  -2    1.90   10.00
   3   9  -2   -3.60    5.90
  -2  -9   2   73.69   12.10
   2  -9  -2   82.99   16.30
  -2  -9   2   66.19   11.70
   2  -9  -2   78.59   16.90
   2  -9  -2   69.09   17.20
   2  -9  -2   78.89   16.20
  -2  -9   2   96.69   17.70
  -2  -9   2   65.19   11.30
   2  -9  -2   66.29   17.70
  -2   9   2   81.99   14.40
  -2   9   2   77.49   17.50
   2   9  -2   72.49   11.20
  -2   9   2  101.29   17.90
   2   9  -2   78.09   12.00
   2   9  -2   68.89   10.70
  -2   9   2   98.29   16.90
  -2   9   2   97.19   22.50
   2   9  -2   78.99   19.20
  -1  -9   2   83.49   16.10
  -1  -9   2   64.79   12.90
  -1  -9   2   47.70   10.20
  -1  -9   2   56.09   12.80
   1  -9  -2   54.79   14.40
   1  -9  -2   74.39   17.30
  -1  -9   2   76.09   16.10
   1  -9  -2   97.39   16.60
   1  -9  -2   61.99   15.90
   1   9  -2   50.49   10.40
  -1   9   2   66.99   15.30
   1   9  -2   51.99   12.00
  -1   9   2   42.40   14.40
   1   9  -2   64.19   11.90
  -1   9   2   59.89   13.00
  -1   9   2   57.59   15.10
   1   9  -2   67.19   15.20
  -1   9   2   73.29   13.10
   0  -9   2   14.50   14.50
   0  -9  -2   35.30   13.80
   0  -9  -2    9.40   12.60
   0  -9  -2   17.20   13.60
   0  -9   2   10.70   13.80
   0  -9  -2   33.30   13.10
   0  -9   2   23.60   11.80
   0  -9   2   11.80   12.50
   0  -9   2   12.10    7.30
   0  -9   2   14.10   12.20
   0   9   2   30.50    7.40
   0   9   2   29.80   13.60
   0   9  -2   33.40   11.90
   0   9   2   32.60   11.60
   0   9  -2   17.70    6.90
   0   9  -2   29.10   12.50
   0   9   2   24.10   13.00
   0   9  -2   40.00   12.90
   0   9   2   24.40   10.70
   0   9  -2   29.80    8.40
   1  -9   2   21.10   14.30
   1  -9   2   35.00   14.50
  -1  -9  -2   42.40   12.50
   1  -9   2   42.80   14.40
  -1  -9  -2   30.50   12.60
  -1  -9  -2   24.60   13.70
   1  -9   2   15.60   13.10
   1  -9   2    4.10   13.60
   1  -9   2   36.20   11.60
  -1  -9  -2   48.00   12.50
  -1  -9  -2    9.10   12.60
   1   9   2   29.40   11.30
  -1   9  -2   22.10    9.10
   1   9   2    6.70   10.20
  -1   9  -2   16.60   10.80
   1   9   2   43.00   12.80
   1   9   2   26.60   13.10
  -1   9  -2   48.40   13.70
  -1   9  -2   34.00   14.20
  -1   9  -2   22.80   12.20
   2  -9   2 1010.00   41.80
  -2  -9  -2 1087.69   39.10
  -2  -9  -2 1035.90   38.20
  -2  -9  -2 1010.90   43.30
   2  -9   2 1043.30   44.60
   2  -9   2 1010.60   43.70
   2  -9   2  990.00   41.50
   2  -9   2  987.50   42.50
   2  -9   2 1087.79   43.60
  -2  -9  -2 1145.79   41.20
  -2  -9  -2 1031.30   38.70
   2   9   2 1058.39   40.90
  -2   9  -2 1103.79   41.70
  -2   9  -2 1075.19   43.90
   2   9   2 1081.09   38.40
  -2   9  -2  963.80   42.30
   2   9   2 1035.90   42.40
  -2   9  -2 1067.09   43.90
   3  -9   2  848.22   36.00
  -3  -9  -2  811.22   43.80
   3  -9   2  825.82   41.20
  -3  -9  -2  815.32   32.80
   3  -9   2  924.11   42.70
  -3  -9  -2  816.72   32.00
  -3  -9  -2  814.72   33.20
   3  -9   2  825.92   40.70
  -3  -9  -2  800.62   37.10
   3  -9   2  734.53   57.49
   3   9   2  808.32   32.20
   3   9   2  705.13   47.30
  -3   9  -2  843.62   41.80
  -3   9  -2  806.82   39.80
   3   9   2  825.52   32.10
  -3   9  -2  861.91   41.40
  -3   9  -2  791.22   40.00
   4  -9   2   17.50   17.40
  -4  -9  -2    1.60   13.80
   4  -9   2   19.40   18.40
   4  -9   2   10.10   18.90
  -4  -9  -2   27.10   10.60
   4  -9   2   12.20   17.60
  -4  -9  -2   28.90   17.40
  -4  -9  -2   29.80   11.60
   4  -9   2   19.40   10.10
  -4  -9  -2   18.50    8.60
   4   9   2   -4.30    5.70
   4   9   2   35.30   10.10
  -4   9  -2   30.40   17.30
  -4   9  -2   21.20   18.50
  -4   9  -2   61.79   19.50
   4   9   2   30.80   14.30
  -4   9  -2   26.50   18.20
  -5  -9  -2   46.00   18.10
  -5  -9  -2    6.20   10.30
  -5  -9  -2   17.10   10.00
   5  -9   2   -3.20    6.60
   5  -9   2   29.60   20.70
   5  -9   2   17.10   18.20
  -5  -9  -2   14.90   17.90
  -5   9  -2   13.70   17.60
   5   9   2   16.30    8.30
  -5   9  -2   17.50   20.50
  -5   9  -2   17.60   18.90
  -5   9  -2   -6.60   16.60
   5   9   2    3.10    5.20
   5 -10  -2   28.30   18.10
  -5 -10   2   20.30   16.10
  -5 -10   2    0.30   16.90
  -5 -10   2   29.20    6.20
  -5 -10   2   31.80   10.60
   5 -10  -2    9.20    5.80
  -5 -10   2   29.30   10.90
   5 -10  -2   10.40   19.50
   5 -10  -2   -0.80   22.20
  -5  10   2   47.10   20.60
  -5  10   2   35.00   18.70
  -5  10   2   28.80   19.80
  -5  10   2    6.60   22.10
   4 -10  -2  -14.80   15.70
   4 -10  -2   -6.50    8.60
  -4 -10   2    0.40    7.40
  -4 -10   2    8.60   16.40
   4 -10  -2    6.80   15.40
  -4 -10   2    9.90    8.10
   4 -10  -2   10.70   18.20
   4 -10  -2  -21.30   15.90
  -4 -10   2  -14.80   10.60
  -4 -10   2   18.20   13.60
  -4  10   2   -9.90   17.30
   4  10  -2    0.70    7.40
  -4  10   2   -4.10   15.30
   4  10  -2    9.70   11.30
   4  10  -2   -1.60    2.10
  -4  10   2    9.80   17.30
  -4  10   2    0.00   17.20
  -3 -10   2   18.80    9.60
  -3 -10   2    7.00   12.60
   3 -10  -2   29.50   18.00
   3 -10  -2    7.90   12.40
   3 -10  -2   19.40   15.70
   3 -10  -2   11.00   26.60
   3 -10  -2   24.90   16.70
   3 -10  -2   35.10   17.40
  -3 -10   2   18.20   11.80
  -3 -10   2   22.50    9.50
  -3 -10   2    6.30   15.40
  -3  10   2   39.80   18.10
  -3  10   2   25.10   16.90
  -3  10   2   -1.30   15.80
   3  10  -2    0.80    5.30
   3  10  -2   13.00   14.70
  -3  10   2   32.40   13.90
  -3  10   2   52.79   17.50
   2 -10  -2  232.28   24.80
  -2 -10   2  236.08   19.50
   2 -10  -2  221.78   24.10
   2 -10  -2  251.47   24.80
   2 -10  -2  238.48   23.90
  -2 -10   2  237.28   24.50
  -2 -10   2  243.78   19.70
  -2 -10   2  209.58   23.10
   2 -10  -2  206.28   23.70
  -2 -10   2  223.38   22.30
  -2  10   2  236.28   25.10
   2  10  -2  202.78   17.30
   2  10  -2  227.28   18.10
   2  10  -2  217.78   23.00
  -2  10   2  225.78   24.10
  -2  10   2  203.18   21.60
  -2  10   2  222.78   30.70
  -2  10   2  216.28   23.40
  -1 -10   2   19.80   15.00
   1 -10  -2   13.60   14.60
  -1 -10   2   16.80   12.10
   1 -10  -2   38.20   15.70
  -1 -10   2   -3.00   10.90
  -1 -10   2    7.50    9.40
   1 -10  -2   37.70   16.60
  -1 -10   2   16.20   14.20
   1 -10  -2   22.20   15.40
  -1  10   2   26.00   15.10
   1  10  -2    9.50   13.30
  -1  10   2   36.00   14.10
   1  10  -2   18.30   13.80
   1  10  -2   10.20   10.50
  -1  10   2   14.20   11.40
  -1  10   2   26.80   14.80
   1  10  -2   11.60    8.70
  -1  10   2   28.50   10.80
   0 -10  -2  103.69   18.00
   0 -10  -2  100.49   16.90
   0 -10   2  109.89   17.00
   0 -10  -2   95.59   17.10
   0 -10   2  121.59   12.90
   0 -10  -2   98.69   19.30
   0 -10   2  134.19   20.70
   0 -10   2  104.29   17.00
   0 -10   2  127.09   19.90
   0  10  -2  112.09   15.80
   0  10   2  108.19   10.90
   0  10  -2  113.49   17.40
   0  10   2  144.49   19.70
   0  10  -2  125.19   18.30
   0  10  -2  105.09   12.20
   0  10   2   98.69   17.20
   0  10  -2  110.09   11.00
   0  10   2  114.79   16.40
   0  10   2  102.59   14.80
   1 -10   2   10.10   15.70
  -1 -10  -2    3.60   13.40
   1 -10   2    5.30   13.60
  -1 -10  -2   -2.60   11.50
  -1 -10  -2   13.40   11.80
   1 -10   2  -13.80   12.60
   1 -10   2   -9.20    9.40
  -1 -10  -2   -4.70   12.30
   1 -10   2    1.80   13.30
   1 -10   2   -4.90   14.20
  -1 -10  -2    2.70   13.80
   1  10   2   17.40   13.10
  -1  10  -2    0.90    9.60
  -1  10  -2   -6.40   13.20
  -1  10  -2    2.70    8.40
   1  10   2   -1.10   10.60
  -1  10  -2   11.70   12.00
   1  10   2   -5.90   10.80
   1  10   2   -4.40   12.70
  -1  10  -2    6.10   12.10
  -2 -10  -2  128.09   17.30
  -2 -10  -2  102.49   32.20
  -2 -10  -2  107.09   16.20
  -2 -10  -2  133.99   17.30
   2 -10   2   98.29   19.80
   2 -10   2  164.68   35.80
   2 -10   2  106.29   19.90
   2 -10   2   98.79   17.40
  -2 -10  -2  133.59   16.40
   2 -10   2  106.69   18.30
   2 -10   2  139.09   31.50
  -2  10  -2  115.99   17.30
   2  10   2  120.09   18.00
  -2  10  -2  151.28   21.60
   2  10   2  110.19   15.50
  -2  10  -2  143.19   20.70
   2  10   2   81.99   17.30
   2  10   2  105.39   15.30
  -2  10  -2  104.59   14.20
  -2  10  -2  107.19   18.70
  -3 -10  -2   39.70   13.20
  -3 -10  -2   39.20   12.60
  -3 -10  -2   36.70   12.40
  -3 -10  -2   39.90   17.40
  -3 -10  -2   19.10   14.00
   3 -10   2   44.70   18.90
   3 -10   2   72.89   18.50
   3 -10   2   53.39   19.10
   3 -10   2   46.20   18.90
   3 -10   2   32.30   14.40
   3 -10   2   63.09   19.00
  -3  10  -2   57.39   19.40
  -3  10  -2   72.09   18.60
   3  10   2   46.00   15.00
  -3  10  -2   41.00   18.70
   3  10   2   56.49   12.60
   3  10   2   58.19   12.00
  -3  10  -2   82.39   19.40
  -4 -10  -2  141.69   14.10
  -4 -10  -2  178.28   22.30
  -4 -10  -2  140.59   23.70
   4 -10   2  170.58   25.10
   4 -10   2  205.68   28.20
   4 -10   2  188.58   19.90
   4 -10   2  168.78   25.00
  -4 -10  -2  174.68   17.60
  -4 -10  -2  173.78   17.40
  -4  10  -2  135.79   24.50
  -4  10  -2  166.88   25.70
  -4  10  -2  161.68   24.90
   4  10   2  151.98   15.80
  -4  10  -2  183.08   25.70
   4  10   2  136.89   20.70
   5 -10   2   26.70   19.10
  -5 -10  -2    3.30    9.60
  -5 -10  -2    7.50   10.90
  -5 -10  -2    7.00   16.40
   5 -10   2    8.60   18.70
  -5 -10  -2   -0.40    4.80
   5 -10   2   -8.40    6.80
  -5 -10  -2  -17.80   17.30
   5 -10   2   -4.00   32.70
   5 -10   2   -7.60   17.80
  -5 -10  -2    8.30    7.20
  -5  10  -2    1.80   18.90
   5  10   2   -6.40    4.50
  -5  10  -2   -6.20   20.10
  -5  10  -2   14.30   18.10
   5  10   2    2.10   15.70
  -5  10  -2   26.70   20.60
   5  10   2    2.60    5.80
   5 -11  -2    4.90   19.90
  -5 -11   2   -9.40   16.80
  -5 -11   2    9.50    6.40
  -5 -11   2   14.50   15.30
  -5 -11   2   -3.90    9.80
   5 -11  -2    9.80    6.00
   5 -11  -2   -3.00   19.10
  -5 -11   2    4.00   10.40
  -5 -11   2    1.90   19.20
   5 -11  -2    5.60   18.90
  -5  11   2   10.20   22.40
  -5  11   2    5.90   17.30
  -5  11   2  -12.70   19.30
   5  11  -2    3.40    3.00
   4 -11  -2   51.29   21.70
  -4 -11   2   38.10   18.10
   4 -11  -2    6.90   19.30
   4 -11  -2   44.10   11.80
  -4 -11   2   -1.00   17.10
   4 -11  -2   34.80   18.70
   4 -11  -2   16.90   20.40
  -4 -11   2    3.80   12.20
   4 -11  -2   41.30   19.60
  -4 -11   2   31.90   10.10
  -4  11   2   21.60   21.60
  -4  11   2   27.40   18.40
  -4  11   2   12.70   16.60
   4  11  -2   11.90    9.60
  -4  11   2   40.40   20.70
  -3 -11   2   23.30   10.00
  -3 -11   2   18.70   12.50
  -3 -11   2    2.90   14.00
   3 -11  -2   -8.80   17.40
  -3 -11   2   11.90   10.50
   3 -11  -2   -7.20   17.60
  -3 -11   2   34.00   17.90
   3 -11  -2   13.30   16.40
   3 -11  -2   27.30   14.10
   3 -11  -2   25.20   18.00
  -3  11   2    3.70   17.60
   3  11  -2   13.70    9.20
  -3  11   2   -2.40   12.90
   3  11  -2   -4.30    5.30
  -3  11   2   23.20   18.00
  -3  11   2  -26.50   16.30
   3  11  -2   15.60   10.50
  -3  11   2   18.00   15.80
   2 -11  -2  126.59   22.20
  -2 -11   2  133.69   17.00
   2 -11  -2  115.99   18.90
  -2 -11   2  137.79   23.80
   2 -11  -2  122.99   21.90
   2 -11  -2   91.99   17.80
   2 -11  -2  132.49   21.40
  -2 -11   2  122.39   15.40
  -2 -11   2  117.49   21.00
  -2 -11   2  122.19   15.30
  -2  11   2  151.58   20.00
  -2  11   2  137.19   22.30
  -2  11   2  133.19   20.90
   2  11  -2  111.29   14.50
  -2  11   2  138.39   17.70
   2  11  -2  130.79   15.00
   2  11  -2  122.59   20.80
  -2  11   2  175.88   30.50
   2  11  -2  150.18   16.10
  -1 -11   2  166.28   18.50
   1 -11  -2  174.98   27.40
   1 -11  -2  146.29   21.40
  -1 -11   2  153.08   21.10
   1 -11  -2  143.49   31.60
  -1 -11   2  130.59   20.30
  -1 -11   2  156.18   19.10
   1 -11  -2  153.48   23.80
  -1 -11   2  129.99   22.70
  -1  11   2  145.39   21.50
   1  11  -2  164.88   15.70
   1  11  -2  161.08   18.30
  -1  11   2  161.48   17.10
  -1  11   2  142.59   21.30
   1  11  -2  152.18   17.80
   1  11  -2  181.38   23.10
  -1  11   2  137.59   20.90
   0 -11   2   55.39   17.90
   0 -11   2   45.50    8.90
   0 -11  -2   50.69   16.30
   0 -11   2   41.70   21.00
   0 -11  -2   34.30   17.70
   0 -11   2   48.60   18.30
   0 -11   2   48.10   15.20
   0 -11  -2   74.09   17.80
   0 -11   2   82.09   29.20
   0  11   2   43.20   12.40
   0  11  -2   35.10   10.20
   0  11   2   37.20    7.70
   0  11  -2   14.90   13.80
   0  11   2   49.70   16.80
   0  11  -2   30.80   14.00
   0  11   2   59.09   15.50
   0  11  -2   64.19   16.40
   0  11   2   49.99   17.00
   1 -11   2  -12.70   14.90
  -1 -11  -2  -11.20   11.40
   1 -11   2    9.10   16.60
   1 -11   2   -0.80   15.40
   1 -11   2    4.40   15.40
  -1 -11  -2   22.40   18.20
  -1 -11  -2   -9.10   13.50
  -1 -11  -2   25.00   14.00
   1 -11   2   -2.70   10.20
   1 -11   2   12.00   15.50
  -1 -11  -2   12.50   15.00
  -1  11  -2    5.70    8.70
  -1  11  -2   10.40   13.20
   1  11   2   -0.60   13.70
   1  11   2    5.70   12.10
  -1  11  -2   35.70   16.90
   1  11   2   -0.90   12.60
  -1  11  -2    1.80    9.60
   1  11   2    1.50   11.80
   2 -11   2  147.99   20.70
   2 -11   2  119.39   21.00
   2 -11   2  114.39   20.40
  -2 -11  -2  109.59   18.20
  -2 -11  -2   95.79   17.40
   2 -11   2  136.49   22.30
  -2 -11  -2  119.39   17.50
   2 -11   2  138.29   20.60
  -2 -11  -2  127.89   18.30
  -2 -11  -2  107.89   20.60
   2  11   2   99.49   16.20
   2  11   2  131.59   16.80
  -2  11  -2  129.79   18.60
   2  11   2  119.99   17.90
  -2  11  -2  105.79   14.60
  -2  11  -2  137.29   21.60
  -2  11  -2  143.19   22.50
   3 -11   2  114.39   22.60
  -3 -11  -2   95.39   15.80
  -3 -11  -2   74.99   16.00
   3 -11   2   66.79   20.80
   3 -11   2   59.69   17.00
  -3 -11  -2   78.39   20.30
  -3 -11  -2   61.99   14.80
  -3 -11  -2   66.69   28.70
   3 -11   2   89.09   21.80
   3 -11   2   70.09   20.10
  -3  11  -2   68.99   19.40
   3  11   2   23.60   12.20
   3  11   2  103.39   15.70
  -3  11  -2   98.59   22.10
  -3  11  -2   73.19   19.40
  -3  11  -2   98.19   22.00
   3  11   2   70.69   16.70
   4 -11   2   97.89   23.20
   4 -11   2   97.69   16.70
   4 -11   2  126.69   25.50
  -4 -11  -2   79.49   16.70
  -4 -11  -2   88.39   13.60
   4 -11   2  128.19   24.60
  -4 -11  -2  111.09   20.90
   4 -11   2  117.69   24.20
   4 -11   2   62.69   21.60
  -4 -11  -2   90.79   14.90
  -4 -11  -2  102.09   22.10
  -4  11  -2   74.59   21.60
  -4  11  -2  102.99   23.40
  -4  11  -2   56.89   21.20
  -4  11  -2   94.19   23.50
  -5 -11  -2    3.00    6.90
  -5 -11  -2  -15.40   10.30
   5 -11   2  -23.10   22.70
  -5 -11  -2  -10.40   15.60
   5 -11   2   44.70   22.50
   5 -11   2   14.90   19.90
   5 -11   2   -8.50   18.20
   5 -11   2   -0.40    7.60
  -5 -11  -2   -9.00   10.60
  -5 -11  -2    0.70   10.00
  -5  11  -2   14.50   29.70
  -5  11  -2  -20.10   19.70
  -5  11  -2   12.10   19.90
   5  11   2    0.20    5.00
   5  11   2  -12.50   22.50
   4 -12  -2   11.80   19.50
  -4 -12   2   21.60   18.20
  -4 -12   2   10.90    8.70
  -4 -12   2   20.00   10.30
   4 -12  -2   17.10   20.00
  -4 -12   2    4.60   14.90
   4 -12  -2   31.90   20.70
  -4 -12   2    7.70   14.40
   4 -12  -2   25.10   21.40
  -4 -12   2    3.40   20.20
   4 -12  -2   17.40   12.00
   4 -12  -2   -5.30   16.50
  -4  12   2   24.30   20.00
  -4  12   2   24.20   16.30
  -4  12   2   28.90   20.10
  -4  12   2    3.60   19.50
   4  12  -2   -2.00    7.20
   4  12  -2   -2.10    5.40
  -4  12   2    0.70   30.70
  -3 -12   2   20.60   12.80
   3 -12  -2  -20.80   17.80
  -3 -12   2   47.00   21.90
   3 -12  -2   20.60   16.90
   3 -12  -2    0.30   18.10
  -3 -12   2   -6.30   14.60
  -3 -12   2   -3.40   11.40
   3 -12  -2   13.80   16.30
  -3 -12   2   49.00   18.70
   3 -12  -2   12.80   14.00
   3 -12  -2   33.70   20.10
  -3 -12   2  -10.60    9.30
   3  12  -2   -1.40    6.00
   3  12  -2   -3.50    9.00
  -3  12   2    9.50   16.70
  -3  12   2    0.40   26.00
  -3  12   2   -9.30   17.40
   3  12  -2    1.90    7.60
  -3  12   2    2.90   18.00
  -2 -12   2   30.50   12.60
   2 -12  -2   15.00   20.10
  -2 -12   2   38.60   18.00
  -2 -12   2   23.90   16.30
   2 -12  -2   20.40   16.90
  -2 -12   2   -7.40   18.10
  -2 -12   2   15.60   11.80
   2 -12  -2   24.20   18.30
  -2 -12   2   52.29   14.60
   2 -12  -2   49.00   19.80
  -2  12   2   18.90   13.90
  -2  12   2   47.70   20.10
   2  12  -2   19.80   12.60
  -2  12   2   17.10   17.10
  -2  12   2   10.90   13.90
  -2  12   2   19.40   18.40
   2  12  -2    9.70    9.30
  -1 -12   2    9.40   14.10
  -1 -12   2    3.30   12.10
   1 -12  -2   -9.60   15.30
   1 -12  -2  -21.90   17.60
   1 -12  -2   -6.20   15.40
  -1 -12   2   19.10   19.10
  -1 -12   2   19.20   17.00
   1 -12  -2   -1.10   15.50
  -1 -12   2   -0.60   14.90
   1  12  -2    8.60   13.50
  -1  12   2    0.90   11.00
  -1  12   2   -7.00    9.20
  -1  12   2  -18.30   15.50
   1  12  -2   -2.60    8.90
   1  12  -2   -6.30   10.90
  -1  12   2   16.90   16.80
   0 -12   2   60.39   18.40
   0 -12  -2    6.50   15.60
   0 -12   2   43.10   19.20
   0 -12   2   73.79   18.40
   0 -12   2   28.10   19.50
   0 -12  -2   72.99   19.60
   0 -12  -2   71.79   18.50
   0 -12  -2   76.89   19.00
   0 -12   2   69.09   18.00
   0  12  -2   66.99   11.80
   0  12   2   87.09   18.90
   0  12   2   56.69   13.60
   0  12  -2    5.30   13.00
   0  12  -2   50.09   16.50
   0  12   2   69.19   18.90
  -1 -12  -2  106.99   19.00
  -1 -12  -2  100.19   17.70
   1 -12   2   82.59   14.50
  -1 -12  -2   76.39   16.00
  -1 -12  -2   74.39   19.10
   1 -12   2   94.59   22.50
   1 -12   2  101.19   20.10
  -1 -12  -2  100.69   19.70
   1 -12   2   94.69   21.00
   1 -12   2   92.59   20.30
   1  12   2  113.09   17.10
  -1  12  -2  129.99   14.80
   1  12   2  124.09   18.30
  -1  12  -2   55.89   19.00
  -1  12  -2  112.29   14.10
  -2 -12  -2   14.20   13.70
  -2 -12  -2  -17.50   14.10
  -2 -12  -2   23.30   15.20
   2 -12   2  -12.60   16.40
   2 -12   2  -12.90   15.80
   2 -12   2   10.10   16.70
  -2 -12  -2  -16.50   13.50
  -2 -12  -2    8.70   14.10
   2 -12   2   14.20   17.40
   2 -12   2   28.90   14.90
  -2  12  -2  -33.50   14.90
   2  12   2    6.40   11.30
  -2  12  -2  -16.50   12.30
  -2  12  -2   16.70   11.10
  -2  12  -2    3.70   15.40
   2  12   2   -4.00   11.90
  -2  12  -2   -5.20   17.50
   3 -12   2   66.09   23.40
  -3 -12  -2    8.70   12.90
   3 -12   2   24.80   18.50
  -3 -12  -2   -4.00   14.30
   3 -12   2    5.30   18.60
  -3 -12  -2  -18.30   13.10
  -3 -12  -2  -19.80   15.70
   3 -12   2    3.60   18.70
   3 -12   2    3.70   17.30
  -3 -12  -2   -6.70   12.50
   3 -12   2   28.00   27.90
  -3  12  -2    3.60   17.80
  -3  12  -2   -6.40   17.20
  -3  12  -2   -9.20   10.70
  -3  12  -2   -9.10   18.50
   3  12   2   11.70    8.60
  -3  12  -2    6.70   19.60
   3  12   2   60.39   15.50
   4 -12   2  181.08   27.20
   4 -12   2  146.29   26.80
  -4 -12  -2  119.49   16.10
  -4 -12  -2  146.99   17.50
  -4 -12  -2  149.49   17.90
  -4 -12  -2  160.98   22.70
   4 -12   2  157.98   20.50
  -4 -12  -2  160.08   26.40
   4 -12   2  169.68   28.90
   4 -12   2  161.08   28.60
   4 -12   2  143.79   25.90
  -4  12  -2  137.59   25.50
  -4  12  -2  117.39   25.90
   4  12   2  162.88   23.40
   4  12   2  156.38   17.60
  -4  12  -2  150.58   26.20
  -4  12  -2  189.08   28.60
  -4  13   2  -20.10   17.80
   3 -13  -2   42.20   22.10
   3 -13  -2   74.09   23.80
  -3 -13   2   60.99   23.50
  -3 -13   2   61.69   15.00
   3 -13  -2   75.79   21.20
   3 -13  -2   76.89   19.00
  -3 -13   2   73.89   18.40
  -3 -13   2   92.59   16.60
   3 -13  -2   55.09   37.90
  -3 -13   2   72.99   14.90
  -3 -13   2  109.99   23.00
  -3  13   2   77.09   33.10
  -3  13   2  107.59   21.80
  -3  13   2   36.00   16.00
  -3  13   2   39.80   22.40
  -3  13   2  108.39   24.70
  -2 -13   2    8.40   11.40
  -2 -13   2   -2.50   19.40
   2 -13  -2   20.00   17.00
   2 -13  -2  -15.10   17.30
   2 -13  -2    4.60   19.70
  -2 -13   2   -4.80   11.70
  -2 -13   2  -15.30   16.10
  -2 -13   2   18.30   17.10
  -2 -13   2   13.70   13.80
   2 -13  -2    5.90   18.40
   2 -13  -2   -5.80   16.00
   2  13  -2   -7.90    7.70
   2  13  -2   27.40   17.50
  -2  13   2   -2.80   12.40
  -2  13   2  -12.20   16.40
   2  13  -2    4.40    7.70
  -2  13   2  -17.30   17.50
  -2  13   2    0.40   10.00
  -2  13   2   -8.50   18.10
  -1 -13   2    6.30   15.40
   1 -13  -2   13.20   16.90
  -1 -13   2   14.10   16.80
   1 -13  -2  -14.10   18.20
  -1 -13   2   -4.00   17.00
  -1 -13   2    7.50   13.70
   1 -13  -2   14.60   17.10
  -1 -13   2   14.00   19.80
   1 -13  -2    0.20   17.20
  -1  13   2  -29.00   15.60
  -1  13   2    2.70   18.70
   1  13  -2   -8.20    6.30
  -1  13   2   -1.30    8.90
   1  13  -2    9.90   12.00
   1  13  -2    7.10   15.80
  -1  13   2   -3.30   10.10
   0 -13   2    6.80   18.30
   0 -13  -2    3.00   18.50
   0 -13  -2   28.90   17.00
   0 -13   2   34.00   19.40
   0 -13   2    0.70   16.30
   0 -13  -2   23.20   17.30
   0 -13   2    3.10   16.20
   0 -13   2   29.00   16.90
   0 -13  -2   26.00   17.20
   0  13   2   11.00   16.60
   0  13   2    8.10    4.00
   0  13   2   17.60   11.60
   0  13  -2   18.20   16.00
   0  13   2   50.29   19.20
   0  13  -2   -0.70    7.00
   0  13  -2   42.90   16.90
   1 -13   2   98.09   22.00
  -1 -13  -2  127.19   21.20
  -1 -13  -2  112.89   22.40
  -1 -13  -2  108.39   22.20
   1 -13   2  139.89   25.70
   1 -13   2  144.89   22.90
  -1 -13  -2  110.49   19.40
   1 -13   2  100.69   22.30
   1 -13   2   90.89   21.70
   1 -13   2  122.19   15.80
   1  13   2   78.19   22.80
   1  13   2  126.09   20.20
   1  13   2  118.09   18.80
   1  13   2  122.29   18.00
  -1  13  -2  132.19   14.90
  -1  13  -2  142.69   23.60
   2 -13   2   74.69   26.20
   2 -13   2   25.60   18.20
  -2 -13  -2   37.20   16.10
  -2 -13  -2   18.40   17.70
   2 -13   2   69.79   17.70
  -2 -13  -2   43.70   19.80
   2 -13   2   62.19   21.70
  -2 -13  -2   12.40   15.20
   2 -13   2   79.69   21.30
   2 -13   2   30.60   18.60
  -2  13  -2   35.10   14.10
   2  13   2   45.90   13.70
  -2  13  -2   51.89   21.20
   2  13   2   25.30   19.50
  -2  13  -2   44.70   19.70
  -2  13  -2   -2.60    8.10
  -2  13  -2   40.60   19.80
   2  13   2   31.70   15.40
   2  13   2   77.19   15.50
   3 -13   2  217.98   25.60
  -3 -13  -2  187.88   21.20
   3 -13   2  202.98   28.00
   3 -13   2  221.08   26.00
   3 -13   2  173.98   27.20
   3 -13   2  225.98   29.60
  -3 -13  -2  186.88   26.90
  -3 -13  -2  157.58   20.40
   3 -13   2  171.78   28.40
  -3 -13  -2  149.69   21.80
  -3 -13  -2  171.78   19.80
  -3  13  -2  213.98   26.30
   3  13   2  203.88   21.90
  -3  13  -2  168.98   27.60
  -3  13  -2  214.38   27.70
  -3  13  -2  164.68   27.50
  -3 -14   2   37.60   14.30
  -3 -14   2  -16.10   24.40
  -3 -14   2   -0.80   16.00
   3 -14  -2  -25.20   16.20
  -3 -14   2    6.50   13.40
   3 -14  -2   16.50   21.00
   3 -14  -2   29.00   17.30
  -3 -14   2   20.50   12.30
   3 -14  -2   34.50   22.10
  -3 -14   2  -18.70   22.10
   3  14  -2    0.80    7.40
   3  14  -2   31.20   11.60
   3  14  -2   -4.10    5.60
  -3  14   2    4.20   18.50
  -3  14   2  -34.50   17.80
  -3  14   2   20.80   17.10
  -3  14   2  -32.40   19.10
   2 -14  -2  165.08   27.50
   2 -14  -2  201.18   28.10
  -2 -14   2  136.09   27.40
  -2 -14   2  189.88   22.60
  -2 -14   2  187.98   25.90
   2 -14  -2  163.28   28.50
   2 -14  -2  153.08   26.40
  -2 -14   2  155.78   26.00
   2 -14  -2  182.58   26.20
  -2 -14   2  182.48   20.60
  -2  14   2  175.38   20.30
   2  14  -2  203.98   27.40
  -2  14   2  189.58   26.40
  -2  14   2  148.59   25.90
  -2  14   2  197.28   28.70
  -2  14   2  192.68   28.00
  -1 -14   2    4.00   14.50
   1 -14  -2   17.80   18.90
   1 -14  -2   -8.00   17.90
  -1 -14   2   22.00   20.70
   1 -14  -2   -4.60   18.40
  -1 -14   2    2.50   17.40
  -1 -14   2    6.50   16.20
  -1 -14   2   -0.20   18.70
   1 -14  -2   18.50   17.80
  -1  14   2   13.30   19.30
   1  14  -2   -3.20    7.40
  -1  14   2   -8.10   17.80
   1  14  -2    7.30   15.50
  -1  14   2    7.40    9.90
   1  14  -2   -7.70   11.10
   1  14  -2   -3.70   16.10
  -1  14   2    5.90    6.70
   0 -14   2  105.69   24.10
   0 -14   2   89.89   23.60
   0 -14  -2   99.49   22.60
   0 -14   2   91.09   22.40
   0 -14  -2  127.39   22.90
   0 -14   2   98.79   21.30
   0 -14  -2  138.69   23.30
   0 -14  -2   95.49   24.40
   0 -14   2   94.39   21.60
   0  14  -2  118.09   32.40
   0  14   2   97.69   21.10
   0  14  -2   81.99   20.70
   0  14   2  149.79   24.10
   0  14  -2   95.69   20.30
   0  14   2   86.19   16.20
   0  14   2  129.49   27.80
  -1 -14  -2  -31.70   15.10
  -1 -14  -2   14.40   18.30
   1 -14   2    5.10   16.70
   1 -14   2   14.30   19.00
   1 -14   2    7.70   20.60
  -1 -14  -2    2.80   19.40
   1 -14   2   12.60   18.20
   1 -14   2   -8.80   16.80
  -1 -14  -2   29.60   19.50
  -1  14  -2   16.50   18.60
  -1  14  -2   15.10    7.10
   1  14   2  -14.40   16.60
  -1  14  -2   19.80   16.60
  -1  14  -2   -2.60   15.50
   1  14   2    4.80   17.40
  -1  14  -2    8.60    6.70
   1  14   2   -3.20   12.80
   1  14   2    0.20   10.70
  -2 -14  -2   54.39   17.20
   2 -14   2   48.70   16.50
  -2 -14  -2   42.80   16.20
   2 -14   2    5.50   18.20
   2 -14   2   10.00   18.30
  -2 -14  -2   23.70   18.90
  -2 -14  -2   32.70   16.70
   2 -14   2    8.60   19.20
   2 -14   2   27.90   20.20
  -2 -14  -2   19.60   17.40
   2 -14   2   36.80   20.50
  -2  14  -2    0.20    6.90
   2  14   2    5.50   10.90
  -2  14  -2   56.49   20.60
  -2  14  -2   25.60   13.50
  -2  14  -2   95.29   23.80
   2  14   2   42.20   19.10
   2  14   2   36.30   14.60
  -2  14  -2   11.20   18.30
  -3 -14  -2   15.90   15.40
  -3 -14  -2    6.40   14.70
  -3 -14  -2   20.30   15.40
   3 -14   2   32.30   36.10
   3 -14   2   27.60   17.80
  -3 -14  -2  -17.20   17.60
   3 -14   2  -19.40   19.40
   3 -14   2    7.80   19.70
  -3 -14  -2   -1.70   12.90
   3 -14   2   24.20   16.50
   3  14   2   12.80   14.20
  -3  14  -2   20.10   21.20
  -3  14  -2   -6.10   15.90
   3  14   2    8.30    7.60
   1 -15  -2  -19.40   21.00
  -1 -15   2   -9.50   15.00
  -1 -15   2   19.00   34.10
  -1 -15   2    5.40   19.90
   1 -15  -2   21.90   20.00
  -1 -15   2   -1.30   15.90
   1 -15  -2   72.09   36.90
   1 -15  -2   20.10   21.40
   1 -15  -2  -29.30   16.70
  -1  15   2   -5.40    5.30
   1  15  -2   -1.60   11.40
   1  15  -2   42.40   16.70
  -1  15   2   10.00   19.30
  -1  15   2   86.39   24.50
   1  15  -2   12.40    8.00
  -1  15   2   -1.90    9.80
   0 -15   2   55.19   19.80
   0 -15  -2   49.40   22.20
   0 -15  -2   56.59   22.50
   0 -15   2   42.90   23.10
   0 -15   2   79.59   40.10
   0 -15  -2   61.39   25.00
   0 -15   2   32.00   21.80
   0 -15   2   28.00   18.30
   0 -15  -2   78.79   21.10
   0  15   2   60.29   20.60
   0  15   2   38.00   21.10
   0  15   2  104.39   22.10
   0  15  -2   75.59   22.00
   0  15  -2   78.49   20.40
   0  15  -2   48.40   18.90
   1 -15   2   29.70   24.10
   1 -15   2   48.80   26.20
  -1 -15  -2   11.00   17.70
  -1 -15  -2   46.80   21.90
   1 -15   2   27.20   20.00
   1 -15   2  -16.10   24.80
   1 -15   2   19.60   19.10
  -1  15  -2   -1.40    6.80
  -1  15  -2   27.60   19.00
   1  15   2   15.60   16.00
   1  15   2    8.10   15.40
  -7   0   3   12.30   10.50
  -7   0   3   11.80   11.00
   7   0  -3    2.30    5.20
  -7   0   3   30.40   11.20
   7   0  -3   -1.00   29.10
  -7   0   3   12.20   18.40
   7   0  -3    8.40    7.00
  -7   0   3   -2.10   19.70
   7   0  -3   26.80    5.90
  -6   0   3   12.60   16.90
   6   0  -3   -2.30    5.60
   6   0  -3    0.20    5.10
   6   0  -3    3.40    8.10
   6   0  -3    2.40   15.00
  -6   0   3    9.30   10.50
  -6   0   3    7.90   16.30
  -6   0   3    0.40    9.90
  -6   0   3   -2.20    9.20
  -5   0   3    6.50   15.60
  -5   0   3   -7.50    8.30
  -5   0   3   10.10   10.10
   5   0  -3   -3.10    7.50
   5   0  -3    7.90    8.10
  -5   0   3    9.90   15.00
   5   0  -3   -1.50    6.80
   5   0  -3  -13.20   14.10
  -5   0   3   -0.70    8.50
  -4   0   3   -6.50    3.10
  -4   0   3    8.30    8.80
   4   0  -3    4.90    8.10
   4   0  -3   -3.50    6.90
   4   0  -3    1.20    6.30
  -4   0   3   -7.30    6.90
  -4   0   3    2.60    7.30
  -4   0   3    1.20   12.60
  -4   0   3   -4.10    3.20
   4   0  -3   -4.90   12.90
  -4   0   3   17.60   12.70
  -3   0   3   79.79   15.20
   3   0  -3   85.19    8.50
  -3   0   3   80.49    6.60
  -3   0   3  107.69   11.40
  -3   0   3   86.99    8.90
  -3   0   3   95.29    8.90
   3   0  -3  100.29   10.20
   3   0  -3  114.39   16.00
   3   0  -3  115.19   12.00
   2   0  -3   -8.30    9.30
  -2   0   3   -9.80    9.90
   2   0  -3    2.10    5.00
   2   0  -3   12.70    8.30
  -2   0   3    6.90    8.00
  -2   0   3   -1.40    5.10
  -2   0   3    3.90    5.40
  -2   0   3   -0.90    4.20
  -1   0   3 7373.96  175.98
   1   0  -3 7324.27  175.88
   0   0  -3   -0.70    3.80
   0   0   3   -2.00    3.70
   0   0   3   18.20    6.40
   0   0  -3    1.20    5.30
   0   0  -3   -1.60    5.20
   0   0   3   -0.30    6.40
   0   0   3    1.20    5.30
   0   0   3   -1.60    5.30
   0   0  -3   -3.20    5.00
   0   0  -3   -4.60    4.40
   1   0   3   12.00    7.80
  -1   0  -3   28.40    8.90
   1   0   3   28.50    8.70
   1   0   3    2.80    8.20
   1   0   3   31.30    9.30
   1   0   3   20.00    9.40
  -1   0  -3    9.40    8.30
  -1   0  -3    9.80    8.70
  -1   0  -3   16.40    8.20
  -1   0  -3   20.00   10.10
   2   0   3    1.10    8.50
   2   0   3    8.50    8.70
  -2   0  -3   -4.60   10.90
  -2   0  -3   -2.80    9.00
   2   0   3   -5.00    9.80
  -2   0  -3  -17.80   12.50
  -2   0  -3    0.10    9.10
   2   0   3    2.50    8.20
   2   0   3   -9.90    9.10
   3   0   3  513.75   16.80
  -3   0  -3  512.95   22.90
  -3   0  -3  489.65   26.60
  -3   0  -3  497.55   20.90
   3   0   3  491.85   22.60
   3   0   3  470.65   22.40
   3   0   3  504.85   26.50
  -3   0  -3  517.15   23.20
  -3   0  -3  478.65   25.60
  -4   0  -3   -3.20    8.00
  -4   0  -3   40.40   14.30
   4   0   3   -3.80    9.90
   4   0   3   -7.40    4.30
  -4   0  -3  -11.70    9.60
   4   0   3    4.30    9.20
  -4   0  -3    2.40   12.00
  -4   0  -3   -7.10    9.30
   4   0   3    3.50   12.80
  -5   0  -3  449.66   32.80
  -5   0  -3  471.25   26.90
   5   0   3  523.45   32.70
  -5   0  -3  471.65   22.40
   5   0   3  448.36   25.20
  -5   0  -3  468.35   26.80
   5   0   3  451.75   25.00
  -5   0  -3  469.45   33.10
  -6   0  -3   19.30   17.00
  -6   0  -3   20.50   13.60
   6   0   3    0.60   10.90
   6   0   3    0.20    2.50
  -6   0  -3    0.20   17.40
  -6   0  -3   -3.50   12.80
   6   0   3   10.80   10.20
   6   0   3    2.70   13.90
  -6   0  -3   -1.30    8.60
  -7   0  -3   -3.00   13.90
  -7   0  -3  -36.90   16.80
   7   0   3  -13.40    7.20
   7   0   3   -0.10   21.90
  -7   0  -3    9.30    7.80
   7   0   3   -8.70   11.80
  -7   0  -3  -21.70   18.50
  -7   0  -3   -2.50   13.80
   7  -1  -3   22.30   18.40
  -7  -1   3   30.80   12.50
  -7  -1   3   47.80   21.00
  -7  -1   3   36.80   21.40
   7  -1  -3    8.10    5.80
  -7  -1   3   60.89   11.70
  -7  -1   3   45.20   10.50
  -7   1   3   26.80   12.70
   7   1  -3   43.00   19.40
  -7   1   3   38.10   13.70
  -7   1   3   46.00   13.60
  -7   1   3   76.69   22.20
  -7   1   3   30.80   21.40
  -7   1   3   32.30   18.90
  -6  -1   3   42.50    9.70
  -6  -1   3   36.60   18.70
   6  -1  -3   37.40   10.80
  -6  -1   3   13.80   16.90
  -6  -1   3   63.69   11.50
  -6  -1   3   36.60    9.90
  -6   1   3   23.90   17.10
   6   1  -3   51.49   18.80
   6   1  -3   30.70   13.50
  -6   1   3   25.00   11.60
  -6   1   3   46.80   13.10
  -6   1   3   54.39   19.80
  -6   1   3   18.40   18.40
  -5  -1   3   82.39   10.10
   5  -1  -3   94.69   12.90
  -5  -1   3   94.69   10.90
   5  -1  -3  114.69   13.60
  -5  -1   3  114.19   12.40
  -5  -1   3  125.99   20.30
  -5  -1   3  107.19    9.90
  -5  -1   3  135.39   19.90
   5  -1  -3  123.19   20.90
   5  -1  -3   95.79   11.60
  -5  -1   3   91.69    9.80
   5   1  -3  113.59   11.40
   5   1  -3   93.09   10.00
   5   1  -3   47.30   19.80
  -5   1   3  184.68   17.50
  -5   1   3   91.09   20.50
  -5   1   3  114.59   14.60
  -5   1   3  114.79   14.00
  -5   1   3   67.39   17.80
  -4  -1   3  321.57   14.10
   4  -1  -3  326.27   26.20
  -4  -1   3  297.07   14.60
  -4  -1   3  271.77   17.00
  -4  -1   3  294.17   14.40
  -4  -1   3  282.87   23.40
   4  -1  -3  293.87   19.30
   4  -1  -3  306.47   16.80
  -4  -1   3  320.77   23.90
   4  -1  -3  313.27   17.80
  -4   1   3  281.67   17.70
  -4   1   3  272.67   17.50
  -4   1   3  314.17   20.00
  -4   1   3  333.27   25.80
   4   1  -3  271.47   24.10
   4   1  -3  298.17   16.70
   4   1  -3  305.27   14.30
   3  -1  -3  544.35   23.80
   3  -1  -3  528.45   21.00
  -3  -1   3  565.04   27.10
   3  -1  -3  565.04   21.40
  -3  -1   3  544.45   25.30
  -3  -1   3  529.35   21.40
  -3  -1   3  546.25   19.10
   3  -1  -3  531.15   27.50
  -3  -1   3  538.05   20.30
  -3   1   3  580.14   24.30
   3   1  -3  565.74   17.80
   3   1  -3  546.15   22.00
  -3   1   3  540.15   21.50
  -3   1   3  595.14   29.00
  -3   1   3  544.35   21.50
   3   1  -3  568.34   26.40
   2  -1  -3   -7.00    6.50
   2  -1  -3    3.40    6.90
  -2  -1   3    4.20    5.80
  -2  -1   3    6.70    3.60
  -2  -1   3    3.20    6.80
   2  -1  -3    7.10   10.60
   2  -1  -3    1.60    1.70
  -2  -1   3    7.80    8.70
   2  -1  -3    1.90    8.60
  -2  -1   3    2.70    3.40
  -2   1   3   -2.40    6.70
  -2   1   3   -5.20    6.40
   2   1  -3    1.60    3.30
   2   1  -3    8.40    2.80
  -2   1   3    1.60    8.90
  -2   1   3   -1.70   10.70
   1  -1  -3 2250.47   57.39
  -1  -1   3 2164.18   53.79
  -1  -1   3 2205.28   56.59
   1  -1  -3 2198.68   53.89
  -1  -1   3 2113.49   55.29
   1  -1  -3 2181.18   55.09
  -1  -1   3 2148.69   52.09
   1  -1  -3 2208.48   55.09
  -1   1   3 2221.78   58.39
   1   1  -3 2182.28   55.49
   1   1  -3 2165.38   52.09
  -1   1   3 2223.58   57.59
  -1   1   3 2125.19   53.19
  -1   1   3 2151.68   53.89
  -1   1   3 2177.48   55.29
  -1   1   3 2175.58   55.29
   0  -1  -3 2815.52   70.99
   0  -1  -3 2862.11   71.39
   0  -1   3 2916.21   68.19
   0  -1  -3 2917.71   71.69
   0  -1   3 2922.61   70.59
   0  -1  -3 2802.32   69.49
   0  -1  -3 3017.40   71.39
   0  -1   3 2880.31   69.99
   0  -1  -3 2797.72   70.89
   0  -1   3 2881.91   70.39
   0  -1   3 2883.31   71.89
   0   1   3 2907.91   71.39
   0   1  -3 2971.40   70.49
   0   1  -3 2821.42   69.79
   0   1  -3 2805.72   71.59
   0   1   3 2802.42   70.99
   0   1  -3 2989.20   70.69
   0   1  -3 2912.81   68.19
   0   1   3 2837.22   71.59
   0   1   3 2871.71   70.99
   0   1   3 2899.21   71.19
   1  -1   3 8620.84  207.98
   1  -1   3 9117.89  207.88
  -1  -1  -3 8795.52  207.48
   1  -1   3 8825.72  207.98
   1  -1   3 8750.72  209.88
  -1  -1  -3 8396.06  208.08
  -1  -1  -3 8714.93  207.58
   1  -1   3 8562.84  206.78
  -1   1  -3 8539.75  207.98
   1   1   3 8559.74  208.08
  -1   1  -3 8792.12  207.68
   1   1   3 8859.01  208.38
  -1   1  -3 8500.15  207.88
  -1   1  -3 8806.42  208.98
  -2  -1  -3  683.73   24.50
  -2  -1  -3  682.03   26.00
  -2  -1  -3  680.83   24.90
  -2  -1  -3  661.63   26.30
   2  -1   3  618.54   25.00
   2  -1   3  664.03   25.60
   2  -1   3  690.73   27.50
  -2  -1  -3  669.03   24.30
   2  -1   3  654.23   23.20
   2   1   3  631.74   25.70
   2   1   3  657.53   17.10
   2   1   3  661.13   24.30
  -2   1  -3  683.93   23.90
   2   1   3  604.04   25.20
  -2   1  -3  645.74   24.90
  -2   1  -3  693.43   25.90
  -2   1  -3  678.23   27.50
   2   1   3  666.93   24.10
   3  -1   3   26.00   13.40
  -3  -1  -3    6.90   10.90
  -3  -1  -3   -1.70   10.30
   3  -1   3    9.40    7.50
  -3  -1  -3    5.60    8.50
   3  -1   3    9.20    9.80
  -3  -1  -3    5.30    8.70
   3  -1   3   18.80   10.30
  -3  -1  -3    8.40   11.00
   3   1   3   15.50    8.90
  -3   1  -3    1.10   12.90
  -3   1  -3   18.60    8.10
   3   1   3   29.90   11.10
  -3   1  -3   31.50   11.50
   3   1   3    2.70    1.60
   3   1   3   15.20    9.00
  -3   1  -3   28.10   10.70
   3   1   3   -0.30   11.00
  -3   1  -3   44.20   11.10
   4  -1   3   47.80   11.80
   4  -1   3   82.09   16.70
  -4  -1  -3   45.10   11.00
  -4  -1  -3   68.49   15.50
  -4  -1  -3   52.59   14.30
  -4  -1  -3   59.29   11.50
  -4  -1  -3   69.59   11.30
   4  -1   3   56.09   12.10
   4  -1   3   47.40    7.90
  -4   1  -3   51.49   12.50
   4   1   3   66.29   11.80
  -4   1  -3   57.19   14.60
   4   1   3   63.49   15.00
  -4   1  -3   63.29   16.60
   4   1   3   77.69   11.80
  -4   1  -3   63.09    9.70
  -4   1  -3   68.89   13.40
  -5  -1  -3   49.70   13.20
  -5  -1  -3   32.70   10.60
   5  -1   3   57.99   13.20
   5  -1   3   52.79   16.90
  -5  -1  -3   34.40   12.40
   5  -1   3   36.60    7.70
   5  -1   3   39.60   11.80
  -5  -1  -3   27.80   16.10
  -5  -1  -3   58.19   18.10
  -5   1  -3   20.90   12.70
  -5   1  -3   50.59   18.40
  -5   1  -3   48.30    9.70
  -5   1  -3   43.60   13.90
   5   1   3   26.40   11.10
  -5   1  -3   31.60   15.90
   5   1   3   46.00   11.80
   6  -1   3  273.77   22.50
  -6  -1  -3  252.17   28.10
  -6  -1  -3  300.47   29.40
  -6  -1  -3  255.47   23.40
  -6  -1  -3  246.18   19.40
  -6  -1  -3  234.48   22.80
  -6   1  -3  278.37   30.70
   6   1   3  273.47   30.00
  -6   1  -3  241.68   16.00
  -6   1  -3  287.67   25.70
   6   1   3  262.67   21.70
  -6   1  -3  268.47   28.90
  -6   1  -3  258.97   25.50
  -7  -1  -3   31.30   14.30
  -7  -1  -3   32.70   20.10
   7  -1   3   50.89   20.30
   7  -1   3   64.99   19.80
   7  -1   3   11.70    8.50
  -7  -1  -3   26.30   21.90
  -7  -1  -3   48.40   10.90
  -7   1  -3   87.89   23.00
  -7   1  -3   62.89   16.90
  -7   1  -3   28.90   15.80
   7   1   3   38.60   13.10
   7   1   3   56.29   20.90
  -7   1  -3   47.90   22.80
   7  -2  -3  -10.60   17.70
  -7  -2   3  -21.40   16.70
  -7  -2   3    9.50   10.00
   7  -2  -3    2.50   10.40
  -7  -2   3    9.80   18.00
   7  -2  -3    1.60    6.00
   7  -2  -3    4.70    6.60
  -7  -2   3   -9.80    6.80
   7   2  -3    4.80    3.60
  -7   2   3    5.00   17.30
  -7   2   3   14.50   18.80
  -7   2   3   -2.80   19.90
  -7   2   3   24.60   13.10
  -7   2   3   12.50   12.90
  -6  -2   3    3.00   16.50
  -6  -2   3  -10.50   15.30
   6  -2  -3   16.30    7.50
  -6  -2   3   -7.50    7.00
  -6  -2   3   -1.20    6.90
  -6  -2   3   -3.50    8.00
  -6  -2   3    0.40    6.80
  -6  -2   3    6.90    7.60
   6  -2  -3    9.60   11.50
   6  -2  -3    5.20    6.80
  -6   2   3   10.90   11.60
  -6   2   3    1.50   12.40
   6   2  -3  -11.70   15.30
  -6   2   3  -17.00   17.00
   6   2  -3    9.80    3.40
   6   2  -3   -6.40    4.90
  -6   2   3  -35.00   16.10
  -6   2   3   -8.70   11.30
  -6   2   3  -14.40   14.60
  -5  -2   3   50.89    9.60
   5  -2  -3   66.69   13.20
   5  -2  -3   69.79   12.10
  -5  -2   3   54.69    8.30
  -5  -2   3   43.70    9.60
   5  -2  -3   43.20   16.90
   5  -2  -3   48.50   17.20
  -5  -2   3   68.69    8.30
  -5  -2   3   39.20   16.20
  -5  -2   3   68.19   17.40
   5   2  -3   54.79    7.30
  -5   2   3   56.49   19.70
  -5   2   3   80.79   16.30
  -5   2   3   63.99   13.30
   5   2  -3   53.49   15.80
  -5   2   3   47.30   13.40
  -4  -2   3   74.59    9.90
  -4  -2   3   76.79   14.60
   4  -2  -3  103.99   14.00
  -4  -2   3   68.09   14.80
  -4  -2   3   58.99    6.80
   4  -2  -3   65.29   11.60
  -4  -2   3   83.29   13.50
   4  -2  -3   70.69   16.70
   4  -2  -3   76.39   11.50
  -4  -2   3   70.59    7.20
   4   2  -3   78.29   14.60
  -4   2   3   78.99   19.00
  -4   2   3   76.39   17.20
  -4   2   3   85.39   14.00
   4   2  -3   67.39    6.80
   4   2  -3   72.99    6.70
  -4   2   3   76.39   12.20
  -4   2   3   77.69   13.20
  -3  -2   3 2075.79   55.79
   3  -2  -3 2079.69   63.39
  -3  -2   3 2017.70   59.79
  -3  -2   3 1987.40   55.49
  -3  -2   3 2076.19   59.59
   3  -2  -3 2010.90   57.09
  -3  -2   3 2048.70   50.69
   3  -2  -3 2029.10   57.29
   3  -2  -3 2069.69   58.89
  -3  -2   3 2074.19   50.59
  -3   2   3 2109.29   58.39
  -3   2   3 2062.89   57.39
  -3   2   3 2061.79   63.49
   3   2  -3 2068.69   50.49
  -3   2   3 2054.39   59.09
  -3   2   3 2156.08   58.09
   3   2  -3 2146.59   60.69
   3   2  -3 2112.99   50.49
  -2  -2   3 1130.09   34.30
  -2  -2   3 1131.29   34.20
  -2  -2   3 1144.29   35.50
  -2  -2   3 1148.49   34.50
   2  -2  -3 1189.18   29.30
   2  -2  -3 1233.48   35.40
   2  -2  -3 1180.38   35.40
  -2  -2   3 1174.08   35.30
   2  -2  -3 1158.08   39.60
   2  -2  -3 1245.18   37.80
  -2   2   3 1201.68   40.00
  -2   2   3 1168.58   35.30
  -2   2   3 1149.89   41.90
  -2   2   3 1166.08   34.90
  -2   2   3 1130.19   35.10
  -1  -2   3  939.41   25.00
  -1  -2   3  953.60   24.10
   1  -2  -3  967.30   31.00
  -1  -2   3  983.10   30.20
   1  -2  -3  934.71   29.10
   1  -2  -3  957.80   29.40
  -1  -2   3  941.61   26.20
  -1  -2   3  944.31   27.40
   1  -2  -3  975.30   27.00
   1  -2  -3 1006.60   27.10
  -1   2   3  936.21   31.00
  -1   2   3  986.00   31.50
   1   2  -3  959.50   29.70
  -1   2   3  982.70   29.80
   1   2  -3  982.00   27.70
  -1   2   3  921.21   29.40
   1   2  -3  951.40   24.00
  -1   2   3  927.21   27.00
   0  -2   3 3291.57   81.49
   0  -2   3 3382.56   81.39
   0  -2  -3 3186.58   82.19
   0  -2  -3 3372.76   81.19
   0  -2  -3 3319.27   82.29
   0  -2   3 3371.06   81.29
   0  -2  -3 3337.07   82.39
   0  -2  -3 3314.87   82.29
   0  -2   3 3391.86   83.29
   0  -2   3 3256.67   81.49
   0   2  -3 3235.58   80.89
   0   2  -3 3362.26   83.09
   0   2   3 3172.58   81.89
   0   2   3 3259.77   82.19
   0   2   3 3287.77   82.29
   0   2   3 3348.76   82.29
   0   2  -3 3305.97   81.39
   0   2   3 3250.07   81.09
   1  -2   3    6.40   10.60
  -1  -2  -3    1.50    7.80
   1  -2   3    7.80    8.90
  -1  -2  -3   -9.70    8.10
   1  -2   3   10.70    9.90
  -1  -2  -3   13.00    8.30
  -1  -2  -3    6.70    5.50
   1  -2   3   -1.10    8.90
   1  -2   3   11.30   14.40
  -1   2  -3   -1.80    8.10
   1   2   3    2.70    5.30
  -1   2  -3   -1.00    9.40
  -1   2  -3   -5.00    9.10
   1   2   3    0.50    7.50
   1   2   3   12.40    8.80
   1   2   3    0.30    6.50
   1   2   3   -2.30    7.20
  -1   2  -3    8.30    8.90
   2  -2   3 1145.09   37.00
  -2  -2  -3 1122.19   35.80
  -2  -2  -3 1117.79   36.80
   2  -2   3 1173.58   34.10
  -2  -2  -3 1118.49   35.30
   2  -2   3 1117.79   39.10
  -2  -2  -3 1131.39   34.40
   2  -2   3 1111.49   36.80
  -2  -2  -3 1167.18   34.80
  -2   2  -3 1105.79   37.10
  -2   2  -3 1186.28   40.70
  -2   2  -3 1186.68   37.10
   2   2   3 1171.28   37.10
  -2   2  -3 1133.19   36.60
   2   2   3 1138.49   34.50
  -2   2  -3 1092.19   41.80
  -2   2  -3 1102.49   38.80
   2   2   3 1057.79   33.60
   3  -2   3   11.50    8.50
  -3  -2  -3   25.70    9.50
   3  -2   3    2.70   10.50
   3  -2   3    0.30   10.10
  -3  -2  -3   31.40   10.90
  -3  -2  -3    2.20    9.50
  -3  -2  -3   10.90   11.40
   3  -2   3   11.00   12.40
   3  -2   3   18.80    7.60
  -3  -2  -3    7.00    8.40
  -3   2  -3   20.80   13.60
  -3   2  -3   17.40    7.60
   3   2   3   19.90   11.30
   3   2   3   11.20    8.40
   3   2   3   19.00    8.60
   3   2   3   20.60   10.80
  -3   2  -3    8.70   11.10
  -3   2  -3    7.80   10.30
  -3   2  -3    8.60   10.70
  -4  -2  -3  135.79   17.10
   4  -2   3  139.29   15.90
   4  -2   3  143.39   12.60
   4  -2   3  180.88   21.50
  -4  -2  -3  142.79   14.60
   4  -2   3  145.69   13.90
   4  -2   3  132.89   16.20
  -4  -2  -3  138.29   18.00
  -4  -2  -3  125.89   14.60
  -4   2  -3  127.89   16.30
   4   2   3  130.39   17.10
  -4   2  -3  114.59   18.50
   4   2   3  141.09   13.30
  -4   2  -3  132.39   16.30
  -4   2  -3  141.39   12.70
  -4   2  -3  168.88   19.60
  -5  -2  -3   39.10   11.90
   5  -2   3   12.60    8.40
   5  -2   3    6.60   10.90
   5  -2   3    0.90   11.40
   5  -2   3    6.90   15.40
  -5  -2  -3   20.90   11.00
  -5  -2  -3   11.80   11.20
  -5  -2  -3   34.40   15.60
  -5  -2  -3   -1.80   22.60
  -5   2  -3   19.20    7.90
  -5   2  -3    1.30   16.90
   5   2   3   28.50   12.80
   5   2   3   14.70    9.40
  -5   2  -3    8.10   19.20
  -5   2  -3   16.30   13.70
  -5   2  -3   42.70   14.80
   5   2   3    6.10   15.10
  -6  -2  -3   -2.30   11.40
   6  -2   3  -14.10   11.20
   6  -2   3   33.80    7.30
  -6  -2  -3   -9.40   10.20
  -6  -2  -3   18.20   17.40
  -6  -2  -3  -15.70   15.60
  -6  -2  -3   -1.00   12.00
  -6   2  -3    1.70   17.10
  -6   2  -3  -11.90   16.70
  -6   2  -3   -1.30    6.50
  -6   2  -3   19.10   15.50
   6   2   3   18.40    7.40
   6   2   3  -11.50   14.70
   6   2   3   -1.80   10.30
  -6   2  -3   -9.00   17.80
  -6   2  -3  -15.70   14.40
  -7  -2  -3   43.10   12.00
  -7  -2  -3   55.49   20.60
   7  -2   3   11.10    9.70
   7  -2   3   31.80   14.30
  -7  -2  -3   92.49   16.10
  -7  -2  -3   46.60   21.50
  -7  -2  -3   41.30   14.30
   7  -2   3   48.30   21.60
  -7   2  -3   20.80   21.50
  -7   2  -3   21.60   21.20
   7   2   3   66.99   12.80
   7   2   3   37.10   16.90
  -7   2  -3   42.50   16.30
  -7   2  -3   37.40   17.20
  -7   2  -3   52.49   22.70
   7  -3  -3   17.00   15.40
   7  -3  -3   10.00    7.80
  -7  -3   3   15.70   18.00
  -7  -3   3   -5.10    7.50
  -7  -3   3   31.70   19.10
  -7  -3   3    6.70    5.90
   7  -3  -3   10.00   18.80
   7  -3  -3    8.80    7.80
  -7   3   3    7.20   14.20
  -7   3   3   16.60   18.00
   7   3  -3    5.90    2.90
  -7   3   3    9.30   13.80
   7   3  -3   14.10    4.20
  -7   3   3    0.80   23.20
  -7   3   3   26.60   21.40
  -6  -3   3  148.29   15.80
  -6  -3   3  108.19   10.50
  -6  -3   3   95.49    8.70
   6  -3  -3  136.79   26.30
  -6  -3   3   93.69   12.20
  -6   3   3  101.29   17.20
  -6   3   3   99.19   21.90
  -6   3   3  109.59   17.20
  -6   3   3   77.19   18.80
  -6   3   3  124.09   17.10
  -6   3   3  122.09   24.90
  -5  -3   3   14.90   10.60
  -5  -3   3   24.60    5.80
  -5  -3   3   32.30   14.10
   5  -3  -3   37.00   12.00
  -5  -3   3   28.30    6.00
   5  -3  -3   29.00   11.60
   5  -3  -3   32.60   13.10
  -5  -3   3   53.99   16.30
  -5  -3   3   16.40    9.90
   5  -3  -3   -1.40   17.00
  -5   3   3   36.50   13.20
  -5   3   3   25.50   14.60
  -5   3   3   38.90   14.60
  -5   3   3   13.20   27.50
  -5   3   3   36.30   13.50
   5   3  -3   27.30    4.90
   5   3  -3   39.40   15.30
  -4  -3   3   43.70   10.10
   4  -3  -3   30.00   11.90
   4  -3  -3   45.70   14.80
   4  -3  -3   52.89   11.40
  -4  -3   3   28.90    8.20
  -4  -3   3   34.80   11.40
  -4  -3   3   39.90    4.70
   4  -3  -3   20.70   10.60
  -4  -3   3   41.00    4.70
  -4  -3   3   43.80   13.10
  -4   3   3   34.60   12.50
  -4   3   3   36.10   12.40
  -4   3   3   36.40   16.90
   4   3  -3   39.90    4.00
  -4   3   3   70.19   13.20
  -4   3   3   36.60   11.40
   4   3  -3   39.20    4.10
   4   3  -3   33.80   12.40
  -3  -3   3   -4.00    7.90
   3  -3  -3   -0.80    9.40
  -3  -3   3    9.20    7.50
  -3  -3   3   -3.40    8.80
  -3  -3   3  -12.70    9.10
   3  -3  -3   22.10   13.70
   3  -3  -3   -4.10   10.60
   3  -3  -3   15.60    9.50
  -3   3   3   -7.20    9.00
  -3   3   3   12.10   10.00
  -3   3   3    2.20   10.90
  -3   3   3    8.30   12.30
  -3   3   3   -2.80    9.10
   2  -3  -3  135.69   12.20
  -2  -3   3  143.19   12.60
  -2  -3   3  149.79   12.80
   2  -3  -3  132.59   13.10
   2  -3  -3  141.39   14.60
   2  -3  -3  129.19   12.80
   2  -3  -3  112.29   15.70
  -2  -3   3  140.09   12.60
  -2  -3   3  133.89   12.70
  -2  -3   3  118.59   12.40
  -2   3   3  123.49   11.70
  -2   3   3  111.79   12.70
  -2   3   3  138.19   15.00
  -2   3   3  113.29   12.50
  -2   3   3  109.59   14.80
  -1  -3   3  248.58   10.40
   1  -3  -3  240.28   18.50
  -1  -3   3  231.78   13.50
  -1  -3   3  262.97   16.90
   1  -3  -3  241.58   16.10
   1  -3  -3  240.18   16.70
  -1  -3   3  228.78   10.70
   1  -3  -3  233.08   13.60
  -1  -3   3  241.78   10.20
  -1   3   3  211.58   17.20
  -1   3   3  249.78   18.20
  -1   3   3  239.38   16.40
  -1   3   3  254.47   16.10
   1   3  -3  235.38    9.90
   1   3  -3  249.68   17.80
   1   3  -3  232.58   10.80
  -1   3   3  242.18   13.50
   0  -3   3 3778.52   94.29
   0  -3  -3 3901.21   95.99
   0  -3  -3 3906.01   96.09
   0  -3  -3 3966.80   95.39
   0  -3   3 3932.11   97.29
   0  -3   3 3756.92   94.69
   0  -3   3 3939.71   94.89
   0  -3   3 3828.82   95.69
   0  -3  -3 3803.72   99.19
   0   3   3 3869.71   96.09
   0   3   3 3815.62   95.69
   0   3   3 3828.22   95.99
   0   3   3 3737.23   95.59
   0   3  -3 3994.80  102.89
   0   3  -3 3774.12   94.69
   0   3   3 3817.02   95.99
   0   3  -3 3739.93   94.39
   0   3  -3 3781.82   90.79
   0   3  -3 3738.43   96.69
   1  -3   3 3131.39   82.59
   1  -3   3 3306.17   83.19
   1  -3   3 3258.87   82.69
  -1  -3  -3 3174.98   82.59
  -1  -3  -3 3206.58   81.39
  -1  -3  -3 3200.68   81.29
   1  -3   3 3224.08   81.99
   1  -3   3 3239.48   82.99
  -1  -3  -3 3140.99   79.09
  -1  -3  -3 3251.27   82.39
   1   3   3 3242.28   82.39
   1   3   3 3179.48   79.09
   1   3   3 3103.29   78.89
  -1   3  -3 3180.78   82.69
   1   3   3 3205.98   81.29
  -1   3  -3 3002.90   81.59
  -1   3  -3 3308.67   82.49
  -1   3  -3 3233.38   82.79
   1   3   3 3169.48   81.09
  -1   3  -3 3223.58   82.99
  -2  -3  -3  109.59    6.80
   2  -3   3  102.59   13.40
  -2  -3  -3  117.29   13.40
   2  -3   3  119.29   11.70
  -2  -3  -3  121.69   11.60
   2  -3   3  125.09   13.10
  -2  -3  -3  125.19   13.00
  -2  -3  -3  114.39   11.30
   2  -3   3  115.99   13.70
   2  -3   3   99.09   14.80
   2   3   3  124.79   11.70
   2   3   3  123.19   11.40
  -2   3  -3  144.39   15.10
  -2   3  -3  128.79   13.90
  -2   3  -3  120.99   15.00
   2   3   3  136.69   13.40
  -2   3  -3  143.19   14.50
   2   3   3   84.69   10.40
  -2   3  -3  113.99   11.60
   3  -3   3   64.89    9.40
   3  -3   3   68.29   11.70
  -3  -3  -3   81.09   12.60
  -3  -3  -3   71.39   10.70
  -3  -3  -3   70.29   13.70
  -3  -3  -3   69.19   10.40
   3  -3   3   44.20   14.80
   3  -3   3   87.09   14.00
   3  -3   3   78.49   13.50
   3   3   3   52.99    9.60
  -3   3  -3   73.59   13.20
   3   3   3   58.59   12.90
   3   3   3   57.59   11.00
   3   3   3   77.79   10.70
  -3   3  -3   60.99    9.10
  -3   3  -3   89.89   14.80
  -3   3  -3   36.90   14.80
  -3   3  -3   71.69   13.40
  -4  -3  -3 1079.79   38.90
  -4  -3  -3  970.30   35.60
   4  -3   3 1092.19   40.70
  -4  -3  -3 1036.50   40.00
  -4  -3  -3 1049.09   41.70
  -4  -3  -3 1112.19   36.40
   4  -3   3 1086.39   36.90
   4  -3   3 1085.79   39.90
   4  -3   3 1091.59   44.80
   4  -3   3 1065.99   33.30
  -4   3  -3 1046.40   40.50
  -4   3  -3 1154.68   43.10
  -4   3  -3 1070.59   33.50
  -4   3  -3 1073.19   42.50
   4   3   3 1106.69   35.60
   4   3   3 1062.29   41.80
  -4   3  -3 1079.59   40.90
   4   3   3  967.20   39.40
   4   3   3 1018.00   36.00
  -4   3  -3 1046.90   44.30
  -5  -3  -3  229.98   19.50
   5  -3   3  275.57   28.70
   5  -3   3  234.78   18.60
  -5  -3  -3  179.88   27.20
  -5  -3  -3  207.78   23.00
   5  -3   3  232.38   22.90
   5  -3   3  211.18   21.80
  -5  -3  -3  221.78   21.40
  -5   3  -3  230.48   27.70
   5   3   3  212.58   21.80
   5   3   3  255.67   17.60
   5   3   3  249.28   24.60
  -5   3  -3  231.88   14.90
  -5   3  -3  232.48   35.90
  -5   3  -3  226.88   25.00
  -5   3  -3  221.18   22.80
  -6  -3  -3   44.80   13.40
  -6  -3  -3   59.79   19.40
  -6  -3  -3   59.99   22.70
  -6  -3  -3   64.09   14.50
   6  -3   3  121.09   18.60
   6  -3   3   25.80   19.90
   6  -3   3   49.80   19.60
  -6  -3  -3   46.50   13.70
  -6   3  -3   75.49   21.20
  -6   3  -3   38.40   16.20
   6   3   3   78.29   13.20
   6   3   3   58.89   16.20
  -6   3  -3   60.29   17.10
  -6   3  -3   40.20   19.20
  -6   3  -3   67.59   22.30
   7  -3   3   -2.90   10.70
  -7  -3  -3   32.50   13.90
  -7  -3  -3   29.40   12.80
   7  -3   3   47.10   22.10
  -7  -3  -3    7.30   31.30
   7  -3   3   22.40   15.20
  -7  -3  -3   21.60   12.40
  -7  -3  -3    7.00   18.10
   7   3   3   49.30   16.50
  -7   3  -3   26.10   17.00
  -7   3  -3   54.19   22.30
   7   3   3   48.40   11.30
  -7   3  -3   35.40   28.80
  -7   3  -3   27.70   17.40
  -7   3  -3   22.60   22.70
   7  -4  -3    1.20    8.20
  -7  -4   3    3.60   15.80
  -7  -4   3   -4.50   16.00
   7  -4  -3   -1.10    6.80
  -7  -4   3    7.60    9.80
   7  -4  -3   25.20   13.80
  -7  -4   3   11.80   10.50
  -7  -4   3    7.60   17.60
  -7   4   3  -35.20   15.50
  -7   4   3    0.40   14.30
  -7   4   3   -8.70   20.60
  -7   4   3    4.20   14.00
  -6  -4   3   27.10   15.20
  -6  -4   3   13.90   11.30
   6  -4  -3   17.80   12.50
  -6  -4   3   -2.00    6.70
  -6  -4   3    9.30    3.10
   6  -4  -3   20.40   19.00
  -6  -4   3   31.40   17.30
   6  -4  -3  -15.20    9.70
  -6  -4   3    8.10   14.20
  -6   4   3   14.60   20.00
  -6   4   3   14.60   15.10
  -6   4   3   -6.00   15.20
  -6   4   3   -2.30   13.10
  -5  -4   3   28.60    3.80
  -5  -4   3   26.40   12.60
   5  -4  -3   40.90   13.10
  -5  -4   3   16.00   14.10
  -5  -4   3    5.90   14.40
   5  -4  -3   11.20   11.20
  -5  -4   3   24.20   11.60
   5  -4  -3   10.60   13.50
  -5   4   3   51.99   16.30
  -5   4   3   28.90   22.70
  -5   4   3   16.10   13.90
  -5   4   3   42.80   18.40
  -5   4   3   17.00   15.10
   4  -4  -3  108.19   16.30
   4  -4  -3   99.69   14.60
  -4  -4   3   78.09   12.30
   4  -4  -3   81.19   13.90
  -4  -4   3   72.69   14.00
   4  -4  -3   94.59   18.00
  -4  -4   3   90.79   15.50
  -4   4   3   83.49   14.30
  -4   4   3   79.59   14.00
  -4   4   3   71.39   18.30
  -4   4   3   68.69   14.60
  -4   4   3   78.59   14.50
  -3  -4   3  470.15   20.30
   3  -4  -3  443.56   25.90
   3  -4  -3  453.25   14.60
   3  -4  -3  470.55   24.30
  -3  -4   3  511.75   24.80
   3  -4  -3  498.85   28.90
   3  -4  -3  494.25   24.30
  -3  -4   3  447.86   22.00
  -3  -4   3  489.65   23.20
  -3   4   3  488.35   28.10
  -3   4   3  435.06   26.20
  -3   4   3  469.05   23.80
  -3   4   3  471.95   22.60
  -3   4   3  467.65   23.70
  -2  -4   3 1613.94   40.30
  -2  -4   3 1599.54   40.30
  -2  -4   3 1592.84   44.70
  -2  -4   3 1651.53   45.80
   2  -4  -3 1642.24   47.80
   2  -4  -3 1642.54   51.59
   2  -4  -3 1741.03   51.39
  -2  -4   3 1607.44   48.20
   2  -4  -3 1605.24   49.00
   2   4  -3 1594.94   40.30
   2   4  -3 1626.14   46.10
  -2   4   3 1644.34   49.20
  -2   4   3 1603.14   48.70
  -2   4   3 1635.84   50.69
   2   4  -3 1717.73   40.90
  -2   4   3 1590.34   47.30
  -2   4   3 1675.33   51.59
   1  -4  -3  172.78   16.20
  -1  -4   3  147.69   10.30
   1  -4  -3  132.79   14.50
  -1  -4   3  164.28   16.70
  -1  -4   3  146.89   14.70
   1  -4  -3  167.48   14.00
  -1  -4   3  166.98   10.70
   1  -4  -3  181.18   16.20
  -1  -4   3  133.99    9.00
   1   4  -3  166.48   14.80
  -1   4   3  151.48   12.90
  -1   4   3  160.68   16.40
   1   4  -3  147.29   10.20
  -1   4   3  169.58   15.90
  -1   4   3  140.79   15.70
   1   4  -3  165.78    9.90
  -1   4   3  172.58   15.60
   1   4  -3  139.99   10.20
   0  -4   3    7.00    6.70
   0  -4  -3   28.40   12.50
   0  -4  -3   12.00    8.60
   0  -4   3    8.60    8.80
   0  -4  -3   17.70    9.80
   0  -4   3   17.20    9.10
   0  -4   3  -23.70   17.40
   0  -4  -3   10.50    8.90
   0  -4  -3   16.30   10.30
   0  -4   3   10.20    8.30
   0   4  -3   16.70    8.30
   0   4   3   14.40    9.20
   0   4   3   25.30    9.40
   0   4  -3   16.30    4.50
   0   4  -3   13.90    6.90
   0   4  -3   23.30    9.00
   0   4  -3   17.80    8.30
   0   4   3   10.10    8.50
   0   4   3   24.40    9.80
   0   4   3    9.60   10.10
  -1  -4  -3 1980.50   54.39
  -1  -4  -3 1939.01   52.59
  -1  -4  -3 1894.61   53.69
   1  -4   3 1913.11   53.99
  -1  -4  -3 1840.12   52.19
   1  -4   3 1859.71   54.19
   1  -4   3 1829.12   53.39
   1  -4   3 1886.11   53.89
   1  -4   3 1884.91   53.89
  -1  -4  -3 1870.31   53.29
   1   4   3 1916.01   52.59
  -1   4  -3 1891.11   53.89
   1   4   3 1973.50   53.69
  -1   4  -3 1969.70   54.19
   1   4   3 1952.60   51.19
  -1   4  -3 1826.92   53.79
   1   4   3 1887.01   52.29
   1   4   3 1881.31   48.60
  -1   4  -3 1912.31   53.79
  -1   4  -3 1920.81   54.19
   2  -4   3  191.88   18.80
  -2  -4  -3  176.38   18.30
  -2  -4  -3  165.68   14.10
  -2  -4  -3  188.28   10.80
  -2  -4  -3  195.88   13.30
   2  -4   3  201.48   18.50
  -2  -4  -3  163.68   15.00
   2  -4   3  191.58   20.30
   2  -4   3  204.28   15.50
   2  -4   3  202.98   18.90
  -2  -4  -3  196.58   17.20
   2  -4   3  196.78   18.00
   2   4   3  193.68   14.80
   2   4   3  175.38   14.50
  -2   4  -3  159.08   16.80
   2   4   3  164.78   16.70
  -2   4  -3  191.48   15.30
  -2   4  -3  195.28   19.00
  -2   4  -3  189.88   16.90
  -2   4  -3  178.28   18.60
   3  -4   3  130.09   14.80
  -3  -4  -3  138.39   14.80
  -3  -4  -3  119.19   12.40
   3  -4   3  120.89   15.70
   3  -4   3  106.79   17.90
  -3  -4  -3  141.39   16.80
   3  -4   3  111.19   14.80
  -3  -4  -3  110.29   12.30
   3  -4   3  110.89   11.90
   3   4   3  128.09   13.10
  -3   4  -3  111.39   17.30
   3   4   3  143.09   16.90
   3   4   3  110.69   12.20
  -3   4  -3  123.39   11.90
  -3   4  -3   97.99   15.30
  -3   4  -3   87.99   15.10
   3   4   3  104.49   11.70
  -3   4  -3  113.99   16.60
  -4  -4  -3   96.39   15.80
  -4  -4  -3  110.89   12.50
  -4  -4  -3  101.09   12.50
   4  -4   3  106.09   13.40
   4  -4   3  104.19   13.80
   4  -4   3   78.29   18.00
   4  -4   3  104.39   22.20
  -4  -4  -3  100.59   14.30
   4  -4   3  109.39   17.30
  -4  -4  -3  110.79   17.80
   4   4   3   91.59   13.60
   4   4   3  104.49   12.80
  -4   4  -3   81.79   18.90
  -4   4  -3   71.99   16.10
  -4   4  -3   88.29   16.10
  -4   4  -3   87.89   17.30
  -4   4  -3  117.29   11.60
   4   4   3  106.79   11.70
   4   4   3  123.29   17.40
  -4   4  -3   92.99   16.60
   5  -4   3   -3.90    9.90
  -5  -4  -3   -1.70   12.40
   5  -4   3   -5.80   13.90
  -5  -4  -3   -1.20   10.20
   5  -4   3   -0.30    6.30
   5  -4   3   16.30   13.90
  -5  -4  -3    8.60   15.20
  -5  -4  -3   -0.60    9.80
  -5   4  -3   -3.30   14.40
   5   4   3    2.50    8.00
  -5   4  -3    0.10    7.20
  -5   4  -3    7.10   14.90
  -5   4  -3  -17.20   14.80
  -5   4  -3   -3.80   15.30
   5   4   3   -7.70   10.90
  -5   4  -3   18.20   18.00
   6  -4   3    4.40   14.30
  -6  -4  -3   -9.00   14.90
   6  -4   3  -17.50   17.50
  -6  -4  -3    1.90   11.10
  -6  -4  -3   -8.60   16.00
   6  -4   3   12.50   14.70
  -6  -4  -3    3.70   13.00
  -6  -4  -3    3.10   10.10
   6  -4   3   -7.70    7.60
  -6   4  -3   -4.60   15.30
  -6   4  -3    7.60   17.40
   6   4   3   -1.80    8.60
   6   4   3   -1.30   11.40
   6   4   3    1.90    5.70
  -6   4  -3    2.20   15.20
  -6   4  -3   10.70   19.80
  -6   4  -3  -22.90   17.00
   7  -4   3   -2.40   13.60
  -7  -4  -3   45.50   19.40
  -7  -4  -3   18.60   12.10
  -7  -4  -3    3.40   30.90
   7  -4   3   -2.70    6.80
   7  -4   3    4.60   13.30
  -7  -4  -3   -4.60   10.60
   7   4   3   10.50    5.40
  -7   4  -3   23.70   20.90
  -7   4  -3   33.20   22.00
  -7   4  -3   17.90   22.80
   7   4   3    5.50    8.20
  -7   4  -3  -12.40   27.40
  -7   4  -3    8.20   24.70
   7   4   3    9.10   14.50
  -6  -5   3   14.80   14.00
   6  -5  -3    5.40   23.30
  -6  -5   3    8.80   12.50
   6  -5  -3    8.10   13.50
   6  -5  -3  -14.80   10.40
  -6  -5   3    0.70   15.90
  -6  -5   3  -10.80    6.10
   6  -5  -3   -2.50   13.00
  -6  -5   3    2.90   14.30
  -6   5   3    5.70   19.90
  -6   5   3  -21.50   14.60
  -6   5   3    8.60   14.70
  -6   5   3   23.20   15.50
  -6   5   3  -20.50   18.90
  -5  -5   3  100.29   18.60
  -5  -5   3  100.79   15.40
   5  -5  -3  139.09   18.30
  -5  -5   3  114.19   19.20
  -5  -5   3   97.99   15.70
   5  -5  -3   92.19   16.90
  -5   5   3   82.69   16.80
  -5   5   3  125.59   19.80
  -5   5   3   92.09   21.70
  -5   5   3   99.19   19.10
  -5   5   3   93.79   17.20
  -4  -5   3  183.88   18.60
   4  -5  -3  198.18   23.90
  -4  -5   3  156.58   16.80
   4  -5  -3  152.08   17.50
   4  -5  -3  166.18   18.50
  -4  -5   3  172.98   14.80
  -4  -5   3  177.28   18.90
   4  -5  -3  172.98   20.30
  -4   5   3  162.88   18.40
  -4   5   3  157.48   17.80
  -4   5   3  199.28   23.50
  -4   5   3  186.18   19.10
  -4   5   3  190.28   21.40
  -3  -5   3  499.05   23.50
  -3  -5   3  462.85   21.00
   3  -5  -3  517.15   17.80
   3  -5  -3  461.35   26.90
  -3  -5   3  494.55   21.70
   3  -5  -3  486.55   24.80
   3  -5  -3  461.65   28.30
  -3  -5   3  494.15   13.90
  -3  -5   3  512.15   25.20
  -3  -5   3  495.95   14.30
   3  -5  -3  478.15   25.70
  -3   5   3  490.25   25.80
   3   5  -3  463.65   13.30
  -3   5   3  495.85   25.90
  -3   5   3  487.65   24.90
  -3   5   3  479.05   28.90
  -3   5   3  514.25   28.60
   3   5  -3  495.65   13.50
  -2  -5   3  312.07   20.00
   2  -5  -3  291.67   21.30
   2  -5  -3  338.47   21.50
   2  -5  -3  331.07   21.10
  -2  -5   3  285.57   15.80
  -2  -5   3  311.77   14.40
   2  -5  -3  345.07   18.90
   2  -5  -3  333.07   22.50
   2   5  -3  313.27   12.20
   2   5  -3  329.17   20.40
  -2   5   3  328.47   22.40
  -2   5   3  346.07   20.90
   2   5  -3  330.07   16.90
  -2   5   3  330.17   19.70
  -2   5   3  310.47   21.60
  -2   5   3  299.47   22.80
   1  -5  -3   76.49   13.10
  -1  -5   3   68.39   11.90
  -1  -5   3   63.29    6.80
  -1  -5   3   79.29    7.30
  -1  -5   3   93.29   14.40
   1  -5  -3   67.19   11.10
  -1  -5   3   74.29    9.10
   1  -5  -3  109.79   13.40
  -1  -5   3   63.79    8.60
   1  -5  -3   76.59   13.50
   1   5  -3   66.29    8.70
  -1   5   3   61.29   10.90
   1   5  -3   81.79    9.10
   1   5  -3   83.09    8.00
  -1   5   3   72.79   11.60
  -1   5   3   60.89   12.60
  -1   5   3   81.19   12.30
  -1   5   3  113.39   13.40
  -1   5   3   80.89   14.20
   1   5  -3   79.79   12.00
   0  -5   3   12.70    9.00
   0  -5   3   11.40    7.10
   0  -5   3    3.00    9.40
   0  -5  -3   11.40   10.60
   0  -5   3    8.80   11.40
   0  -5  -3   23.40   10.90
   0  -5  -3   27.80   10.70
   0  -5   3   15.90    9.90
   0  -5  -3    1.30    9.30
   0  -5  -3   11.80    9.10
   0   5  -3   16.50    9.20
   0   5   3   11.90    7.00
   0   5  -3   11.70    5.00
   0   5   3   13.70   10.00
   0   5   3    8.90    9.00
   0   5  -3   15.90    9.80
   0   5  -3   23.20    7.30
   0   5   3   10.90   10.70
   0   5  -3   11.40    8.90
   0   5   3    8.70   10.80
   0   5   3    9.60   10.10
  -1  -5  -3  660.73   26.80
   1  -5   3  598.24   26.00
  -1  -5  -3  633.44   25.30
   1  -5   3  577.74   26.20
  -1  -5  -3  612.64   25.10
   1  -5   3  585.44   25.80
   1  -5   3  665.73   27.60
   1  -5   3  622.54   26.40
  -1  -5  -3  685.53   26.00
  -1  -5  -3  611.54   24.30
   1   5   3  623.64   24.30
   1   5   3  618.94   26.20
  -1   5  -3  638.74   27.10
  -1   5  -3  594.54   26.10
  -1   5  -3  622.64   36.00
   1   5   3  615.84   19.30
   1   5   3  603.64   24.50
   1   5   3  637.84   25.40
  -1   5  -3  589.84   25.90
   1   5   3  629.84   24.60
  -2  -5  -3  302.27   19.60
   2  -5   3  302.67   21.30
   2  -5   3  306.77   21.00
  -2  -5  -3  295.87   17.10
  -2  -5  -3  295.77   20.80
   2  -5   3  271.97   22.40
  -2  -5  -3  309.17   16.90
  -2  -5  -3  299.67   17.90
   2  -5   3  272.87   18.30
   2  -5   3  273.67   20.50
   2  -5   3  272.37   21.10
  -2   5  -3  268.57   22.10
   2   5   3  269.07   16.90
  -2   5  -3  265.57   20.40
  -2   5  -3  283.87   21.10
   2   5   3  253.67   13.20
  -2   5  -3  289.47   21.20
   2   5   3  281.97   17.40
  -2   5  -3  282.47   18.30
   2   5   3  302.27   19.80
   3  -5   3  343.37   24.00
  -3  -5  -3  325.87   24.00
  -3  -5  -3  352.46   24.10
   3  -5   3  341.27   19.00
   3  -5   3  383.06   24.00
   3  -5   3  354.66   24.60
  -3  -5  -3  341.27   19.00
  -3  -5  -3  342.77   19.20
  -3  -5  -3  367.96   12.40
  -3  -5  -3  347.37   19.00
   3  -5   3  361.66   27.40
  -3   5  -3  353.46   24.30
  -3   5  -3  391.86   27.50
  -3   5  -3  334.37   23.50
   3   5   3  378.26   24.20
  -3   5  -3  348.57   19.20
   3   5   3  351.16   19.10
   3   5   3  343.87   17.40
   3   5   3  346.57   18.40
  -3   5  -3  362.06   24.90
   4  -5   3   67.69   15.20
   4  -5   3   76.59   19.00
  -4  -5  -3   74.19   11.60
  -4  -5  -3   80.49   13.00
   4  -5   3   78.69   16.60
  -4  -5  -3   84.89   12.00
   4  -5   3   76.29   10.20
  -4  -5  -3   77.29   16.30
   4  -5   3   61.49   14.20
  -4  -5  -3   89.39   17.70
   4   5   3   82.19   12.70
  -4   5  -3   77.49   17.70
  -4   5  -3   86.59   11.40
  -4   5  -3   69.49   18.70
   4   5   3   72.19   10.40
   4   5   3   57.39   11.00
  -4   5  -3   97.59   18.00
  -5  -5  -3   20.40   10.60
  -5  -5  -3    8.50   12.80
   5  -5   3   11.60   12.80
  -5  -5  -3    7.10   15.70
  -5  -5  -3   11.00   10.40
   5  -5   3   37.50   16.70
  -5  -5  -3   14.50   14.40
   5   5   3   -0.70   14.40
   5   5   3    8.40    7.30
  -5   5  -3   14.20   14.90
  -5   5  -3   -6.90   15.20
  -5   5  -3   19.40   18.50
  -5   5  -3   -3.90   14.90
  -5   5  -3   40.60   17.20
   5   5   3   12.50    9.90
   5   5   3   22.70   11.00
   6  -5   3  -15.80   17.90
  -6  -5  -3    9.70   14.60
  -6  -5  -3   -4.10    9.90
  -6  -5  -3   10.00   14.20
   6  -5   3  -30.70   13.70
  -6  -5  -3   -4.50   15.00
   6  -5   3   -5.30   14.80
  -6  -5  -3    4.50   10.60
  -6   5  -3   -7.60   18.80
  -6   5  -3  -16.10   27.10
  -6   5  -3   18.30   16.40
   6   5   3   -2.60    5.30
  -6   5  -3   18.60   18.40
   6   5   3    2.40    8.50
   6   5   3    0.50    8.20
  -6   5  -3   -1.30   16.80
  -6  -6   3   12.70   15.80
   6  -6  -3    0.40   18.10
  -6  -6   3   26.40   13.90
   6  -6  -3    9.90   12.80
   6  -6  -3   27.40   16.20
  -6  -6   3   10.40    6.20
  -6  -6   3   35.30   14.10
  -6  -6   3   12.50   16.20
   6  -6  -3    6.20   14.10
  -6   6   3    3.80   16.40
  -6   6   3   -2.50   21.00
  -6   6   3   -1.70   15.40
  -6   6   3   -0.50   15.30
  -5  -6   3   73.09   15.80
  -5  -6   3   86.89   17.90
  -5  -6   3   77.29   10.60
   5  -6  -3   73.39   16.90
  -5  -6   3   86.89   32.00
  -5  -6   3   75.09   13.90
   5  -6  -3   13.50   13.10
   5  -6  -3   42.20   15.90
   5  -6  -3   20.80   18.50
  -5   6   3   55.19   17.40
  -5   6   3   64.49   19.10
  -5   6   3  106.09   18.80
  -5   6   3   72.79   21.60
  -5   6   3   64.79   17.40
  -4  -6   3   77.39   11.10
   4  -6  -3   68.79   16.10
   4  -6  -3   60.59    6.00
   4  -6  -3   62.79   15.80
  -4  -6   3   59.39   14.40
  -4  -6   3   26.00   10.30
  -4  -6   3   48.80   15.80
   4  -6  -3   79.29   20.10
   4  -6  -3   39.80   14.00
  -4   6   3   40.70   15.10
  -4   6   3   44.90   16.60
  -4   6   3   70.99   19.40
  -4   6   3   37.50   13.60
  -4   6   3   65.69   16.10
   3  -6  -3 1059.59   32.10
  -3  -6   3 1003.30   27.90
  -3  -6   3 1039.70   36.10
   3  -6  -3 1016.20   40.20
   3  -6  -3 1040.60   42.20
  -3  -6   3 1053.29   28.00
   3  -6  -3 1011.70   38.70
   3  -6  -3 1006.50   41.70
  -3  -6   3 1012.10   39.40
  -3  -6   3 1019.70   32.00
   3  -6  -3 1018.00   38.60
  -3   6   3 1052.39   38.80
   3   6  -3 1063.39   36.80
  -3   6   3 1020.80   42.20
  -3   6   3 1002.80   39.80
   3   6  -3 1025.20   27.70
  -3   6   3 1062.19   40.70
   3   6  -3  987.10   27.50
  -3   6   3 1053.59   42.80
   2  -6  -3  673.53   30.30
  -2  -6   3  666.63   21.40
   2  -6  -3  786.62   32.00
  -2  -6   3  687.63   25.20
   2  -6  -3  674.93   31.00
  -2  -6   3  722.83   22.70
  -2  -6   3  684.33   22.90
   2  -6  -3  750.02   29.80
  -2  -6   3  663.53   29.50
   2  -6  -3  712.13   33.30
  -2   6   3  713.53   30.80
   2   6  -3  704.23   30.50
  -2   6   3  758.72   33.30
  -2   6   3  753.02   31.50
  -2   6   3  662.53   30.80
  -2   6   3  713.33   28.90
   2   6  -3  741.33   26.10
   2   6  -3  685.53   22.40
   1  -6  -3  304.67   23.10
  -1  -6   3  334.17   17.10
  -1  -6   3  317.17   12.50
  -1  -6   3  308.67   23.10
   1  -6  -3  305.27   20.90
  -1  -6   3  307.57   19.90
   1  -6  -3  283.07   20.70
  -1  -6   3  291.97   16.20
   1  -6  -3  325.17   19.20
  -1  -6   3  305.07   14.30
   1   6  -3  299.97   15.60
   1   6  -3  318.57   16.40
  -1   6   3  270.87   20.50
  -1   6   3  283.17   20.50
   1   6  -3  315.37   16.30
  -1   6   3  296.87   19.90
  -1   6   3  311.27   19.60
   1   6  -3  291.17   19.70
  -1   6   3  301.57   22.80
  -1   6   3  326.37   19.70
   0  -6  -3  148.49   15.30
   0  -6   3  114.69   13.20
   0  -6  -3  148.79   15.50
   0  -6   3  149.88   16.30
   0  -6  -3  138.29   14.70
   0  -6   3  143.89   13.20
   0  -6  -3  160.98   16.40
   0  -6   3  137.89   15.60
   0  -6  -3  145.09   15.10
   0  -6   3  155.18   15.80
   0   6   3  144.89   15.00
   0   6   3  154.88   15.40
   0   6  -3  132.09   13.90
   0   6  -3  165.08   12.70
   0   6  -3  157.78   11.00
   0   6   3  148.29   12.40
   0   6   3  153.18   15.10
   0   6   3  151.38   15.70
   0   6  -3  172.88   15.90
   0   6   3  151.98   15.00
   0   6  -3  151.38   15.10
   1  -6   3 2243.78   65.59
   1  -6   3 2316.77   66.29
  -1  -6  -3 2314.57   64.09
  -1  -6  -3 2293.87   64.79
  -1  -6  -3 2287.27   64.19
  -1  -6  -3 2308.57   64.59
  -1  -6  -3 2302.87   66.39
   1  -6   3 2432.86   65.09
   1  -6   3 2269.17   66.59
   1  -6   3 2261.87   65.79
  -1   6  -3 2314.77   64.49
  -1   6  -3 2363.16   66.99
  -1   6  -3 2265.97   65.59
   1   6   3 2372.96   65.39
   1   6   3 2304.87   64.49
   1   6   3 2258.77   66.39
  -1   6  -3 2245.38   65.89
   1   6   3 2307.67   57.29
   1   6   3 2379.36   64.49
   2  -6   3  380.36   25.10
   2  -6   3  360.26   25.30
   2  -6   3  410.76   24.40
  -2  -6  -3  383.06   22.40
   2  -6   3  400.56   24.70
  -2  -6  -3  392.36   20.80
   2  -6   3  383.26   24.70
  -2  -6  -3  400.36   24.20
  -2  -6  -3  388.56   18.70
   2  -6   3  395.56   22.20
  -2  -6  -3  378.06   20.90
  -2   6  -3  386.66   24.30
   2   6   3  406.36   20.60
   2   6   3  373.16   14.20
  -2   6  -3  385.06   24.00
   2   6   3  429.76   21.20
  -2   6  -3  395.26   24.80
  -2   6  -3  409.76   23.70
   2   6   3  428.56   24.10
  -3  -6  -3   64.99    7.80
  -3  -6  -3   66.49   11.70
  -3  -6  -3   81.29   14.80
  -3  -6  -3   81.09    9.90
   3  -6   3   83.79   17.50
   3  -6   3   73.39   14.90
   3  -6   3   77.79   11.90
   3  -6   3   75.39   15.90
   3  -6   3   77.09   15.90
  -3  -6  -3   64.89   11.10
  -3  -6  -3   93.29   15.80
   3   6   3  109.09   12.90
  -3   6  -3   68.99   15.80
   3   6   3   67.59   10.00
  -3   6  -3   58.99   16.30
   3   6   3   79.89   15.00
  -3   6  -3   74.29   15.90
   3   6   3   80.89    8.90
  -3   6  -3   82.09   15.60
  -4  -6  -3   19.90   14.80
  -4  -6  -3    9.00    9.70
   4  -6   3   30.30   14.70
   4  -6   3   12.50   14.60
   4  -6   3    5.50   13.50
  -4  -6  -3    5.60   14.30
   4  -6   3    9.00   16.40
  -4  -6  -3   11.60   10.20
  -4  -6  -3   12.80    9.70
   4  -6   3    9.70    8.30
   4   6   3    3.90    7.80
  -4   6  -3   30.60   16.80
   4   6   3   14.20   12.60
  -4   6  -3   12.10   14.50
   4   6   3    6.90    9.40
   4   6   3   10.10    7.70
  -4   6  -3   26.70   16.20
  -4   6  -3   28.60   15.50
  -5  -6  -3   39.70   17.70
  -5  -6  -3   30.00   11.20
  -5  -6  -3   29.90   16.60
   5  -6   3   18.30    7.90
   5  -6   3  -23.80   16.20
   5  -6   3   33.80   17.30
  -5  -6  -3   20.10   10.60
  -5  -6  -3   57.29   14.40
   5   6   3   11.00    7.50
   5   6   3    0.80    5.30
  -5   6  -3   18.70   28.80
   5   6   3   37.50   16.10
  -5   6  -3   21.10   16.20
   5   6   3   16.30    9.70
  -5   6  -3    6.30   18.30
  -5   6  -3   51.79   17.90
  -5   6  -3   57.89   18.70
  -6  -6  -3    0.40   17.10
  -6  -6  -3  -31.80   15.30
  -6  -6  -3   10.90    9.90
   6  -6   3   -7.60    9.10
  -6  -6  -3   -3.60   13.10
  -6  -6  -3   16.80   15.90
   6  -6   3  -10.70   15.40
  -6  -6  -3    3.80   10.90
   6  -6   3   16.70   18.00
   6  -6   3   -8.20   17.70
  -6   6  -3  -12.70   19.80
   6   6   3    0.80    7.50
   6   6   3   -1.80    8.00
  -6   6  -3    4.60   17.40
  -6   6  -3    6.30   18.30
  -6   6  -3   22.40   17.70
   6   6   3    5.50    5.50
  -6   6  -3    4.50   18.10
  -6  -7   3   25.40   16.30
   6  -7  -3   52.49   17.50
   6  -7  -3   32.60   16.80
  -6  -7   3    9.90   17.30
  -6  -7   3   44.50   13.80
  -6  -7   3   28.10   14.80
  -6  -7   3   24.10    7.20
   6  -7  -3   46.20   21.30
  -6   7   3   41.00   23.60
  -6   7   3  130.99   22.80
  -6   7   3   10.30   16.90
   5  -7  -3   15.00   18.90
   5  -7  -3   16.50   15.70
  -5  -7   3    6.40   15.70
  -5  -7   3    0.00    8.10
  -5  -7   3  -18.20    8.70
  -5  -7   3   -8.50   13.10
   5  -7  -3   14.40   16.50
  -5  -7   3   -9.90   13.10
  -5   7   3  -18.80   15.70
  -5   7   3   -6.70   15.10
  -5   7   3    0.20   19.80
  -5   7   3    5.90   16.20
  -5   7   3   19.10   15.40
  -4  -7   3   31.80    4.10
  -4  -7   3   30.30   15.40
  -4  -7   3   33.10    9.90
   4  -7  -3   32.80    6.80
   4  -7  -3   25.10   15.20
   4  -7  -3   25.20   12.80
  -4  -7   3   29.00    4.40
  -4  -7   3   38.50   13.40
   4  -7  -3   20.50   15.30
   4  -7  -3   10.40   17.40
  -4  -7   3   35.60   10.60
  -4   7   3   39.10   17.50
  -4   7   3   18.60   24.20
  -4   7   3   26.80   18.80
  -4   7   3   49.10   16.40
  -4   7   3   36.90   17.60
  -3  -7   3   27.90    6.50
   3  -7  -3   45.50   15.80
   3  -7  -3   35.80    9.00
  -3  -7   3   35.60    7.00
  -3  -7   3   47.60   10.70
  -3  -7   3   31.00   13.90
   3  -7  -3   47.40   13.30
  -3  -7   3   29.40    6.10
   3  -7  -3   51.99   15.90
   3  -7  -3   59.49   15.50
  -3   7   3   29.10   15.50
   3   7  -3   31.80    5.10
  -3   7   3   38.30   14.80
  -3   7   3   39.00   14.40
   3   7  -3   32.00    5.80
  -3   7   3   29.80   15.60
   3   7  -3   35.30   10.60
  -3   7   3   10.90   12.30
   2  -7  -3  304.47   24.10
  -2  -7   3  314.67   15.50
  -2  -7   3  318.87   11.00
  -2  -7   3  294.97   11.10
   2  -7  -3  361.76   24.90
   2  -7  -3  305.17   23.30
  -2  -7   3  330.07   17.60
  -2  -7   3  315.27   22.60
  -2  -7   3  322.57   16.20
   2  -7  -3  316.17   21.20
   2  -7  -3  324.77   24.10
  -2   7   3  343.17   25.70
  -2   7   3  296.67   23.90
   2   7  -3  296.17   15.20
   2   7  -3  334.57   15.20
   2   7  -3  319.07   22.90
  -2   7   3  298.47   23.50
   2   7  -3  291.97   17.20
  -2   7   3  293.27   23.40
  -2   7   3  279.67   21.40
  -1  -7   3   82.39   15.40
   1  -7  -3  105.69   14.10
   1  -7  -3   99.59   15.70
  -1  -7   3   72.09   11.40
  -1  -7   3   87.39   11.20
  -1  -7   3   94.49   14.80
   1  -7  -3   81.09   14.10
   1  -7  -3   78.29   14.10
  -1  -7   3   79.09    9.20
  -1  -7   3   91.79    7.60
  -1   7   3   76.19   14.40
   1   7  -3   88.29   10.80
  -1   7   3   84.99   13.80
  -1   7   3   77.09   11.80
  -1   7   3   81.69   12.50
   1   7  -3   88.39   10.80
  -1   7   3   71.19   13.80
   1   7  -3   84.49    9.40
  -1   7   3   59.29   14.70
   1   7  -3   72.79   13.80
   0  -7  -3   54.39   13.70
   0  -7   3   38.40   11.90
   0  -7   3   57.79   11.70
   0  -7  -3   32.30   12.30
   0  -7   3   54.49   11.90
   0  -7   3   49.50   10.20
   0  -7  -3   46.90   12.40
   0  -7   3   42.20   13.60
   0  -7  -3   41.60   12.50
   0  -7  -3   49.50   11.80
   0   7  -3   50.19    7.70
   0   7  -3   39.40   12.30
   0   7  -3   72.99   12.20
   0   7   3   41.20   12.90
   0   7  -3   69.89    9.00
   0   7   3   47.40   12.50
   0   7   3   60.09   12.40
   0   7  -3   35.80   11.10
   0   7   3   43.90   12.20
   0   7   3   53.39   11.30
   0   7   3   63.29    8.70
   1  -7   3  121.29   15.70
   1  -7   3  111.79   16.30
  -1  -7  -3  109.99   13.70
  -1  -7  -3  121.49   15.00
   1  -7   3   86.99   15.10
   1  -7   3  130.59   15.50
  -1  -7  -3  118.69   15.70
   1  -7   3  128.39   16.20
   1  -7   3  147.49   15.00
  -1  -7  -3  114.89   13.90
  -1   7  -3  129.99   15.50
  -1   7  -3  131.09   12.60
   1   7   3  134.49   14.30
   1   7   3  154.58   15.10
   1   7   3  119.39   15.90
   1   7   3  108.79    7.60
  -1   7  -3  121.39   15.00
  -1   7  -3  118.49   15.60
  -1   7  -3  151.58   14.90
   1   7   3  120.29   14.50
   2  -7   3  673.73   32.10
  -2  -7  -3  683.53   30.50
  -2  -7  -3  699.33   32.00
   2  -7   3  661.03   31.80
  -2  -7  -3  662.03   28.00
  -2  -7  -3  650.93   26.50
   2  -7   3  676.73   32.60
   2  -7   3  732.83   33.60
   2  -7   3  664.83   29.70
   2  -7   3  654.03   32.20
  -2  -7  -3  675.83   28.00
  -2   7  -3  700.53   32.40
  -2   7  -3  687.23   31.50
   2   7   3  695.83   30.70
  -2   7  -3  722.83   32.00
   2   7   3  725.33   28.40
   2   7   3  657.53   27.40
   2   7   3  614.04   18.40
  -2   7  -3  663.23   32.60
  -3  -7  -3   12.80   10.10
  -3  -7  -3   -5.20    7.00
   3  -7   3    2.50   13.60
  -3  -7  -3   -4.50    9.30
   3  -7   3   -3.40   12.80
  -3  -7  -3   -4.80   11.30
   3  -7   3   30.40   14.40
   3  -7   3    3.60   13.60
   3  -7   3   12.10   10.40
  -3  -7  -3   -9.20   12.10
   3  -7   3    7.80   13.80
  -3   7  -3    1.40   14.20
   3   7   3   -0.10    5.00
  -3   7  -3   -2.90   14.10
   3   7   3    0.20   11.40
  -3   7  -3    2.40   14.30
   3   7   3    3.70    8.10
   3   7   3  -13.30    8.60
  -3   7  -3   17.30   22.30
  -4  -7  -3   99.19   18.50
   4  -7   3   85.39   18.90
  -4  -7  -3   78.09    6.50
  -4  -7  -3   79.49   19.60
   4  -7   3   97.49   21.90
   4  -7   3   98.19   18.90
  -4  -7  -3   87.69   12.00
   4  -7   3   82.99   20.40
  -4  -7  -3   48.40   11.70
  -4  -7  -3   72.09   12.80
   4  -7   3   73.09   11.80
  -4  -7  -3   75.99    6.80
   4   7   3   40.90    8.60
   4   7   3  103.39   12.40
  -4   7  -3   96.49   31.50
  -4   7  -3   85.59   18.50
   4   7   3  100.89   17.30
   4   7   3   71.99   19.50
  -4   7  -3  102.69   22.30
  -4   7  -3   87.89   19.80
   5  -7   3   15.00   19.50
  -5  -7  -3   14.80   10.30
  -5  -7  -3   24.90   16.80
  -5  -7  -3   37.00   12.30
  -5  -7  -3   41.10   18.60
  -5  -7  -3   32.80   13.80
   5  -7   3   46.50   16.50
   5  -7   3   28.00   17.70
  -5   7  -3    4.60   16.80
   5   7   3    6.10    6.70
   5   7   3   27.80    9.60
  -5   7  -3   48.40   18.50
  -5   7  -3   21.50   20.00
   6  -7   3  -33.30   14.50
  -6  -7  -3  -11.90   16.90
   6  -7   3   -7.70    3.80
  -6  -7  -3   19.80   11.10
  -6  -7  -3   -5.40   15.70
  -6  -7  -3   25.30   13.40
  -6  -7  -3  -11.10   15.90
  -6  -7  -3   16.50   10.50
   6  -7   3   28.90   20.10
   6  -7   3  -23.40    9.00
   6  -7   3  -28.40   16.00
   6   7   3   20.70    6.50
  -6   7  -3   -0.60   18.30
  -6   7  -3   10.90   18.30
  -6   7  -3    3.40   20.20
  -6   7  -3   17.40   17.70
   6   7   3   10.70    6.90
  -6   7  -3    9.20   17.90
  -6  -8   3   69.29   18.10
  -6  -8   3   59.99   13.30
   6  -8  -3   81.79   20.50
  -6  -8   3   54.49    8.40
  -6  -8   3   93.69   21.90
   6  -8  -3   54.49   18.20
  -6  -8   3   72.19   10.90
   6  -8  -3   87.79   26.50
   6  -8  -3  104.79   36.00
  -6   8   3   96.19   21.60
  -6   8   3   78.99   21.70
  -6   8   3   61.29   24.30
  -6   8   3   52.89   18.90
   5  -8  -3    2.50    2.50
  -5  -8   3  -27.80    8.20
  -5  -8   3   -7.40   25.10
   5  -8  -3    4.80   16.30
  -5  -8   3   10.40   15.90
  -5  -8   3   12.50   16.30
  -5  -8   3  -12.30    8.50
   5  -8  -3   -1.20   18.60
   5  -8  -3    0.50    2.40
  -5   8   3  -23.30   14.60
  -5   8   3   24.50   20.20
  -5   8   3    3.70   15.30
  -5   8   3   -3.80   16.40
   4  -8  -3   38.40    8.40
  -4  -8   3   32.10    5.90
   4  -8  -3   31.90   19.10
   4  -8  -3   25.20   16.80
  -4  -8   3   39.30   11.30
  -4  -8   3   47.90   13.90
  -4  -8   3   45.40   19.20
  -4  -8   3   40.70    5.70
  -4  -8   3   22.90    8.00
   4  -8  -3   36.80   17.80
  -4   8   3   32.90   19.80
   4   8  -3   20.30    3.90
  -4   8   3   12.40   14.80
  -4   8   3   44.70   19.50
   4   8  -3   29.10   12.10
  -4   8   3   14.70   16.00
  -4   8   3   47.80   19.50
   3  -8  -3  175.08   22.80
  -3  -8   3  101.19   17.70
  -3  -8   3  121.49   12.20
  -3  -8   3  155.38   15.90
   3  -8  -3  112.69   19.00
   3  -8  -3  118.39   19.20
   3  -8  -3  108.89   19.50
   3  -8  -3  131.99   13.60
   3  -8  -3  142.19   18.60
  -3  -8   3  110.59    8.00
  -3   8   3  110.79   19.60
  -3   8   3  125.19   19.80
   3   8  -3  110.79   14.00
  -3   8   3  127.49   21.30
  -3   8   3  163.28   20.90
  -3   8   3  169.08   19.70
   3   8  -3  135.39   10.80
   2  -8  -3 1575.24   52.29
   2  -8  -3 1547.75   54.29
  -2  -8   3 1519.85   45.00
   2  -8  -3 1491.85   53.29
  -2  -8   3 1463.15   52.09
   2  -8  -3 1586.94   52.59
  -2  -8   3 1536.85   46.20
   2  -8  -3 1566.44   53.59
  -2  -8   3 1566.64   45.50
  -2   8   3 1541.85   53.49
   2   8  -3 1524.95   46.20
  -2   8   3 1512.35   52.29
   2   8  -3 1558.64   44.80
  -2   8   3 1576.74   51.49
   2   8  -3 1550.34   52.89
   2   8  -3 1502.55   44.80
  -2   8   3 1495.45   51.69
  -2   8   3 1493.55   55.29
  -2   8   3 1695.33   53.99
   1  -8  -3   68.69   14.90
   1  -8  -3   86.59   16.80
   1  -8  -3   62.19   14.20
  -1  -8   3   67.89    6.90
  -1  -8   3   66.99   13.70
  -1  -8   3   59.49   11.60
   1  -8  -3   75.19   14.80
  -1  -8   3   52.09   15.40
  -1  -8   3   58.29    8.90
  -1  -8   3   90.59   15.70
  -1   8   3   62.59   14.80
  -1   8   3   68.49   13.00
  -1   8   3   64.09   15.90
  -1   8   3   60.09   13.70
   1   8  -3   65.99   14.60
  -1   8   3   47.90   14.10
   1   8  -3   82.49    9.70
   1   8  -3   67.99   11.50
  -1   8   3   55.69   11.40
   1   8  -3   64.09   11.10
   0  -8   3    8.10   12.40
   0  -8   3    1.00   10.80
   0  -8  -3   19.80   11.90
   0  -8   3   11.70   10.60
   0  -8   3   -4.90   11.80
   0  -8  -3   -5.90   12.30
   0  -8  -3  -20.60   10.40
   0  -8   3   11.40    7.50
   0  -8  -3   -2.30    9.20
   0  -8  -3   11.30   11.90
   0   8  -3    7.80    6.40
   0   8   3   -2.00   11.50
   0   8   3   -1.10    6.00
   0   8  -3    0.00   10.90
   0   8  -3   12.20   11.00
   0   8  -3   -6.60    6.30
   0   8  -3   -4.80   10.00
   0   8   3   12.90   11.90
   0   8   3    1.60    9.80
   0   8   3   -1.60    9.00
   1  -8   3  117.89   17.40
  -1  -8  -3  129.49   16.10
   1  -8   3  124.09   16.30
   1  -8   3  135.19   14.90
   1  -8   3  151.08   17.70
  -1  -8  -3  110.69   15.10
  -1  -8  -3  142.19   15.60
  -1  -8  -3  137.69   15.60
   1  -8   3  127.39   17.40
  -1  -8  -3  124.29   16.50
   1  -8   3  126.69   16.70
   1   8   3  124.19   14.90
  -1   8  -3  128.59   14.60
  -1   8  -3  119.19   15.40
   1   8   3  112.19   15.10
   1   8   3  125.39    6.20
  -1   8  -3  139.09   12.50
   1   8   3  144.59    7.10
  -1   8  -3  103.49   15.20
  -1   8  -3  120.69   16.30
   1   8   3  122.99   14.90
   1   8   3  114.69   16.70
   2  -8   3   32.60   14.00
   2  -8   3   16.10   12.70
   2  -8   3   14.60   14.20
  -2  -8  -3   31.00   11.00
  -2  -8  -3   25.50   12.20
  -2  -8  -3   36.50   12.80
   2  -8   3    3.50   11.80
   2  -8   3   37.60   14.30
  -2  -8  -3   24.60   11.10
  -2  -8  -3   14.10   10.60
   2  -8   3   -4.20   12.20
  -2   8  -3   20.60   14.20
  -2   8  -3   -4.30   12.40
  -2   8  -3   -2.30   10.60
  -2   8  -3   22.90   12.60
   2   8   3   19.70   12.70
   2   8   3   26.90   10.40
   3  -8   3  934.21   41.70
  -3  -8  -3  930.21   35.30
   3  -8   3  991.70   42.70
  -3  -8  -3  951.30   36.10
  -3  -8  -3  936.31   40.00
  -3  -8  -3  975.60   32.80
   3  -8   3  897.81   37.20
   3  -8   3 1035.80   44.70
  -3  -8  -3  970.20   42.60
   3  -8   3  968.00   43.00
   3  -8   3  938.81   42.80
   3   8   3  987.50   35.40
   3   8   3  978.70   25.80
  -3   8  -3  939.91   42.90
   3   8   3  938.81   34.90
  -3   8  -3  926.91   42.10
  -3   8  -3  892.41   41.10
  -3   8  -3  940.71   49.20
   3   8   3 1069.29   42.90
   4  -8   3   35.40   17.00
  -4  -8  -3   26.30   11.90
  -4  -8  -3   24.30   13.10
   4  -8   3   53.69   19.80
   4  -8   3   48.60   18.30
  -4  -8  -3   24.50   25.20
  -4  -8  -3   26.90   17.50
   4  -8   3   21.00   17.50
   4  -8   3   39.70   11.50
  -4   8  -3   26.80   17.70
   4   8   3   63.99   16.40
  -4   8  -3   36.30   17.40
  -4   8  -3   29.50   16.60
  -4   8  -3   37.10   18.30
   4   8   3   27.70    9.20
   4   8   3   26.90   10.80
  -5  -8  -3   51.59   11.70
  -5  -8  -3   46.40   11.70
   5  -8   3   16.00   17.40
   5  -8   3   34.80    9.40
  -5  -8  -3   42.10   17.90
   5  -8   3   52.19   22.80
   5  -8   3   26.80   16.50
  -5  -8  -3   44.60   19.60
   5  -8   3   65.19   19.70
  -5  -8  -3   38.00   12.30
  -5   8  -3   36.00   19.80
   5   8   3   58.89   11.50
  -5   8  -3   42.60   19.10
  -5   8  -3   37.10   20.60
  -5   8  -3   25.40   18.20
  -6  -8  -3   21.90   12.20
  -6  -8  -3   -3.90    9.30
   6  -8   3   24.20   21.50
  -6  -8  -3  -12.80   15.60
   6  -8   3  -14.30   17.20
  -6  -8  -3   -1.90   10.40
   6  -8   3   -8.70    4.10
  -6  -8  -3   10.20   18.30
  -6  -8  -3  -10.80   16.90
   6  -8   3  -17.60   20.20
  -6   8  -3    2.30   21.40
  -6   8  -3   25.70   19.20
   6   8   3    7.80    5.00
  -6   8  -3    4.30   18.10
  -6   8  -3   16.70   26.00
   6   8   3    4.30    5.90
  -6   8  -3   -6.20   16.80
  -5  -9   3    4.40   15.80
   5  -9  -3   16.20   21.00
   5  -9  -3   13.30   19.60
   5  -9  -3   -0.70    3.40
   5  -9  -3   39.80   29.60
  -5  -9   3   49.40   16.30
   5  -9  -3   19.90   18.40
  -5  -9   3    0.70   16.10
  -5  -9   3   12.70   10.00
  -5   9   3   21.90   18.60
  -5   9   3   30.00   17.80
  -5   9   3    6.50   20.30
  -5   9   3   -6.60   16.70
  -4  -9   3  130.19   17.10
  -4  -9   3  125.89   10.90
  -4  -9   3   83.39    8.90
   4  -9  -3  124.59   20.90
   4  -9  -3  114.29   21.50
   4  -9  -3  121.69   23.60
  -4  -9   3  158.08   23.00
   4  -9  -3  137.59   14.60
  -4  -9   3  119.19   20.50
  -4  -9   3  123.29   10.50
  -4   9   3  151.78   23.10
  -4   9   3  116.59   21.60
  -4   9   3  164.18   21.90
   4   9  -3  161.18   18.00
   3  -9  -3  483.85   33.10
   3  -9  -3  501.35   32.50
  -3  -9   3  503.55   25.50
  -3  -9   3  445.66   20.10
   3  -9  -3  445.86   30.20
  -3  -9   3  507.45   31.60
  -3  -9   3  464.85   21.10
   3  -9  -3  435.16   25.10
   3  -9  -3  470.05   32.10
   3  -9  -3  420.86   45.90
   3   9  -3  471.15   24.70
  -3   9   3  471.25   32.90
   3   9  -3  455.85   19.60
  -3   9   3  512.25   32.50
  -3   9   3  517.45   30.50
   2  -9  -3  513.15   38.10
   2  -9  -3  495.45   28.80
   2  -9  -3  470.05   30.40
  -2  -9   3  504.25   23.50
   2  -9  -3  467.15   28.80
  -2  -9   3  478.15   23.40
  -2  -9   3  544.75   32.70
   2  -9  -3  462.95   30.00
  -2  -9   3  484.65   22.70
  -2  -9   3  525.25   30.00
   2   9  -3  508.95   22.80
  -2   9   3  533.55   31.50
   2   9  -3  481.45   22.10
  -2   9   3  464.85   45.20
   2   9  -3  550.94   45.60
  -2   9   3  500.95   27.30
  -2   9   3  486.25   29.20
  -2   9   3  473.45   28.20
   2   9  -3  486.35   22.60
   1  -9  -3  694.13   36.80
  -1  -9   3  727.33   26.70
   1  -9  -3  692.73   33.80
  -1  -9   3  718.63   30.30
  -1  -9   3  714.03   29.80
  -1  -9   3  696.83   33.60
  -1  -9   3  697.73   19.20
   1  -9  -3  693.33   33.80
  -1  -9   3  661.03   36.30
   1  -9  -3  689.03   34.10
  -1   9   3  696.63   34.20
   1   9  -3  698.83   29.00
   1   9  -3  705.23   29.10
   1   9  -3  690.13   26.40
  -1   9   3  734.23   33.40
  -1   9   3  668.83   33.30
  -1   9   3  736.73   32.20
   1   9  -3  716.63   33.20
  -1   9   3  751.02   30.20
   0  -9   3  145.09   18.30
   0  -9   3  189.78   18.40
   0  -9   3  151.08   13.60
   0  -9  -3  174.18   19.90
   0  -9  -3  177.58   19.30
   0  -9  -3  147.99   19.40
   0  -9   3  193.58   19.00
   0  -9   3  195.08   21.60
   0  -9  -3  135.59   17.70
   0  -9   3  153.68   20.20
   0   9  -3  137.39   12.80
   0   9   3  173.28   19.40
   0   9  -3  170.58   17.10
   0   9   3  162.18   16.60
   0   9   3  192.88   19.70
   0   9   3  142.79   16.50
   0   9  -3  190.08   19.30
   0   9   3  163.88   12.90
   0   9  -3  171.18   18.00
  -1  -9  -3    7.80   11.10
  -1  -9  -3    2.80   12.70
  -1  -9  -3  -11.20   12.30
  -1  -9  -3    7.10   11.10
   1  -9   3   11.30   12.50
  -1  -9  -3  -13.80   11.10
   1  -9   3   -9.70   11.90
   1  -9   3  -15.30   12.10
   1  -9   3    5.70    9.90
   1  -9   3    3.60   13.10
   1  -9   3    2.80   13.50
  -1   9  -3   -0.80   12.00
  -1   9  -3    3.10    7.40
   1   9   3   16.50   12.90
   1   9   3  -14.30   11.20
  -1   9  -3    6.20   10.20
   1   9   3   12.80   11.30
   1   9   3   -8.50   10.20
  -1   9  -3    3.20   10.80
  -1   9  -3    1.40   10.90
   2  -9   3  687.33   34.70
  -2  -9  -3  595.04   33.10
  -2  -9  -3  579.54   29.70
   2  -9   3  679.03   33.10
   2  -9   3  635.44   33.90
   2  -9   3  609.84   32.80
   2  -9   3  656.03   35.50
   2  -9   3  678.53   34.50
  -2  -9  -3  610.54   29.70
  -2  -9  -3  655.63   31.10
  -2  -9  -3  665.53   29.90
  -2   9  -3  663.53   32.70
  -2   9  -3  737.03   35.50
  -2   9  -3  594.14   33.00
   2   9   3  645.64   31.30
  -2   9  -3  687.23   33.80
   2   9   3  560.14   40.50
   2   9   3  645.04   29.60
  -3  -9  -3   17.10   14.10
  -3  -9  -3   16.30   11.30
   3  -9   3    4.20   16.40
   3  -9   3   16.90   13.40
  -3  -9  -3   41.30   13.10
   3  -9   3   23.30   16.10
   3  -9   3   40.40   16.60
  -3  -9  -3   20.30   10.20
   3  -9   3   15.60   15.80
  -3  -9  -3    1.20   15.10
   3  -9   3   19.00   17.40
  -3   9  -3   12.20   15.70
  -3   9  -3   10.60   15.90
   3   9   3   16.20   10.70
   3   9   3   30.50   10.10
  -3   9  -3   28.50   17.30
  -3   9  -3    4.80   15.80
   3   9   3   54.89   15.10
  -4  -9  -3   97.79   21.70
  -4  -9  -3  114.79   19.10
   4  -9   3   56.39   19.30
   4  -9   3   81.79   20.40
  -4  -9  -3   88.79   18.70
   4  -9   3   99.29   21.60
  -4  -9  -3   82.19   13.90
  -4  -9  -3   83.29   10.30
   4  -9   3  122.49   15.50
   4  -9   3  133.69   24.60
  -4   9  -3  118.19   22.70
  -4   9  -3   72.49   21.10
   4   9   3  100.99   14.20
   4   9   3  127.89   20.30
  -4   9  -3  130.99   22.60
  -4   9  -3  109.99   23.40
   5  -9   3   20.70   19.40
  -5  -9  -3   11.50   15.80
   5  -9   3   10.30   20.50
  -5  -9  -3    7.80    9.90
  -5  -9  -3   39.00   19.20
  -5  -9  -3    2.10   10.80
   5  -9   3  -13.30   19.80
   5  -9   3  -13.00    8.00
  -5   9  -3   13.80   18.20
  -5   9  -3  -13.70   16.30
  -5   9  -3    5.50   18.60
  -5   9  -3   13.30   19.30
   5   9   3    2.90   15.70
   5   9   3    5.40    5.80
   5   9   3  -15.90    7.00
  -5 -10   3    1.10   13.90
  -5 -10   3    3.80   10.80
   5 -10  -3  -10.00   22.00
   5 -10  -3    0.20    3.90
  -5 -10   3    4.20   10.40
   5 -10  -3   22.70   17.60
   5 -10  -3   -5.60   17.10
  -5 -10   3    0.10   16.10
  -5 -10   3    3.70   16.50
  -5  10   3    2.40   17.30
  -5  10   3   20.30   19.70
  -5  10   3   18.30   17.40
  -5  10   3   16.10   20.90
   4 -10  -3   -2.50   16.90
   4 -10  -3  -21.80   19.90
   4 -10  -3    8.00    9.00
  -4 -10   3    7.00   12.60
   4 -10  -3    0.90   17.70
  -4 -10   3   -2.80    7.20
   4 -10  -3   -6.00   15.50
  -4 -10   3   13.40   16.20
  -4 -10   3   10.40   18.50
   4 -10  -3   -8.00   17.40
  -4 -10   3   10.10    6.70
  -4  10   3   37.60   20.00
  -4  10   3    1.50   16.40
   4  10  -3    7.50    4.00
   4  10  -3    4.40    3.40
  -4  10   3   11.80   15.60
   4  10  -3    5.30   10.40
  -4  10   3    5.70   18.20
   3 -10  -3   25.60   16.80
   3 -10  -3   30.80   12.60
   3 -10  -3    6.70   16.90
  -3 -10   3    5.70    7.90
   3 -10  -3    6.70   22.20
   3 -10  -3  -26.20   26.20
  -3 -10   3   21.90   18.80
   3 -10  -3   12.30   15.90
  -3 -10   3   11.80    9.70
  -3 -10   3   30.10   16.70
  -3 -10   3   26.90   11.60
  -3  10   3   26.80   15.60
  -3  10   3   28.10   18.10
  -3  10   3   -1.00   12.60
  -3  10   3    2.00   17.00
   3  10  -3    0.50    9.10
   3  10  -3    3.10    5.20
  -3  10   3   21.20   17.40
   3  10  -3   18.20    7.90
  -2 -10   3   76.19   33.60
   2 -10  -3    5.30   14.00
   2 -10  -3   64.59   16.80
  -2 -10   3   48.70   12.30
  -2 -10   3   47.60   11.50
   2 -10  -3   31.10   17.00
  -2 -10   3   53.39   11.20
   2 -10  -3   18.90   16.50
  -2 -10   3   48.20   16.70
   2  10  -3   39.70   10.20
  -2  10   3   66.99   15.40
  -2  10   3   24.80   16.80
   2  10  -3   55.49   13.80
  -2  10   3   55.49   17.40
   2  10  -3   48.50   10.60
   2  10  -3   70.19   16.80
  -2  10   3   34.30   15.70
  -2  10   3   48.20   13.80
  -1 -10   3   15.90   15.40
   1 -10  -3   15.50   14.10
  -1 -10   3   26.80   16.70
   1 -10  -3    8.00   14.00
  -1 -10   3   13.70   14.30
   1 -10  -3   21.40   16.40
   1 -10  -3    5.30   14.20
  -1 -10   3    8.10   11.40
  -1 -10   3   29.40   13.00
  -1  10   3   22.00   11.90
  -1  10   3    5.50   13.60
  -1  10   3   16.40   15.10
   1  10  -3   20.20   10.60
  -1  10   3   27.10   15.10
  -1  10   3   20.10   10.20
   1  10  -3   10.30    8.00
   1  10  -3   26.00   13.80
   1  10  -3   28.80   13.90
   0 -10   3    8.00    8.10
   0 -10   3   21.60   15.90
   0 -10  -3    8.50   12.70
   0 -10   3   -1.80   12.70
   0 -10   3  -21.60   11.30
   0 -10  -3   -9.80   12.70
   0 -10  -3   11.00   13.50
   0 -10   3   -3.30   14.10
   0 -10   3    8.20   15.30
   0 -10  -3   20.50   16.60
   0  10   3    8.90   12.90
   0  10  -3   22.30   13.70
   0  10  -3   12.50    7.70
   0  10   3    1.40    6.80
   0  10   3   10.50   13.80
   0  10  -3  -11.30   10.40
   0  10  -3  -17.80   11.40
   0  10   3    3.30   10.90
   0  10   3  -10.70   10.50
  -1 -10  -3   53.99   15.80
  -1 -10  -3   60.19   14.40
   1 -10   3   44.70   16.10
   1 -10   3   55.59   16.30
  -1 -10  -3   46.40   16.40
   1 -10   3   62.59   16.30
   1 -10   3   57.69   17.30
   1 -10   3   64.69   13.10
  -1 -10  -3   36.50   15.10
  -1 -10  -3   45.80   14.30
   1 -10   3   51.29   17.60
  -1  10  -3  108.89   18.20
  -1  10  -3   52.49   10.20
  -1  10  -3   73.49   15.50
  -1  10  -3   50.59   11.90
   1  10   3   65.09   17.60
   1  10   3   49.50   13.20
   1  10   3   71.99   14.80
  -1  10  -3   45.60   13.90
   1  10   3   64.29   15.20
  -2 -10  -3  736.33   34.40
   2 -10   3  789.22   38.20
  -2 -10  -3  828.22   35.50
  -2 -10  -3  802.92   36.30
   2 -10   3  797.82   37.30
  -2 -10  -3  704.13   39.10
   2 -10   3  784.92   45.70
   2 -10   3  764.12   39.60
  -2 -10  -3  852.41   35.30
   2  10   3  772.52   33.70
  -2  10  -3  844.12   32.60
  -2  10  -3  806.02   39.30
  -2  10  -3  733.83   38.60
  -2  10  -3  712.13   35.60
   2  10   3  794.42   34.50
   3 -10   3  614.24   38.20
  -3 -10  -3  631.14   37.20
  -3 -10  -3  623.04   33.60
   3 -10   3  565.64   32.70
   3 -10   3  544.75   37.50
  -3 -10  -3  621.54   31.90
   3 -10   3  619.14   36.60
   3 -10   3  607.44   37.30
   3 -10   3  606.54   37.70
  -3 -10  -3  613.74   28.80
  -3 -10  -3  547.85   29.60
  -3  10  -3  570.04   36.90
   3  10   3  663.83   34.50
  -3  10  -3  617.94   36.40
   3  10   3  629.94   29.80
  -3  10  -3  616.34   36.20
  -3  10  -3  613.74   37.50
   3  10   3  650.53   29.80
   4 -10   3   11.20   18.90
   4 -10   3   -3.70   18.30
  -4 -10  -3   -0.30    8.60
  -4 -10  -3    9.80   17.20
   4 -10   3   11.40   18.50
  -4 -10  -3    8.30   11.10
  -4 -10  -3   11.00   12.40
  -4 -10  -3  -15.20   14.50
   4 -10   3   -3.80   11.40
   4  10   3   -6.50    6.40
  -4  10  -3   19.20   17.80
   4  10   3   -9.50   11.60
   4  10   3    6.30   10.40
  -4  10  -3   25.10   18.90
  -4  10  -3   17.10   18.00
  -4  10  -3  -16.60   16.60
   5 -10   3  -23.30   17.50
   5 -10   3    3.70    8.50
   5 -10   3   13.80   19.20
  -5 -10  -3    0.80   10.70
   5 -10   3   13.10   19.00
  -5 -10  -3    3.40   16.80
  -5 -10  -3   35.40   20.10
  -5 -10  -3   -1.30   11.40
   5 -10   3   -5.40   20.60
  -5  10  -3   14.00   18.90
  -5  10  -3    2.10   18.80
   5  10   3   24.30   15.80
  -5  10  -3    6.70   20.30
   5  10   3    8.80    5.80
  -5  10  -3   -0.40   18.10
   5 -11  -3   45.30   22.50
   5 -11  -3   53.89   22.00
  -5 -11   3   57.09   20.30
  -5 -11   3   61.89   13.40
  -5 -11   3   30.00   12.60
   5 -11  -3   54.59   22.10
  -5 -11   3   52.99   16.60
  -5 -11   3   77.09   21.80
  -5  11   3   39.20   24.30
  -5  11   3   51.79   20.60
  -5  11   3   64.89   23.00
  -5  11   3   51.39   24.10
   4 -11  -3   59.19   12.70
  -4 -11   3   82.99   16.50
   4 -11  -3   63.09   22.30
   4 -11  -3   41.20   20.80
  -4 -11   3   38.10   14.40
  -4 -11   3   68.99   21.00
   4 -11  -3   92.69   38.60
   4 -11  -3   69.19   19.20
   4 -11  -3   62.59   23.10
  -4 -11   3   49.20    9.00
  -4 -11   3   37.00    9.50
  -4 -11   3   87.49   22.10
  -4  11   3   63.79   21.60
  -4  11   3   93.99   22.50
  -4  11   3   65.89   20.00
  -4  11   3   53.89   23.10
  -3 -11   3   26.40   19.70
  -3 -11   3   33.50   10.20
   3 -11  -3   28.60   18.00
   3 -11  -3   35.10   18.50
   3 -11  -3   -3.50   17.70
  -3 -11   3   51.39   13.30
  -3 -11   3   16.20   10.70
   3 -11  -3    3.30   13.10
   3 -11  -3   33.40   17.20
  -3 -11   3   22.60   17.50
  -3  11   3   -2.10   12.00
   3  11  -3   15.30    8.60
  -3  11   3   11.10   18.10
   3  11  -3   32.30    9.50
   3  11  -3   -2.90    4.90
  -3  11   3   44.70   19.50
  -3  11   3    4.20   17.50
  -3  11   3   12.90   15.50
  -2 -11   3   30.30   11.60
  -2 -11   3    7.30   18.00
  -2 -11   3   10.30   11.90
   2 -11  -3   19.50   17.60
   2 -11  -3   37.20   17.20
  -2 -11   3   25.30   15.30
   2 -11  -3   33.80   17.80
  -2 -11   3   38.90   11.40
  -2 -11   3   22.40   16.40
  -2  11   3   29.90   13.30
   2  11  -3   43.40   10.90
   2  11  -3   10.00   15.50
  -2  11   3   24.40   15.60
  -2  11   3   10.30   21.60
   2  11  -3   19.50    9.50
  -2  11   3    7.90   16.70
  -2  11   3   28.50   14.60
   2  11  -3   30.20   10.90
   1 -11  -3  182.48   34.80
   1 -11  -3  201.38   25.10
  -1 -11   3  140.59   19.20
  -1 -11   3  157.18   18.10
  -1 -11   3  186.38   24.80
   1 -11  -3  185.78   22.90
  -1 -11   3  166.28   22.60
   1 -11  -3  195.28   23.90
  -1 -11   3  204.98   24.10
  -1  11   3  171.98   22.50
   1  11  -3  219.68   23.90
  -1  11   3  201.58   18.70
   1  11  -3  166.38   18.00
  -1  11   3  194.38   19.80
   1  11  -3  192.18   19.20
  -1  11   3  197.78   23.40
  -1  11   3  212.88   23.70
   1  11  -3  186.58   16.40
   0 -11   3   -6.10    7.50
   0 -11  -3   12.80   14.80
   0 -11  -3   12.60   25.10
   0 -11   3  -36.40   26.00
   0 -11  -3    9.00   14.60
   0 -11   3   20.10   14.30
   0 -11  -3   -3.00   16.50
   0 -11   3   23.80   17.30
   0 -11   3   14.10   17.70
   0 -11   3    7.50   14.80
   0  11   3   20.10   20.00
   0  11  -3    6.30   14.20
   0  11  -3   -3.30   12.80
   0  11  -3   14.00    7.80
   0  11  -3   -1.20   12.40
   0  11   3    1.20    6.70
   0  11   3   -6.70   14.40
   0  11   3   -0.10   11.00
   0  11   3   13.20   14.90
   1 -11   3   15.50   17.40
  -1 -11  -3   26.50   15.00
   1 -11   3    7.70   16.10
  -1 -11  -3   45.50   19.10
   1 -11   3   26.30   16.20
   1 -11   3   50.29   12.80
   1 -11   3   29.30   15.70
   1 -11   3   33.10   16.20
  -1 -11  -3   23.20   14.70
  -1 -11  -3   42.90   14.10
  -1 -11  -3   29.00   16.10
  -1  11  -3   30.80   16.50
  -1  11  -3   31.80    9.50
   1  11   3   48.70   14.10
   1  11   3   36.50   15.10
  -1  11  -3   37.40   11.40
   1  11   3   48.20   15.20
   1  11   3   40.50   16.70
   2 -11   3   -6.20   15.80
  -2 -11  -3    5.10   13.50
  -2 -11  -3    4.00   13.30
   2 -11   3  -20.50   15.40
  -2 -11  -3   -1.80   12.70
  -2 -11  -3   10.60   16.00
   2 -11   3   -7.20   15.00
  -2 -11  -3    2.60   11.90
   2 -11   3  -11.70   13.20
   2 -11   3   22.00   16.80
   2  11   3   -6.40   12.00
   2  11   3   12.80   13.20
  -2  11  -3   13.80    9.70
  -2  11  -3    6.20   16.20
   2  11   3    1.30   11.50
  -2  11  -3    2.10   12.70
  -2  11  -3    9.00   16.40
   3 -11   3    6.80   14.40
   3 -11   3   19.70   18.90
  -3 -11  -3   -6.90   12.50
  -3 -11  -3   14.40   16.30
  -3 -11  -3    4.10   11.70
  -3 -11  -3   17.60   12.70
  -3 -11  -3  -13.30   13.70
   3 -11   3   33.20   18.00
   3 -11   3    2.70   16.30
   3 -11   3   -1.50   18.00
   3  11   3    6.80    9.70
  -3  11  -3   19.70   18.90
   3  11   3   18.40   11.20
  -3  11  -3    4.10   17.90
  -3  11  -3   -0.10   16.10
  -3  11  -3  -19.50   15.20
   3  11   3    0.80   14.10
   4 -11   3  327.47   26.30
   4 -11   3  329.97   33.50
   4 -11   3  286.67   31.70
  -4 -11  -3  267.37   24.00
  -4 -11  -3  252.57   19.70
   4 -11   3  272.17   30.70
  -4 -11  -3  257.67   26.60
   4 -11   3  336.87   33.40
  -4 -11  -3  299.47   23.40
   4 -11   3  294.47   31.10
  -4 -11  -3  285.77   31.00
  -4  11  -3  278.47   31.10
  -4  11  -3  251.27   30.00
  -4  11  -3  334.47   33.90
  -5 -11  -3    4.00    5.50
  -5 -11  -3   -4.30   11.70
  -5 -11  -3  -14.50   16.30
   5 -11   3   17.60   20.70
   5 -11   3   -3.10   19.50
   5 -11   3  -12.80   18.10
   5 -11   3   -3.90    8.70
  -5 -11  -3  -11.10   21.30
  -5 -11  -3   -5.60   10.20
  -5  11  -3    6.30   21.20
  -5  11  -3   -8.70   22.70
   5  11   3    0.30   15.50
   5  11   3    9.40    5.80
   5  11   3   12.20    8.80
  -5  11  -3   -0.80   20.20
   4 -12  -3   23.00   18.30
   4 -12  -3   41.40   20.70
  -4 -12   3   27.10    9.00
  -4 -12   3   20.10   14.10
   4 -12  -3   58.09   23.40
  -4 -12   3   35.80   19.20
   4 -12  -3   18.50   20.10
   4 -12  -3   24.50   11.60
  -4 -12   3   14.80   19.80
  -4 -12   3   22.40    9.50
  -4 -12   3   45.70   25.60
   4 -12  -3   22.40   20.90
   4  12  -3   -1.40    8.00
  -4  12   3    1.80   19.20
  -4  12   3   38.50   21.60
   4  12  -3    9.30    5.40
  -4  12   3   52.49   26.90
  -4  12   3   27.30   27.40
  -4  12   3   46.30   21.10
   3 -12  -3   16.40   13.30
  -3 -12   3   -4.20    9.50
  -3 -12   3   14.10   11.90
  -3 -12   3   -5.30   16.40
   3 -12  -3    4.50   18.10
   3 -12  -3   -8.40   17.80
  -3 -12   3   12.70   18.80
  -3 -12   3   15.30   15.20
  -3 -12   3   17.70   11.50
   3 -12  -3  -15.80   15.00
   3 -12  -3   16.40   18.00
   3  12  -3   15.40    9.00
  -3  12   3   18.60   19.20
  -3  12   3    8.90   20.20
  -3  12   3  -10.10   17.50
   3  12  -3   -1.00    5.90
   3  12  -3    5.40    6.70
  -3  12   3   -3.20   16.20
   2 -12  -3  -41.50   14.90
   2 -12  -3   -5.60   17.60
   2 -12  -3   -9.60   17.70
   2 -12  -3   17.00   16.90
  -2 -12   3    1.00   10.90
  -2 -12   3   -5.60   15.40
  -2 -12   3  -18.30   15.10
  -2 -12   3   13.10   10.70
  -2 -12   3    7.90   12.30
  -2 -12   3    0.10   18.20
   2  12  -3    2.10    6.70
  -2  12   3  -11.20   12.80
   2  12  -3   -5.80    6.60
   2  12  -3   -2.50   10.40
  -2  12   3   -9.80   12.20
  -2  12   3   -8.20   15.60
  -2  12   3   10.70   17.50
  -2  12   3   -2.20   16.70
   1 -12  -3  328.87   32.50
   1 -12  -3  366.36   31.50
  -1 -12   3  312.97   26.50
  -1 -12   3  295.97   28.90
  -1 -12   3  359.66   33.30
  -1 -12   3  371.16   26.30
   1 -12  -3  355.66   30.50
  -1 -12   3  386.16   32.90
   1 -12  -3  323.07   30.30
  -1  12   3  322.57   26.00
   1  12  -3  320.67   24.50
  -1  12   3  323.37   28.90
  -1  12   3  336.67   21.90
   1  12  -3  287.17   24.50
  -1  12   3  345.47   30.50
   0 -12   3  137.29   20.70
   0 -12   3  138.79   21.90
   0 -12  -3  133.09   23.10
   0 -12  -3  137.89   21.20
   0 -12  -3  130.09   21.50
   0 -12   3  141.69   24.30
   0 -12  -3  142.99   22.40
   0 -12   3  132.49   12.40
   0 -12   3  108.19   19.70
   0 -12   3  135.69   23.70
   0  12   3  114.89   22.30
   0  12   3  130.79   21.20
   0  12   3  132.19   17.80
   0  12  -3  119.19   19.40
  -1 -12  -3   69.39   17.30
   1 -12   3   87.89   14.90
  -1 -12  -3   86.49   18.50
   1 -12   3   85.59   22.40
   1 -12   3   72.49   19.20
  -1 -12  -3   73.29   18.80
   1 -12   3   58.49   18.80
   1 -12   3   79.99   18.90
  -1 -12  -3   94.19   20.50
   1 -12   3   72.29   23.50
  -1 -12  -3   63.09   16.00
  -1  12  -3   64.79   11.70
   1  12   3   70.69   17.00
  -1  12  -3   83.79   13.70
   1  12   3   46.00   19.00
  -1  12  -3   83.19   19.90
   1  12   3   87.39   15.90
  -2 -12  -3   13.00   14.50
  -2 -12  -3   47.60   16.20
   2 -12   3   52.99   20.10
  -2 -12  -3   45.30   15.40
   2 -12   3   48.20   15.90
  -2 -12  -3   36.80   15.70
   2 -12   3   31.10   18.80
  -2 -12  -3   16.40   17.50
   2 -12   3   47.20   19.20
   2 -12   3   60.99   19.30
  -2  12  -3   47.60   11.90
  -2  12  -3   46.90   21.40
   2  12   3   31.70   14.50
   2  12   3   44.50   14.70
  -2  12  -3   34.70   14.80
  -2  12  -3   19.80   18.00
  -3 -12  -3  562.24   34.60
  -3 -12  -3  595.54   31.90
   3 -12   3  509.95   38.60
   3 -12   3  529.75   39.30
   3 -12   3  598.94   36.20
   3 -12   3  568.64   40.90
  -3 -12  -3  564.44   37.90
  -3 -12  -3  548.25   32.10
   3 -12   3  569.24   39.30
  -3 -12  -3  542.75   31.20
   3 -12   3  594.44   38.30
  -3  12  -3  522.25   30.00
  -3  12  -3  542.95   38.60
  -3  12  -3  544.15   36.70
   3  12   3  539.95   37.30
  -3  12  -3  597.14   40.00
  -3  12  -3  552.64   39.90
   4 -12   3   75.69   20.40
  -4 -12  -3   49.10   15.00
   4 -12   3   58.79   23.20
   4 -12   3   85.99   24.00
   4 -12   3   72.19   23.50
  -4 -12  -3   75.39   21.60
  -4 -12  -3   68.49   19.60
  -4 -12  -3   68.19   14.70
   4 -12   3   78.29   22.80
   4 -12   3   97.69   24.20
  -4 -12  -3   51.69   12.80
  -4  12  -3   54.99   22.10
  -4  12  -3   66.79   21.90
   4  12   3   72.79   18.40
  -4  12  -3   94.59   23.80
   4  12   3   61.99   14.30
  -4  12  -3  103.49   23.80
  -3 -13   3    2.80   10.40
  -3 -13   3    3.30   11.90
   3 -13  -3   35.30   26.80
   3 -13  -3    7.60   19.00
  -3 -13   3   14.40   20.60
   3 -13  -3   -6.70   16.70
  -3 -13   3   35.00   16.00
   3 -13  -3   15.60   15.80
  -3 -13   3   22.50   19.50
   3 -13  -3    9.50   19.50
  -3 -13   3    3.30   11.60
  -3  13   3    4.50   14.80
  -3  13   3   -6.00   20.30
  -3  13   3   -2.20   16.70
   3  13  -3    5.20    7.20
   3  13  -3   -0.10    6.10
  -3  13   3   -5.40   18.90
  -2 -13   3   13.40   17.70
   2 -13  -3    4.90   18.00
  -2 -13   3    0.70   13.60
  -2 -13   3   -5.00   19.10
   2 -13  -3   -1.10   16.20
   2 -13  -3    6.80   22.40
  -2 -13   3   23.10   13.40
  -2 -13   3   22.70   18.40
  -2 -13   3   14.50   11.60
   2 -13  -3    0.40   16.60
   2 -13  -3   39.30   19.90
  -2  13   3   -3.90   18.00
   2  13  -3    6.70   16.50
   2  13  -3    0.30    6.00
  -2  13   3   24.10   14.10
  -2  13   3   -5.10   16.80
   2  13  -3  -13.30    6.50
  -2  13   3   43.50   19.10
  -1 -13   3   58.89   21.90
   1 -13  -3   31.20   18.90
   1 -13  -3   42.70   18.40
   1 -13  -3   16.20   19.80
  -1 -13   3   18.50   15.60
   1 -13  -3   45.50   19.20
  -1 -13   3   50.69   19.40
  -1 -13   3   19.80   15.50
  -1  13   3   32.80   18.80
  -1  13   3    3.60   12.50
   1  13  -3   48.00   18.70
  -1  13   3   18.60   10.10
  -1  13   3  -13.40   16.20
   1  13  -3   -4.60    6.30
   1  13  -3   35.00   12.70
  -1  13   3   24.00   17.70
   0 -13  -3   53.49   18.20
   0 -13  -3    4.80   16.70
   0 -13   3    8.60   15.90
   0 -13  -3   11.60   19.10
   0 -13   3   20.50   19.50
   0 -13   3   24.90   19.40
   0 -13   3   43.20   17.20
   0 -13   3   18.50   17.30
   0 -13  -3   25.20   17.80
   0  13   3   33.40   18.10
   0  13  -3   33.60   15.60
   0  13   3   17.50   17.20
   0  13  -3   34.80   15.70
   0  13   3    7.50   11.30
   0  13  -3    4.60    6.10
   0  13   3    1.90    4.10
   1 -13   3  282.97   30.90
   1 -13   3  303.57   30.20
  -1 -13  -3  276.37   29.60
   1 -13   3  302.37   31.30
   1 -13   3  314.87   23.80
  -1 -13  -3  311.17   31.10
  -1 -13  -3  338.77   30.30
  -1 -13  -3  281.77   27.20
   1 -13   3  319.87   32.70
   1 -13   3  348.37   32.60
  -1  13  -3  318.37   32.10
  -1  13  -3  325.67   21.20
   1  13   3  279.47   27.90
   1  13   3  296.57   27.00
   1  13   3  291.27   30.10
  -2 -13  -3   -8.50   15.20
  -2 -13  -3   -0.40   15.70
  -2 -13  -3   18.40   18.10
   2 -13   3   -0.80   17.50
  -2 -13  -3   -3.80   13.10
   2 -13   3   -4.40   17.20
  -2 -13  -3  -22.60   12.70
   2 -13   3  -25.00   16.10
   2 -13   3    4.90   18.80
   2 -13   3   26.70   28.10
   2  13   3   12.10   12.40
   2  13   3   14.10   28.40
  -2  13  -3   16.70   30.50
   2  13   3   23.60   15.30
  -2  13  -3    2.70   12.40
  -2  13  -3   -3.90   18.00
   2  13   3   -1.30   10.50
  -2  13  -3   -4.50    6.20
  -3 -13  -3   24.70   16.20
  -3 -13  -3   61.29   21.00
   3 -13   3   64.69   22.10
   3 -13   3   53.99   19.60
  -3 -13  -3   21.60   15.70
  -3 -13  -3   99.79   18.00
  -3 -13  -3   24.20   15.00
   3 -13   3   75.99   22.70
   3 -13   3   35.90   20.30
   3 -13   3   48.70   22.60
   3 -13   3   51.49   18.30
  -3  13  -3   50.99   22.20
  -3  13  -3   29.80   18.90
  -3  13  -3   53.79   21.40
  -3  13  -3   62.39   19.00
   3  13   3   62.79   16.70
   3 -14  -3  -20.60   15.70
  -3 -14   3    7.70   22.10
  -3 -14   3   -2.30   31.60
  -3 -14   3    4.10   11.80
   3 -14  -3   24.40   16.90
  -3 -14   3   19.70   14.50
  -3 -14   3    1.60   12.60
  -3 -14   3  -10.70   15.20
   3 -14  -3  -18.00   20.30
   3 -14  -3   16.60   19.80
  -3  14   3   17.00   20.50
  -3  14   3   -4.50   13.50
   3  14  -3    2.20    5.90
  -3  14   3   11.90   19.70
   3  14  -3    3.30    6.40
   3  14  -3    0.80    9.50
  -3  14   3   -4.10   18.00
  -3  14   3   -0.60   15.70
   2 -14  -3   21.40   19.50
   2 -14  -3    5.30   17.50
   2 -14  -3   28.20   19.10
   2 -14  -3   67.29   22.50
  -2 -14   3   19.00   14.80
  -2 -14   3   38.90   19.50
   2 -14  -3   -2.60   19.80
  -2 -14   3   21.80   22.20
  -2 -14   3   22.10   13.40
  -2 -14   3   34.10   19.00
   2  14  -3   14.30   13.40
  -2  14   3   -2.70   18.40
  -2  14   3    0.90   12.30
  -2  14   3   -8.00   12.00
   2  14  -3    9.20    8.70
  -2  14   3   35.70   20.20
   2  14  -3   12.90   11.80
  -2  14   3   37.70   20.10
   2  14  -3    3.40   17.40
   1 -14  -3    2.70   18.30
  -1 -14   3    2.10   18.10
  -1 -14   3   37.20   20.70
  -1 -14   3    3.10   14.30
   1 -14  -3   -7.80   17.20
   1 -14  -3   17.90   19.00
  -1 -14   3   17.30   18.80
  -1 -14   3   -8.90   13.70
   1 -14  -3   -1.20   23.00
  -1  14   3    3.70    7.30
   1  14  -3  -12.90   16.00
  -1  14   3   14.80   19.50
  -1  14   3    0.90   16.40
   1  14  -3    4.90   16.00
   1  14  -3   -1.90    6.00
   1  14  -3   -0.30   11.00
  -1  14   3   25.20   18.60
   0 -14   3  -19.40   19.70
   0 -14  -3   -6.00   15.70
   0 -14   3   28.50   20.70
   0 -14  -3  -11.50   16.60
   0 -14   3   30.50   17.20
   0 -14  -3   28.60   18.20
   0 -14  -3  -15.40   18.90
   0 -14   3   -9.70   17.50
   0  14  -3    5.90   18.80
   0  14   3   16.00   20.70
   0  14   3   -3.30    3.00
   0  14   3   27.40   17.70
   0  14   3   21.60   21.80
   0  14  -3   -2.60   15.80
   0  14  -3   12.20    7.00
   0  14  -3   -2.30   13.70
  -1 -14  -3   26.00   17.80
   1 -14   3   30.00   20.30
  -1 -14  -3  -13.30   15.40
   1 -14   3    3.50   19.90
   1 -14   3   10.20   11.40
  -1 -14  -3   23.50   17.90
   1 -14   3    9.80   19.30
   1 -14   3   -2.50   17.20
  -1 -14  -3   27.30   19.30
   1 -14   3    9.50   17.80
   1  14   3   -1.20   15.00
  -1  14  -3   32.20   20.20
  -1  14  -3   13.80    6.80
  -1  14  -3   -3.40   16.30
   1  14   3   17.40   15.00
   1  14   3   -7.00   17.30
  -1  14  -3   -0.90    5.80
  -1  14  -3   14.20   16.00
  -2 -14  -3  122.59   22.20
   2 -14   3  102.99   25.30
   2 -14   3  120.89   25.40
   2 -14   3  110.09   23.50
   2 -14   3  141.99   26.60
   2 -14   3  109.99   23.60
  -2 -14  -3   86.39   22.20
  -2 -14  -3   97.59   19.80
   2 -14   3   99.99   19.30
  -2 -14  -3  100.59   19.50
  -2 -14  -3  106.49   20.10
  -2  14  -3   93.39   21.60
   2  14   3  123.89   20.60
  -2  14  -3  108.39   17.80
  -2  14  -3  102.49   23.10
  -2  14  -3  110.89   24.20
   2  14   3   49.40   15.50
  -3  14  -3    4.90   16.20
  -1 -15   3   29.20   16.50
  -1 -15   3   10.70   21.50
   1 -15  -3   19.50   21.30
   1 -15  -3   44.00   26.10
  -1 -15   3   13.70   23.10
   1 -15  -3   15.70   22.40
  -1 -15   3   26.50   28.80
  -1 -15   3   22.30   15.80
   1 -15  -3   39.10   20.20
   1 -15  -3   13.10   19.40
  -1  15   3   -1.20    5.70
  -1  15   3   62.29   23.50
  -1  15   3   -5.60   19.60
   1  15  -3   11.60    9.50
  -1  15   3   33.50   13.40
   1  15  -3   -1.40    6.30
   1  15  -3   24.40   15.20
   0 -15   3   25.70   18.60
   0 -15  -3   -1.30   20.00
   0 -15   3   28.40   19.50
   0 -15   3   16.60   21.30
   0 -15  -3   -7.50   18.00
   0 -15   3   29.90   21.50
   0 -15  -3   38.40   19.00
   0  15  -3    2.40   15.10
   0  15   3   24.10   19.80
   0  15   3   -0.60   11.70
   0  15  -3  -10.20   19.30
   0  15  -3  -15.90   16.10
   0  15   3   27.90   20.70
   0  15   3   12.00   19.40
  -1 -15  -3    9.40   26.10
   1 -15   3    6.90   19.10
   1 -15   3   42.80   20.30
   1 -15   3    6.50   20.00
  -1 -15  -3   57.69   19.70
   1 -15   3   37.30   22.00
  -1  15  -3   -3.30    6.70
   1  15   3    8.90   12.80
   1  15   3    3.80   19.20
   1  15   3   45.60   19.10
  -1  15  -3   18.80   19.70
  -7   0   4    7.70   11.30
  -7   0   4   24.80   10.40
   7   0  -4    1.70    5.30
  -7   0   4   15.60   20.20
   7   0  -4   16.40    6.20
  -7   0   4   -0.80   18.50
  -7   0   4    8.70    9.70
   7   0  -4  -39.20   19.10
  -6   0   4  142.19   23.40
  -6   0   4  137.09   13.90
  -6   0   4  148.39   14.80
  -6   0   4  124.89   15.30
   6   0  -4  134.89   13.10
  -6   0   4  136.09   22.90
   5   0  -4   -0.30    8.30
   5   0  -4    1.00    7.20
  -5   0   4   10.80   15.20
   5   0  -4    1.50    6.20
   5   0  -4  -13.60   14.00
  -5   0   4  -18.30   14.10
  -5   0   4   -1.50    7.90
  -5   0   4    2.80    8.50
  -5   0   4   -7.30   10.10
  -4   0   4  597.54   22.60
   4   0  -4  633.74   26.40
   4   0  -4  628.84   22.60
   4   0  -4  620.24   33.00
  -4   0   4  614.14   17.00
   4   0  -4  625.14   22.20
  -4   0   4  661.53   26.80
  -4   0   4  630.64   32.80
   3   0  -4   -7.60   11.20
  -3   0   4   -0.20    4.10
  -3   0   4   -7.50    5.70
   3   0  -4    1.20    5.70
   3   0  -4    4.30    6.50
  -3   0   4    4.20   12.00
  -3   0   4   25.00    9.20
   3   0  -4    8.00    8.60
  -3   0   4   -2.20    5.80
  -2   0   4  179.28   17.00
   2   0  -4  166.98    9.90
  -2   0   4  193.28   15.70
  -2   0   4  164.08    9.80
   2   0  -4  185.18   10.10
  -2   0   4  191.78   10.50
  -2   0   4  180.38   10.30
   2   0  -4  173.18   14.40
   1   0  -4   -3.00    5.00
  -1   0   4    1.70    5.30
  -1   0   4    6.60    6.30
  -1   0   4    3.50    5.30
   1   0  -4    3.60    6.40
  -1   0   4  -26.20    8.50
   1   0  -4    2.50    5.10
   0   0  -4 2983.10   72.89
   0   0  -4 2979.50   72.99
   0   0  -4 2891.91   71.59
   0   0  -4 3002.40   74.09
   0   0   4 2979.90   72.99
   0   0   4 2938.41   72.89
   0   0  -4 2892.71   73.69
   0   0   4 2932.21   74.19
   0   0   4 2884.71   73.69
   0   0   4 2861.81   71.59
   1   0   4   12.80   11.90
   1   0   4    6.30    8.00
  -1   0  -4   11.00   10.30
   1   0   4   -3.20    9.60
  -1   0  -4   11.00    8.10
  -1   0  -4   -1.90    9.20
   1   0   4  -10.30    9.10
  -1   0  -4  -12.30    8.90
   1   0   4   -3.40    9.70
  -2   0  -4   50.49   12.40
   2   0   4   69.99   11.20
  -2   0  -4   70.29   10.90
   2   0   4   76.09   12.20
   2   0   4   53.59   10.20
   2   0   4   52.49   10.90
  -2   0  -4   71.09   11.60
  -2   0  -4   70.59   11.50
  -2   0  -4   60.09   10.90
   2   0   4   48.80   10.80
  -3   0  -4   -7.40    9.50
   3   0   4    5.40    9.70
   3   0   4   -2.10    4.90
   3   0   4   -2.50   11.50
  -3   0  -4   -4.80   11.40
  -3   0  -4    5.20    9.30
  -3   0  -4   15.40   10.60
  -3   0  -4    4.50    8.80
   4   0   4   29.70   14.90
   4   0   4   23.20   11.10
  -4   0  -4   28.30   14.70
   4   0   4   17.10   10.80
  -4   0  -4   20.20    9.40
   4   0   4   39.00    5.60
  -4   0  -4   12.30   12.90
  -4   0  -4   31.70   11.80
  -4   0  -4   26.80   11.60
  -5   0  -4   14.70   25.20
  -5   0  -4    7.20   12.20
   5   0   4   -0.60   14.10
  -5   0  -4   -6.80    9.10
   5   0   4  -12.20   10.00
  -5   0  -4  -18.80   15.40
  -5   0  -4    4.90   13.10
   5   0   4   -0.60    3.60
   5   0   4   18.90   11.10
  -6   0  -4  -12.30   12.20
  -6   0  -4    4.90   10.00
  -6   0  -4   -1.00   16.80
  -6   0  -4  -14.50   12.10
   6   0   4  -10.40   17.50
   6   0   4   33.30   12.60
  -6   0  -4  -18.10   16.70
   7   0   4   22.20   19.60
   7   0   4    1.80   13.10
  -7   0  -4    7.60    8.80
  -7   0  -4   -5.10   14.10
  -7   0  -4    4.40   13.70
  -7   0  -4  -12.00   18.60
   7   0   4   12.00    8.50
  -7   0  -4  -23.30   19.40
   7  -1  -4   -0.60    5.80
   7  -1  -4  -24.90   16.10
  -7  -1   4   20.50   18.90
  -7  -1   4   18.00   20.40
  -7  -1   4   41.80    9.90
  -7  -1   4    6.20    9.90
  -7  -1   4    2.10    8.60
  -7   1   4  -12.20   15.80
  -7   1   4  -21.50   19.20
   7   1  -4    2.10    4.50
  -7   1   4    8.20   11.00
   7   1  -4   -0.90    3.10
  -7   1   4   12.70   18.30
  -7   1   4   -8.70   11.60
  -7   1   4   21.80   11.30
  -6  -1   4  289.17   29.90
  -6  -1   4  276.17   28.60
   6  -1  -4  220.08   17.80
  -6  -1   4  276.67   17.10
  -6  -1   4  254.67   20.00
  -6   1   4  239.58   28.40
  -6   1   4  218.78   24.50
  -6   1   4  254.17   28.00
  -6   1   4  271.27   23.10
   6   1  -4  221.48   26.20
  -6   1   4  266.87   29.90
   6   1  -4  254.87   14.70
  -6   1   4  248.78   20.20
  -5  -1   4   10.40   15.00
  -5  -1   4   28.50   10.60
  -5  -1   4   10.60   14.70
  -5  -1   4   18.40    7.70
   5  -1  -4   20.10    8.70
   5  -1  -4   18.50   15.10
  -5  -1   4   12.80    5.80
  -5  -1   4   21.90    5.80
   5  -1  -4    3.90    9.50
   5  -1  -4   17.50   10.20
  -5  -1   4   34.70   13.10
   5   1  -4   14.50    8.90
  -5   1   4   10.00   11.80
  -5   1   4   23.60   16.70
   5   1  -4   25.10    6.90
  -5   1   4   33.60   10.20
   5   1  -4   26.30   20.90
  -4  -1   4  155.68   15.50
  -4  -1   4  178.98   11.40
   4  -1  -4  188.78   17.50
   4  -1  -4  170.48   14.60
  -4  -1   4  184.78   11.30
  -4  -1   4  178.08   18.40
  -4  -1   4  210.88   21.10
   4  -1  -4  174.28   13.70
   4  -1  -4  187.88   20.90
  -4   1   4  174.08   15.00
   4   1  -4  222.28   21.90
  -4   1   4  196.38   18.50
   4   1  -4  193.98   11.00
  -4   1   4  166.78   15.10
   4   1  -4  198.58   15.80
  -4   1   4  173.68   20.50
  -3  -1   4  196.08   12.30
   3  -1  -4  246.18   14.00
   3  -1  -4  219.78   20.40
  -3  -1   4  210.58   10.10
   3  -1  -4  232.28   14.00
  -3  -1   4  207.98   19.60
   3  -1  -4  240.38   18.10
   3   1  -4  226.28   16.30
  -3   1   4  215.48   18.10
  -3   1   4  232.78   22.10
   3   1  -4  198.98    9.90
  -3   1   4  219.58   14.50
  -3   1   4  218.28   14.40
  -2  -1   4   13.50    8.20
  -2  -1   4   11.20    6.30
  -2  -1   4   16.30    3.80
   2  -1  -4   14.90    4.30
   2  -1  -4   19.90   10.40
   2  -1  -4   18.10    7.40
  -2  -1   4    9.70    9.40
   2  -1  -4   10.90    6.90
  -2  -1   4   12.50    3.60
  -2   1   4   23.00    6.90
  -2   1   4   21.00   10.40
  -2   1   4   16.20    7.20
   2   1  -4   14.40    3.60
  -2   1   4   19.40    4.20
  -2   1   4   15.10   10.80
   2   1  -4   16.80    3.20
  -2   1   4    8.10    6.90
   2   1  -4   19.40    8.80
  -1  -1   4 3955.80   96.19
  -1  -1   4 4019.60   96.29
   1  -1  -4 4265.57  101.29
   1  -1  -4 4029.20   98.59
   1  -1  -4 3988.40   95.59
   1  -1  -4 3923.21  100.79
  -1  -1   4 4198.18  100.79
  -1  -1   4 4000.50   96.29
  -1  -1   4 3987.80   99.29
   1  -1  -4 4029.70   98.09
  -1   1   4 4146.59   98.79
  -1   1   4 3926.31   95.59
   1   1  -4 4032.60   96.19
  -1   1   4 4072.59  100.99
  -1   1   4 3953.20   98.59
  -1   1   4 4039.80   98.09
   1   1  -4 4019.40   99.39
   0  -1   4 2992.90   74.19
   0  -1  -4 2862.81   72.39
   0  -1  -4 2723.33   72.79
   0  -1  -4 2971.30   73.09
   0  -1   4 2892.11   71.09
   0  -1   4 2855.91   69.49
   0  -1  -4 2952.00   73.69
   0  -1   4 2859.91   72.29
   0  -1  -4 2711.13   72.49
   0  -1   4 2953.10   72.19
   0   1  -4 2896.41   69.59
   0   1   4 2804.22   72.79
   0   1  -4 2914.91   72.09
   0   1   4 2809.42   72.29
   0   1  -4 3013.90   73.99
   0   1  -4 2982.70   72.39
   0   1  -4 2925.91   70.99
   0   1   4 2959.40   73.89
   0   1   4 2928.31   72.99
   0   1   4 3071.09   73.39
   1  -1   4 8149.78  196.48
  -1  -1  -4 8154.18  194.58
  -1  -1  -4 8155.08  194.88
  -1  -1  -4 8351.36  194.88
   1  -1   4 8188.78  193.38
  -1  -1  -4 8313.27  191.98
  -1  -1  -4 8200.88  195.68
   1  -1   4 8055.29  194.98
   1  -1   4 7976.20  195.78
  -1  -1  -4 8419.36  194.98
   1  -1   4 8300.57  195.08
   1   1   4 7576.74  197.18
   1   1   4 7894.01  194.58
  -1   1  -4 8219.78  196.08
   1   1   4 7827.52  191.88
  -1   1  -4 7927.71  195.58
  -1   1  -4 7977.70  193.08
   1   1   4 8258.17  194.68
   1   1   4 8116.59  194.68
   1   1   4 7995.20  195.38
  -1   1  -4 8068.09  195.08
  -2  -1  -4  543.65   23.80
  -2  -1  -4  526.45   22.90
   2  -1   4  547.55   21.90
  -2  -1  -4  584.24   32.60
   2  -1   4  543.45   23.60
  -2  -1  -4  530.55   33.70
   2  -1   4  535.85   25.00
  -2  -1  -4  498.85   23.00
   2   1   4  558.64   16.00
  -2   1  -4  562.64   22.20
   2   1   4  529.65   22.10
  -2   1  -4  541.65   24.00
   2   1   4  536.85   22.30
  -2   1  -4  517.25   23.60
   2   1   4  554.94   24.00
   2   1   4  533.05   23.50
  -2   1  -4  535.85   26.10
  -2   1  -4  524.05   22.90
   3  -1   4  709.23   28.00
   3  -1   4  624.94   31.30
  -3  -1  -4  672.63   29.90
  -3  -1  -4  690.23   27.50
  -3  -1  -4  701.63   30.40
   3  -1   4  686.33   29.20
  -3  -1  -4  659.63   27.00
  -3  -1  -4  731.43   27.50
   3  -1   4  682.13   26.50
  -3   1  -4  663.13   25.40
  -3   1  -4  729.23   29.70
  -3   1  -4  649.24   28.40
   3   1   4  647.44   27.00
   3   1   4  666.43   27.30
   3   1   4  629.44   17.40
   3   1   4  710.43   30.00
   3   1   4  643.04   29.40
   3   1   4  688.03   17.60
  -3   1  -4  649.54   28.10
  -3   1  -4  680.43   30.90
   4  -1   4  302.77   21.70
   4  -1   4  291.97   15.20
  -4  -1  -4  319.77   20.20
   4  -1   4  335.77   25.60
  -4  -1  -4  347.37   25.90
  -4  -1  -4  325.57   23.80
  -4  -1  -4  286.57   20.40
   4  -1   4  313.47   21.60
  -4  -1  -4  335.27   21.50
  -4   1  -4  330.47   18.50
   4   1   4  300.07   25.10
   4   1   4  294.67   19.90
  -4   1  -4  306.57   24.40
  -4   1  -4  285.57   21.30
  -4   1  -4  304.07   26.10
  -4   1  -4  288.27   21.70
   5  -1   4  274.07   22.40
  -5  -1  -4  291.37   23.20
  -5  -1  -4  263.47   22.40
  -5  -1  -4  240.78   25.60
   5  -1   4  287.77   22.30
  -5  -1  -4  292.87   20.70
   5  -1   4  272.37   27.50
  -5   1  -4  312.67   30.70
  -5   1  -4  265.67   23.90
   5   1   4  259.37   20.50
   5   1   4  288.77   27.30
   5   1   4  305.37   21.30
  -5   1  -4  252.07   18.30
  -5   1  -4  261.67   24.20
  -5   1  -4  324.67   33.70
  -6  -1  -4  134.79   15.70
  -6  -1  -4  161.18   19.70
  -6  -1  -4  112.99   21.90
  -6  -1  -4  193.78   20.10
   6  -1   4  137.39   17.60
  -6  -1  -4  215.98   27.60
  -6   1  -4  169.48   26.10
  -6   1  -4  166.98   21.10
  -6   1  -4  162.08   24.90
  -6   1  -4  148.29   15.90
  -6   1  -4  149.69   21.10
   6   1   4  100.09   22.50
  -7  -1  -4   15.10   20.40
  -7  -1  -4   47.40   21.80
   7  -1   4   20.60   14.20
  -7  -1  -4  -13.20   13.40
   7  -1   4    9.50    8.20
   7  -1   4   25.60   20.30
  -7  -1  -4   12.50   10.60
  -7  -1  -4   20.80   14.70
  -7   1  -4   22.50   16.00
   7   1   4   45.10   34.00
  -7   1  -4   20.10    8.20
   7   1   4    8.60    7.20
  -7   1  -4   18.10   15.30
   7   1   4   20.90   19.70
  -7   1  -4    1.80   21.00
  -7   1  -4   20.10   21.50
  -7  -2   4   20.50   19.10
   7  -2  -4   46.40   11.50
  -7  -2   4   41.50   10.80
  -7  -2   4   11.80   18.80
  -7  -2   4   57.59    8.20
  -7  -2   4   46.40    8.20
   7  -2  -4   53.79   21.30
  -7   2   4   52.59   21.70
  -7   2   4   50.59   14.20
  -7   2   4   47.80   14.50
  -7   2   4   69.89   19.10
  -7   2   4   74.29   16.00
  -7   2   4   20.90   21.80
  -6  -2   4   41.90    7.60
  -6  -2   4   35.80    7.70
   6  -2  -4   39.10   12.00
  -6  -2   4   12.70   16.90
  -6  -2   4   23.50    7.70
  -6  -2   4   31.40   10.50
  -6  -2   4   20.70    7.30
  -6  -2   4   39.10   17.60
  -6   2   4   34.70   19.80
  -6   2   4   32.00   13.60
  -6   2   4   34.40   13.10
  -6   2   4   39.20   19.40
  -6   2   4   32.10   16.60
  -6   2   4   25.20   12.10
   5  -2  -4   66.09   11.20
  -5  -2   4   72.79    7.70
  -5  -2   4   76.09    8.10
  -5  -2   4   94.39   18.60
   5  -2  -4   91.39   15.00
   5  -2  -4  119.99   21.50
  -5  -2   4   95.79   18.40
  -5  -2   4   74.39   10.10
  -5  -2   4   76.29   11.80
  -5   2   4   94.59   16.20
  -5   2   4   78.49   20.70
  -5   2   4   70.19   13.50
  -5   2   4   89.99   16.00
   5   2  -4   78.39    7.90
  -5   2   4   99.79   14.60
   4  -2  -4  199.78   16.40
  -4  -2   4  200.58    9.50
  -4  -2   4  190.28    9.40
   4  -2  -4  203.68   15.90
  -4  -2   4  212.18   14.30
  -4  -2   4  217.28   21.30
   4  -2  -4  202.78   22.30
  -4  -2   4  159.58   15.10
   4  -2  -4  163.28   16.50
  -4  -2   4  201.28   19.60
  -4   2   4  212.08   18.50
  -4   2   4  243.98   23.40
  -4   2   4  206.98   17.30
  -4   2   4  214.58   17.20
   4   2  -4  204.18    8.70
  -4   2   4  203.98   20.00
   4   2  -4  200.58    8.80
   3  -2  -4  232.98   15.70
  -3  -2   4  232.58    7.10
   3  -2  -4  235.78   15.80
   3  -2  -4  228.38   22.10
  -3  -2   4  223.28   18.30
  -3  -2   4  244.68   18.80
   3  -2  -4  199.98   19.10
  -3  -2   4  215.98   14.60
  -3  -2   4  220.58    7.10
  -3   2   4  233.58   16.10
   3   2  -4  225.68    6.70
  -3   2   4  227.38   19.10
  -3   2   4  225.68   21.30
  -3   2   4  217.38   16.20
  -3   2   4  212.18   16.30
  -2  -2   4   46.10    9.30
   2  -2  -4   60.29    9.80
   2  -2  -4   42.60    5.30
  -2  -2   4   52.59    9.30
   2  -2  -4   35.20    8.70
  -2  -2   4   40.80    7.70
   2  -2  -4   52.89   11.70
  -2  -2   4   39.40    8.20
  -2  -2   4   53.39    9.00
  -2   2   4   53.79   12.00
  -2   2   4   42.40    9.40
  -2   2   4   47.50   13.10
  -2   2   4   44.90    9.70
  -2   2   4   40.50    7.90
   1  -2  -4   44.60    5.70
   1  -2  -4   55.69   11.20
   1  -2  -4   44.70    7.60
   1  -2  -4   52.19    9.00
  -1  -2   4   35.40    6.20
  -1  -2   4   53.59   10.10
   1  -2  -4   40.60    9.20
  -1  -2   4   40.40    4.90
  -1   2   4   58.59    9.50
   1   2  -4   53.29    4.90
  -1   2   4   54.89   11.60
  -1   2   4   56.89    9.30
  -1   2   4   46.40    6.20
   1   2  -4   43.80    6.90
   1   2  -4   45.40   11.10
   0  -2  -4 5659.53  136.09
   0  -2  -4 5901.51  143.59
   0  -2   4 5654.13  136.89
   0  -2   4 5517.75  134.59
   0  -2  -4 5757.42  140.09
   0  -2  -4 5495.05  133.99
   0  -2  -4 5523.15  135.79
   0  -2  -4 5422.66  135.69
   0  -2   4 5732.63  134.69
   0   2   4 5240.98  138.49
   0   2   4 5538.65  135.89
   0   2   4 5470.35  135.99
   0   2  -4 5607.94  134.49
   0   2  -4 5528.25  137.49
   0   2   4 5573.44  136.09
   0   2  -4 5653.13  134.79
   1  -2   4 1937.91   52.99
  -1  -2  -4 1954.00   53.99
  -1  -2  -4 1999.10   52.49
   1  -2   4 1926.81   53.09
   1  -2   4 1916.11   53.69
   1  -2   4 1886.91   52.89
  -1  -2  -4 1815.62   49.10
  -1  -2  -4 1980.20   52.39
  -1   2  -4 1937.71   52.69
   1   2   4 1958.00   52.19
  -1   2  -4 1971.70   52.89
   1   2   4 1869.21   52.09
  -1   2  -4 1918.71   53.19
   1   2   4 1921.31   49.40
  -1   2  -4 1940.71   50.19
   1   2   4 1891.11   52.69
  -1   2  -4 1902.51   52.59
  -1   2  -4 1951.30   54.09
   1   2   4 1921.31   51.49
   2  -2   4  271.17   18.90
   2  -2   4  295.57   21.50
  -2  -2  -4  305.77   17.20
  -2  -2  -4  283.97   18.70
   2  -2   4  290.97   17.00
  -2  -2  -4  299.57   19.20
  -2  -2  -4  300.67   21.50
  -2  -2  -4  313.57   18.50
  -2   2  -4  311.57   17.50
  -2   2  -4  326.67   20.50
   2   2   4  318.17   17.90
  -2   2  -4  291.07   19.50
  -2   2  -4  318.27   22.30
  -2   2  -4  302.87   19.40
  -2   2  -4  266.37   17.90
   2   2   4  299.77   10.00
   2   2   4  326.37   18.70
   2   2   4  314.07   17.80
   2   2   4  326.37   19.10
   3  -2   4   37.40   13.20
   3  -2   4   24.10   11.60
  -3  -2  -4   33.70   10.00
   3  -2   4   40.00    9.00
   3  -2   4   22.40   11.40
  -3  -2  -4   20.20   11.70
   3  -2   4   18.10    8.80
  -3  -2  -4   26.40    9.90
  -3  -2  -4   36.10   11.50
  -3  -2  -4   29.40   11.10
  -3   2  -4   36.50   11.60
  -3   2  -4   23.80   11.90
  -3   2  -4   38.30   12.60
   3   2   4   26.90    9.50
  -3   2  -4   19.80   12.80
   3   2   4   28.70   11.30
   3   2   4   36.80   10.30
  -3   2  -4   19.00    8.90
   3   2   4   18.10   10.90
   4  -2   4   75.79   10.50
   4  -2   4   71.09   10.20
   4  -2   4   68.39   14.10
   4  -2   4   92.19   18.50
  -4  -2  -4   64.19   12.60
  -4  -2  -4   68.79   12.60
  -4  -2  -4   73.39   15.10
  -4  -2  -4   82.99   16.80
   4  -2   4   79.59   14.10
  -4  -2  -4   58.89   12.20
   4   2   4   62.39   11.40
  -4   2  -4   69.09   16.10
   4   2   4  108.69   16.30
   4   2   4   81.09   15.70
  -4   2  -4   63.19   10.40
  -4   2  -4   84.19   18.50
   4   2   4   93.99   13.00
  -4   2  -4   99.19   15.50
  -4   2  -4   69.39   14.50
  -5  -2  -4   12.30   11.10
   5  -2   4    9.30    7.80
  -5  -2  -4   -9.80   15.40
   5  -2   4   -2.20   14.50
   5  -2   4   20.20   13.00
  -5  -2  -4    2.20   11.40
   5  -2   4    0.90   12.40
  -5  -2  -4   -0.80   11.50
  -5  -2  -4    7.50   14.90
  -5   2  -4   13.20   23.10
  -5   2  -4   17.70   23.30
  -5   2  -4   17.20   14.70
  -5   2  -4    6.00    8.40
  -5   2  -4   43.40   26.10
   5   2   4   20.70   10.40
   5   2   4    7.20   14.60
   5   2   4  -10.00    9.00
  -6  -2  -4    1.70   12.40
   6  -2   4    3.80    5.30
   6  -2   4  -14.20   11.30
  -6  -2  -4    2.10   16.50
   6  -2   4    1.50   23.10
  -6  -2  -4   32.20   18.30
  -6  -2  -4  -17.60   10.50
  -6  -2  -4   -0.70   11.90
   6   2   4  -12.90   15.30
  -6   2  -4   22.60   15.70
  -6   2  -4   -3.50   17.40
  -6   2  -4   10.20    8.30
  -6   2  -4   15.70   15.50
  -6   2  -4   49.70   18.80
   6   2   4   -7.10    7.00
  -6   2  -4    4.60   18.70
   6   2   4   -6.20   10.20
  -7  -2  -4   12.20   11.80
   7  -2   4    1.00    4.30
  -7  -2  -4  -28.80   11.60
   7  -2   4   21.10   10.30
  -7  -2  -4  -14.90   29.30
  -7  -2  -4  -13.60   17.40
  -7  -2  -4  -10.10   12.20
   7  -2   4    4.70   12.70
  -7   2  -4    6.50   21.40
  -7   2  -4   -0.90   19.30
  -7   2  -4   -3.90   16.20
  -7   2  -4   -2.90   15.00
  -7   2  -4   51.19   24.90
   7   2   4    3.80    6.70
   7   2   4   -5.00   15.60
   7   2   4   25.00   13.20
  -7  -3   4   -1.30   18.00
  -7  -3   4    9.20   17.80
   7  -3  -4    2.50   18.70
   7  -3  -4   -5.50   11.70
  -7  -3   4   -3.20    7.90
   7  -3  -4  -10.00    7.00
  -7  -3   4    0.30    6.90
  -7  -3   4   -5.40    7.30
   7  -3  -4    3.10    6.90
  -7   3   4  -10.10   13.90
  -7   3   4    4.40   13.60
  -7   3   4  -33.60   19.60
  -7   3   4    5.60   13.20
  -7   3   4   -9.50   24.30
  -7   3   4   -1.00   15.20
   6  -3  -4   17.40   12.60
  -6  -3   4   93.59   12.10
   6  -3  -4   95.69   23.60
  -6  -3   4   57.79   10.80
  -6  -3   4   67.89    6.20
  -6  -3   4   70.29   20.00
  -6  -3   4   75.69   20.00
  -6   3   4   64.09   15.30
  -6   3   4   83.69   23.30
  -6   3   4   64.49   18.10
  -6   3   4   80.29   17.20
   5  -3  -4  208.68   22.40
  -5  -3   4  222.58   17.90
   5  -3  -4  232.38   19.50
  -5  -3   4  206.18    8.20
  -5  -3   4  241.08   24.50
  -5  -3   4  214.48    8.20
   5  -3  -4  230.38   26.80
  -5  -3   4  253.27   24.10
   5  -3  -4  220.08   28.10
  -5  -3   4  201.08   16.70
  -5   3   4  231.88   21.50
  -5   3   4  226.78   22.30
  -5   3   4  234.88   21.70
  -5   3   4  242.58   22.30
  -5   3   4  233.78   28.20
   4  -3  -4    9.60    9.60
  -4  -3   4    4.40    9.00
  -4  -3   4   -3.00   10.20
   4  -3  -4    0.50   12.30
   4  -3  -4   -4.00   11.10
  -4  -3   4   13.30    8.10
  -4  -3   4   14.60   12.00
   4  -3  -4    3.80    9.10
  -4   3   4    5.90   10.30
  -4   3   4   -6.80    9.70
  -4   3   4  -25.00   12.60
  -4   3   4    4.50   12.10
  -4   3   4   18.90   10.60
  -3  -3   4   13.80    8.80
  -3  -3   4   12.40    8.70
  -3  -3   4    1.80    9.50
  -3  -3   4   22.30    9.30
   3  -3  -4   26.60   11.40
   3  -3  -4   20.30    9.90
   3  -3  -4   -0.60   12.20
   3  -3  -4   12.80    9.70
  -3  -3   4   20.80    8.80
  -3   3   4    8.40    9.30
  -3   3   4   12.60   11.70
  -3   3   4   17.40    9.70
  -3   3   4   15.70    9.40
  -3   3   4   29.10   14.10
  -2  -3   4 3002.80   83.79
   2  -3  -4 3064.49   78.89
   2  -3  -4 2997.90   78.89
   2  -3  -4 2944.91   74.09
   2  -3  -4 2973.00   76.99
  -2  -3   4 2888.41   76.49
  -2  -3   4 2944.21   77.99
   2  -3  -4 3025.40   81.09
  -2  -3   4 3011.00   77.69
   2  -3  -4 3012.80   82.79
  -2  -3   4 2925.31   77.59
  -2   3   4 3100.79   79.09
  -2   3   4 3051.19   82.49
  -2   3   4 2988.30   79.19
  -2   3   4 3005.00   76.89
  -2   3   4 3023.50   81.29
  -1  -3   4  431.36   14.20
   1  -3  -4  446.16   17.20
   1  -3  -4  433.36   20.40
  -1  -3   4  469.15   21.30
  -1  -3   4  434.86   14.80
   1  -3  -4  451.95   20.50
   1  -3  -4  432.16   22.00
  -1  -3   4  437.86   17.60
  -1  -3   4  460.05   14.90
  -1   3   4  447.36   20.40
   1   3  -4  451.35   18.90
   1   3  -4  414.16   21.40
   1   3  -4  471.85   21.60
  -1   3   4  456.05   17.20
  -1   3   4  426.16   21.40
   0  -3   4   69.69    9.60
   0  -3  -4   76.69   11.20
   0  -3  -4   76.29   10.70
   0  -3   4   78.19    9.70
   0  -3  -4   75.89   11.60
   0  -3  -4   97.49   10.70
   0  -3   4   94.69   10.50
   0  -3   4   90.79   12.20
   0  -3  -4   89.49   10.20
   0  -3   4   93.29   10.10
   0   3   4   79.39   11.10
   0   3   4   73.99   11.10
   0   3  -4   85.69    9.80
   0   3   4   84.69   10.90
   0   3   4   77.79   11.40
   0   3   4   75.59    9.80
   0   3  -4   85.59    9.80
   0   3  -4   81.69   11.80
  -1  -3  -4 1051.89   36.50
  -1  -3  -4 1045.90   30.40
  -1  -3  -4 1010.90   33.10
   1  -3   4 1044.80   34.60
   1  -3   4 1040.20   38.20
   1  -3   4 1012.30   34.10
  -1  -3  -4 1050.49   37.40
   1  -3   4 1096.09   33.90
  -1   3  -4 1064.49   33.70
   1   3   4 1026.50   32.80
  -1   3  -4 1028.00   34.00
   1   3   4 1002.50   30.80
   1   3   4 1040.20   33.10
   1   3   4 1014.20   30.30
  -1   3  -4  974.30   33.20
  -1   3  -4 1083.89   34.90
   1   3   4 1048.80   33.70
  -2  -3  -4  475.95   21.10
   2  -3   4  482.25   25.70
  -2  -3  -4  476.35   21.00
   2  -3   4  422.66   23.30
  -2  -3  -4  474.95   23.30
  -2  -3  -4  433.36   30.30
   2  -3   4  485.75   21.80
   2  -3   4  464.25   23.70
  -2  -3  -4  492.75   15.00
  -2   3  -4  447.36   21.90
   2   3   4  504.95   21.60
  -2   3  -4  492.65   24.10
   2   3   4  467.75   23.10
  -2   3  -4  501.55   24.30
   2   3   4  472.45   15.00
  -2   3  -4  490.25   21.60
  -2   3  -4  496.35   23.70
   2   3   4  479.05   21.10
   2   3   4  489.95   21.70
  -2   3  -4  539.55   26.80
  -3  -3  -4    2.30    9.60
  -3  -3  -4   -1.10    8.90
   3  -3   4    5.60   13.00
   3  -3   4   -3.70   13.80
  -3  -3  -4    1.30    8.90
  -3  -3  -4   -3.30   10.30
   3  -3   4   19.10   10.00
   3  -3   4   10.40   10.70
  -3  -3  -4    1.80   10.30
   3  -3   4   13.80   11.50
  -3   3  -4    3.20   10.10
   3   3   4   18.50   10.60
   3   3   4    9.00    9.20
  -3   3  -4    3.50   12.70
  -3   3  -4  -12.00    7.90
  -3   3  -4   -0.10   11.20
  -3   3  -4    8.80   11.90
   3   3   4   17.10    9.30
   3   3   4    8.30   10.70
  -3   3  -4    4.20   11.30
  -4  -3  -4   59.69   11.80
   4  -3   4   66.59   10.30
   4  -3   4   83.59   14.40
   4  -3   4   64.99   11.30
  -4  -3  -4   48.80   11.30
  -4  -3  -4   62.49   14.30
  -4  -3  -4   63.49   13.80
   4  -3   4   87.49   17.60
   4  -3   4   75.69   15.20
  -4  -3  -4   55.39   14.60
   4   3   4   66.19   14.50
   4   3   4   53.99   12.20
  -4   3  -4   96.39   17.80
   4   3   4   79.39   11.80
  -4   3  -4   79.09   15.90
   4   3   4   46.90   14.00
  -4   3  -4   80.59   17.90
  -4   3  -4   73.49   15.10
  -4   3  -4   72.79   15.00
  -4   3  -4   56.89   10.10
  -5  -3  -4   28.80   15.40
  -5  -3  -4   23.00   12.10
  -5  -3  -4   27.50   12.30
  -5  -3  -4   38.10   13.30
   5  -3   4   17.20   13.90
  -5  -3  -4   24.80   16.00
   5  -3   4   23.30   18.10
   5  -3   4   28.10   10.40
   5  -3   4   58.39   15.70
  -5   3  -4   24.30   15.60
  -5   3  -4   25.40    9.30
   5   3   4   17.00   13.40
  -5   3  -4   29.70   19.00
  -5   3  -4   28.30   15.20
  -5   3  -4   65.49   18.10
  -5   3  -4   20.20   21.10
   5   3   4   46.10   10.70
  -6  -3  -4  -16.20   15.60
   6  -3   4    1.40   13.60
   6  -3   4   23.80   19.10
  -6  -3  -4   -5.40   11.60
   6  -3   4    0.80   12.80
  -6  -3  -4    3.50   11.80
  -6  -3  -4  -18.70   15.40
   6  -3   4  -11.10    5.50
  -6  -3  -4    9.50   12.40
  -6   3  -4   -5.90    7.40
  -6   3  -4    4.50   17.30
  -6   3  -4   20.00   17.90
   6   3   4   -2.90    6.50
   6   3   4    7.30   10.30
   6   3   4   -3.50   13.20
  -6   3  -4   -7.90   14.70
  -6   3  -4   13.10   18.40
  -6   3  -4    7.30   15.50
   7  -3   4    9.80   21.70
  -7  -3  -4   38.60   13.80
  -7  -3  -4    5.50   12.00
   7  -3   4    4.30   11.30
  -7  -3  -4   -2.20   12.30
   7  -3   4   -3.80    5.50
   7  -3   4  -16.20   13.30
  -7  -3  -4  -22.20   26.10
  -7  -3  -4   -2.00   17.50
  -7   3  -4   12.60   16.80
   7   3   4    2.90    7.00
  -7   3  -4  -43.50   20.90
   7   3   4    2.60    9.40
  -7   3  -4    2.10   15.90
   7   3   4   -2.60   13.80
  -7  -4   4   58.39   11.50
   7  -4  -4   71.99   17.00
  -7  -4   4   78.59   20.80
  -7  -4   4   31.50   19.80
  -7  -4   4   65.79   12.10
  -7   4   4   90.09   17.80
  -7   4   4   80.39   24.70
  -7   4   4   63.49   29.60
  -7   4   4   63.29   18.00
  -7   4   4   39.10   16.80
  -7   4   4   77.09   20.00
   6  -4  -4   -9.50   10.80
  -6  -4   4  -10.20    7.80
  -6  -4   4   -3.70   13.80
  -6  -4   4   -2.40   10.50
   6  -4  -4   10.70    9.90
  -6  -4   4  -10.70   15.80
   6  -4  -4   -8.70   17.50
  -6  -4   4    3.70   15.20
  -6   4   4    7.50   19.50
  -6   4   4    6.80   15.80
  -6   4   4    5.00   14.60
  -6   4   4   18.60   14.50
  -6   4   4    5.70   12.90
  -5  -4   4  151.08   13.80
   5  -4  -4  154.48   17.40
   5  -4  -4  149.09   18.00
  -5  -4   4  145.99   18.90
  -5  -4   4  175.58   19.70
   5  -4  -4  153.38   19.70
  -5  -4   4  148.09   20.30
  -5   4   4  200.28   26.00
  -5   4   4  134.19   19.20
  -5   4   4  164.28   20.50
  -5   4   4  142.59   18.00
  -4  -4   4   12.10   10.30
   4  -4  -4   -6.10   12.00
  -4  -4   4    7.70   11.20
   4  -4  -4    2.90   10.50
  -4  -4   4   14.40   12.10
  -4  -4   4    1.10    9.80
  -4  -4   4   -1.70    8.10
   4  -4  -4   24.70   23.20
   4  -4  -4    2.00   10.00
  -4   4   4    3.20   12.90
  -4   4   4    4.20   11.50
  -4   4   4   -5.50   10.60
  -4   4   4   11.10   15.40
  -4   4   4   12.50   11.20
   3  -4  -4   37.70   11.30
   3  -4  -4   50.19    5.20
  -3  -4   4   57.79   11.10
  -3  -4   4   56.59   10.20
  -3  -4   4   32.60    9.20
   3  -4  -4   62.09   13.80
   3  -4  -4   42.50   11.90
  -3  -4   4   31.40    9.70
   3  -4  -4   43.00   14.60
   3  -4  -4   46.00    5.10
  -3  -4   4   38.20   11.00
  -3   4   4   64.69   12.50
  -3   4   4   45.40   10.50
  -3   4   4   35.20   13.40
  -3   4   4   38.80   14.90
  -3   4   4   43.70   11.90
   2  -4  -4 2937.21   81.59
  -2  -4   4 3008.90   78.69
   2  -4  -4 2997.10   86.19
  -2  -4   4 2924.81   70.49
  -2  -4   4 2945.91   76.39
  -2  -4   4 2908.41   75.89
  -2  -4   4 2942.41   79.99
   2  -4  -4 2907.51   82.19
   2  -4  -4 3038.10   80.19
  -2  -4   4 2980.50   70.59
   2   4  -4 2989.20   70.49
  -2   4   4 3037.60   79.99
  -2   4   4 2926.11   81.79
  -2   4   4 2917.61   79.89
  -2   4   4 2974.70   82.69
  -2   4   4 3009.30   77.89
  -1  -4   4  336.57   12.20
  -1  -4   4  344.27   17.40
   1  -4  -4  330.17   16.80
   1  -4  -4  315.67   21.00
   1  -4  -4  339.47   30.80
  -1  -4   4  345.27   21.50
  -1  -4   4  352.96   14.40
  -1  -4   4  346.07   14.10
   1  -4  -4  396.36   19.90
  -1   4   4  365.36   21.90
  -1   4   4  353.16   17.20
   1   4  -4  362.76   14.30
   1   4  -4  364.96   12.80
  -1   4   4  332.37   19.00
  -1   4   4  341.07   19.90
   1   4  -4  353.96   18.30
  -1   4   4  375.16   20.50
  -1   4   4  315.67   20.50
   1   4  -4  331.07   14.20
   0  -4   4   24.10   11.20
   0  -4  -4   19.70    8.70
   0  -4  -4   17.50   10.50
   0  -4  -4   37.90    9.90
   0  -4  -4   34.90   10.90
   0  -4   4   22.90    9.80
   0  -4   4   23.50    9.40
   0  -4   4   32.20    9.40
   0  -4  -4   25.50    9.70
   0  -4   4   28.10    8.70
   0   4   4   28.00    9.70
   0   4   4   29.50   10.40
   0   4   4   29.80   10.70
   0   4   4   26.90    9.80
   0   4  -4   19.00   11.20
   0   4  -4   19.00    8.70
   0   4   4   35.00    9.10
   0   4  -4   26.90    9.60
   0   4  -4   28.00    3.60
   0   4  -4   32.10    9.30
  -1  -4  -4   53.59   10.90
   1  -4   4   51.89   11.70
  -1  -4  -4   56.39   10.70
   1  -4   4   71.29   12.40
  -1  -4  -4   49.00   10.40
   1  -4   4   63.29   12.30
   1  -4   4   56.49   11.70
   1  -4   4   51.09   12.10
  -1  -4  -4   59.39   11.40
  -1  -4  -4   47.60    9.10
  -1   4  -4   52.99   11.30
   1   4   4   72.19   10.90
   1   4   4   59.79    8.10
  -1   4  -4   60.89   11.40
  -1   4  -4   57.39   11.80
   1   4   4   62.39   11.40
  -1   4  -4   58.89   11.90
   1   4   4   61.69    9.20
   1   4   4   61.19   10.70
   2  -4   4   60.49   13.00
  -2  -4  -4   61.29   12.40
  -2  -4  -4   52.39    6.70
  -2  -4  -4   72.19   11.00
   2  -4   4   48.80   13.50
   2  -4   4   46.90   12.40
   2  -4   4   47.70   10.70
  -2  -4  -4   64.89   11.20
  -2  -4  -4   56.89   13.00
   2   4   4   58.29   12.00
  -2   4  -4   53.39   13.20
   2   4   4   50.19    9.20
  -2   4  -4   41.50   12.40
  -2   4  -4   44.80   12.90
   2   4   4   54.59   10.40
  -2   4  -4   50.69   10.60
   2   4   4   46.40    9.90
  -2   4  -4   57.39   12.50
  -3  -4  -4  317.77   19.20
   3  -4   4  295.17   21.40
  -3  -4  -4  316.97   19.00
   3  -4   4  330.87   22.40
  -3  -4  -4  296.27   19.00
  -3  -4  -4  314.97   22.10
   3  -4   4  300.87   25.50
   3  -4   4  286.87   18.20
   3  -4   4  279.67   22.20
  -3   4  -4  288.77   22.30
   3   4   4  297.37   22.00
   3   4   4  292.67   18.80
  -3   4  -4  308.47   18.10
  -3   4  -4  301.17   22.90
   3   4   4  340.97   18.70
  -3   4  -4  284.67   23.60
   3   4   4  318.57   18.90
  -3   4  -4  323.17   20.90
  -4  -4  -4   49.60   11.50
  -4  -4  -4   37.00   11.40
  -4  -4  -4   49.99   13.10
  -4  -4  -4   59.29   14.50
  -4  -4  -4   56.69   15.40
   4  -4   4   38.20   15.10
   4  -4   4   62.89   13.00
   4  -4   4   62.09   10.30
   4  -4   4   37.50   14.50
   4  -4   4   44.80   18.70
   4   4   4   47.60   12.50
  -4   4  -4   79.59   16.00
   4   4   4   55.79   21.90
  -4   4  -4   40.70   15.10
  -4   4  -4   42.60   10.30
   4   4   4   57.09   10.60
   4   4   4   39.30   11.20
  -4   4  -4   43.40   17.30
  -4   4  -4   43.00   15.20
   5  -4   4  -13.60   14.20
  -5  -4  -4   14.50   11.10
  -5  -4  -4   -2.60   12.90
  -5  -4  -4    3.50   15.40
   5  -4   4    3.30    7.50
   5  -4   4   -4.10    9.50
  -5  -4  -4    6.10   13.40
   5  -4   4   -0.10   12.70
  -5  -4  -4    1.90   10.50
  -5   4  -4  -11.60   13.80
   5   4   4   -6.00   11.10
  -5   4  -4  -13.80   14.70
   5   4   4   -1.20    9.10
  -5   4  -4   -7.20    8.20
  -5   4  -4   -1.40   16.20
  -5   4  -4   -8.50   17.00
  -5   4  -4   11.00   15.10
   5   4   4    9.80    9.10
   5   4   4  -19.60   13.50
   6  -4   4    1.60   14.50
  -6  -4  -4    2.20   13.60
   6  -4   4    7.00   20.00
   6  -4   4   -5.30    6.40
  -6  -4  -4   -9.30   16.10
  -6  -4  -4    9.30   12.20
   6  -4   4   21.40   15.10
  -6  -4  -4   18.20   12.20
  -6  -4  -4   -3.60   26.00
   6   4   4    1.30    6.40
  -6   4  -4    0.10    7.40
   6   4   4    5.80   13.30
  -6   4  -4   -2.10   17.90
  -6   4  -4   21.60   19.40
   6   4   4   -4.70    8.80
  -6   4  -4  -11.00   14.90
  -6   4  -4    0.40   15.50
  -6   4  -4   31.00   19.00
  -7  -4  -4   25.70   13.80
  -7  -4  -4  -18.70   15.80
   7  -4   4   -3.00   14.70
  -7  -4  -4   12.20   11.80
  -7   4  -4   16.80   22.00
  -7   4  -4    4.40   16.30
   7   4   4   -7.20    9.40
   6  -5  -4   23.10   12.90
  -6  -5   4    3.00   15.40
  -6  -5   4    7.50   14.70
   6  -5  -4   12.20   14.00
  -6  -5   4   28.90   13.10
  -6  -5   4   37.80   15.60
   6  -5  -4   11.10   13.80
   6  -5  -4   47.30   25.60
  -6  -5   4   -4.60    7.70
  -6   5   4  -19.50   14.10
  -6   5   4   35.20   21.10
  -6   5   4   12.90   14.30
  -6   5   4   13.00   16.30
  -6   5   4   11.30   16.10
   5  -5  -4   -0.90   13.60
  -5  -5   4   -4.80   10.80
   5  -5  -4   10.30   12.60
  -5  -5   4   14.50    9.20
  -5  -5   4  -12.60   12.40
  -5  -5   4   -1.90   13.40
   5  -5  -4   12.80   13.10
  -5  -5   4   28.10   12.80
  -5   5   4    4.40   17.00
  -5   5   4    1.50   13.50
  -5   5   4   -0.50   15.30
  -5   5   4   13.40   14.00
  -4  -5   4   -5.20    9.30
   4  -5  -4    1.30   10.30
  -4  -5   4   14.00   11.30
   4  -5  -4   15.20   13.60
   4  -5  -4    1.60   11.90
  -4  -5   4    1.10   10.50
  -4  -5   4   10.10    8.90
  -4  -5   4   -2.00   11.60
   4  -5  -4  -22.20   14.50
  -4   5   4    4.50   11.40
  -4   5   4    0.40   14.20
  -4   5   4   -3.20   12.50
  -4   5   4    3.60   12.50
  -4   5   4   10.10   15.80
  -3  -5   4  284.87   18.10
  -3  -5   4  286.77   21.30
   3  -5  -4  323.37   23.80
   3  -5  -4  341.77   21.10
   3  -5  -4  296.67   24.50
  -3  -5   4  289.27   18.00
  -3  -5   4  314.67   20.80
   3  -5  -4  307.47   21.70
  -3  -5   4  337.17   22.10
   3  -5  -4  312.97   20.00
  -3   5   4  290.87   21.30
  -3   5   4  275.67   21.10
  -3   5   4  328.47   20.60
  -3   5   4  292.57   25.60
  -3   5   4  276.37   25.10
   2  -5  -4   35.10   10.20
  -2  -5   4   51.19    8.30
  -2  -5   4   37.60   12.30
   2  -5  -4   29.80   13.00
  -2  -5   4   28.90    7.40
   2  -5  -4   40.60   12.40
  -2  -5   4   26.30   10.30
  -2  -5   4   47.90    5.30
   2  -5  -4   43.50   12.20
   2  -5  -4   30.30   12.80
  -2  -5   4   23.50    6.20
   2   5  -4   42.20    5.10
  -2   5   4   24.90   13.30
  -2   5   4   38.60   13.90
   2   5  -4   44.20    8.40
  -2   5   4   47.60   12.50
  -2   5   4   37.50   10.30
   2   5  -4   37.70    4.60
   2   5  -4   51.29   11.50
  -2   5   4   39.40   12.30
  -1  -5   4  661.23   22.50
  -1  -5   4  667.73   20.00
   1  -5  -4  692.83   29.60
   1  -5  -4  635.44   25.60
   1  -5  -4  676.23   27.50
  -1  -5   4  666.83   22.50
  -1  -5   4  627.94   26.30
   1  -5  -4  623.04   27.30
  -1  -5   4  625.34   28.50
  -1   5   4  663.03   29.90
   1   5  -4  644.94   22.20
  -1   5   4  649.14   27.00
   1   5  -4  675.63   22.60
   1   5  -4  643.64   26.30
  -1   5   4  693.13   28.00
   1   5  -4  665.23   20.20
  -1   5   4  649.64   25.80
  -1   5   4  704.43   27.20
  -1   5   4  637.94   27.40
   0  -5   4  543.95   22.90
   0  -5  -4  486.05   22.60
   0  -5   4  537.95   22.70
   0  -5  -4  531.65   24.40
   0  -5   4  543.35   22.00
   0  -5  -4  541.95   24.30
   0  -5  -4  568.74   23.80
   0  -5  -4  539.35   24.30
   0  -5   4  574.44   26.10
   0  -5   4  490.95   24.00
   0   5  -4  531.45   22.00
   0   5   4  512.65   23.50
   0   5   4  526.25   23.60
   0   5   4  519.75   24.20
   0   5   4  537.05   24.60
   0   5   4  518.55   24.10
   0   5  -4  523.85   16.50
   0   5  -4  549.85   22.70
   0   5  -4  527.65   23.20
  -1  -5  -4  253.17   18.30
  -1  -5  -4  242.48   18.30
   1  -5   4  260.97   19.00
  -1  -5  -4  235.58   17.30
   1  -5   4  246.18   19.50
  -1  -5  -4  288.67   18.90
   1  -5   4  276.07   19.70
  -1  -5  -4  276.97   17.30
   1  -5   4  253.27   18.70
   1  -5   4  246.18   19.50
   1   5   4  233.78   17.20
  -1   5  -4  230.48   19.40
  -1   5  -4  226.78   18.00
  -1   5  -4  268.77   18.80
   1   5   4  266.27   18.20
   1   5   4  262.87   17.80
  -1   5  -4  279.97   19.30
  -1   5  -4  286.67   20.00
   1   5   4  263.77   17.40
   2  -5   4   36.30   12.40
   2  -5   4   28.20   12.50
  -2  -5  -4   41.50   12.10
  -2  -5  -4   17.10    9.80
   2  -5   4   42.60   13.60
  -2  -5  -4   42.70   12.00
   2  -5   4   25.10   10.10
  -2  -5  -4   25.10    9.80
   2  -5   4   46.20   13.10
   2   5   4   11.70    9.50
  -2   5  -4   39.90   13.20
  -2   5  -4   32.20   11.10
  -2   5  -4   24.40   11.50
  -2   5  -4   36.30   13.10
  -2   5  -4   21.60   12.60
   2   5   4   33.30    9.90
   2   5   4   54.79   12.00
   3  -5   4   84.49   12.30
   3  -5   4   65.19   15.10
  -3  -5  -4   80.99   12.10
  -3  -5  -4   70.39   11.10
  -3  -5  -4   85.39   15.30
  -3  -5  -4   83.49   16.50
  -3  -5  -4   76.29   11.90
  -3  -5  -4   87.09    6.70
   3  -5   4   84.59   17.80
   3  -5   4   72.29   15.50
   3  -5   4   85.69   14.60
  -3   5  -4   58.59   15.10
   3   5   4   76.89   11.50
  -3   5  -4   89.89   15.50
   3   5   4   65.09   10.20
  -3   5  -4  102.79   15.90
   3   5   4   82.99   12.10
  -3   5  -4   94.09   17.60
   3   5   4   72.69   13.90
  -3   5  -4   80.19   12.30
   4  -5   4   79.29   11.70
   4  -5   4   75.79   15.10
  -4  -5  -4   78.49   13.10
   4  -5   4   48.80   14.20
  -4  -5  -4   69.99   16.30
  -4  -5  -4   76.89   13.90
   4  -5   4   70.19   16.80
   4  -5   4   68.09   19.30
  -4  -5  -4   62.09   12.00
  -4   5  -4  141.19   21.90
  -4   5  -4   79.69   16.20
   4   5   4   49.40   10.30
  -4   5  -4   64.19   17.10
   4   5   4   72.49   12.80
  -4   5  -4   83.59   12.20
   4   5   4   61.59   15.20
  -4   5  -4   74.29   16.80
   4   5   4   68.49   12.20
  -4   5  -4   34.40   15.40
  -5  -5  -4   71.79   13.20
   5  -5   4   83.39   15.00
  -5  -5  -4   49.80   17.00
  -5  -5  -4   60.79   15.40
  -5  -5  -4   68.79   18.90
  -5  -5  -4   59.29   13.40
   5  -5   4   79.89   19.00
   5  -5   4   69.19   10.50
  -5   5  -4   51.39   18.40
  -5   5  -4   49.20   18.50
  -5   5  -4   65.59   10.90
   5   5   4   64.79   12.60
  -5   5  -4   65.39   18.70
  -5   5  -4   71.49   20.90
  -5   5  -4   50.89   18.20
   5   5   4   80.29   14.90
   5   5   4   56.99   17.30
   5   5   4   22.70    9.00
  -6  -5  -4  170.28   21.80
  -6  -5  -4  249.58   22.20
  -6  -5  -4  227.28   27.80
  -6  -5  -4  237.28   25.90
   6  -5   4  213.78   26.00
  -6  -5  -4  170.58   20.90
   6  -5   4  221.48   34.50
  -6   5  -4  222.28   30.10
  -6   5  -4  225.18   26.90
  -6   5  -4  192.68   25.10
  -6   5  -4  230.38   27.80
  -6   5  -4  192.38   27.70
   6  -6  -4  -14.50   11.60
  -6  -6   4   -2.60   15.90
   6  -6  -4   -2.90   14.40
   6  -6  -4  -14.70   10.80
  -6  -6   4   -4.00   15.10
  -6  -6   4  -10.90   11.90
  -6  -6   4    8.30   13.00
  -6  -6   4   -3.40    7.70
   6  -6  -4  -21.50   15.90
  -6   6   4    1.80   17.70
  -6   6   4  -13.70   15.40
  -6   6   4   19.80   21.00
  -6   6   4   14.50   15.60
  -6   6   4    0.90   16.20
  -5  -6   4    6.00    8.90
   5  -6  -4    8.80   14.10
  -5  -6   4   -4.30   12.40
  -5  -6   4   -7.40   14.20
   5  -6  -4    1.20   12.60
   5  -6  -4    3.80   17.40
  -5  -6   4   -4.70   10.50
  -5  -6   4    0.50   13.50
   5  -6  -4    5.90   12.50
  -5   6   4   -3.80   13.20
  -5   6   4   -6.10   18.20
  -5   6   4  -12.90   14.50
  -5   6   4    4.70   18.60
  -5   6   4    0.90   14.20
  -4  -6   4  106.89   13.60
   4  -6  -4  120.49   22.10
  -4  -6   4  115.99   13.20
  -4  -6   4  114.09   15.70
   4  -6  -4  105.69    7.70
  -4  -6   4  137.29   18.20
  -4  -6   4  114.59   17.20
   4  -6  -4  171.78   19.00
   4  -6  -4  109.39    7.60
   4  -6  -4  139.49   18.90
  -4   6   4  101.79   17.80
  -4   6   4  127.79   18.70
  -4   6   4   82.19   19.20
  -4   6   4  103.19   20.90
  -4   6   4  128.39   17.90
  -3  -6   4   23.90    9.20
   3  -6  -4   17.60   13.20
   3  -6  -4   25.80   14.00
  -3  -6   4   28.30   12.50
  -3  -6   4    8.70   12.20
  -3  -6   4   18.80    4.00
   3  -6  -4   32.40   11.40
  -3  -6   4   17.60    7.80
   3  -6  -4   31.40   14.80
  -3  -6   4   18.40    3.30
   3  -6  -4   23.40   11.60
  -3   6   4   -5.10   13.60
  -3   6   4   22.50   12.80
   3   6  -4   17.30    2.80
  -3   6   4   34.90   14.60
  -3   6   4   20.80   11.40
   3   6  -4   22.40    2.90
  -3   6   4   30.10   13.40
  -2  -6   4  974.20   29.40
  -2  -6   4 1050.49   39.40
   2  -6  -4 1065.89   39.00
  -2  -6   4 1029.70   30.30
   2  -6  -4 1011.10   38.20
  -2  -6   4 1059.39   37.50
  -2  -6   4 1040.50   32.90
   2  -6  -4 1037.50   39.80
   2  -6  -4 1016.40   36.10
  -2  -6   4 1035.70   29.80
   2  -6  -4 1022.30   39.80
  -2   6   4 1024.30   38.40
   2   6  -4 1041.90   37.20
  -2   6   4  996.20   38.40
  -2   6   4 1085.69   41.50
   2   6  -4 1035.10   32.30
  -2   6   4 1029.80   36.40
   2   6  -4 1054.99   29.50
  -2   6   4 1023.60   39.30
  -1  -6   4 1626.94   52.29
   1  -6  -4 1602.84   51.69
  -1  -6   4 1638.64   50.19
  -1  -6   4 1646.14   43.30
   1  -6  -4 1627.04   50.89
  -1  -6   4 1580.94   45.40
   1  -6  -4 1573.24   50.19
  -1  -6   4 1591.14   42.70
  -1  -6   4 1660.63   45.60
   1  -6  -4 1607.44   49.00
   1   6  -4 1601.54   45.20
  -1   6   4 1662.73   49.90
  -1   6   4 1606.04   50.39
  -1   6   4 1577.84   50.49
  -1   6   4 1593.94   49.00
  -1   6   4 1599.34   48.90
   1   6  -4 1662.23   50.09
   1   6  -4 1618.74   45.60
   1   6  -4 1575.44   42.80
  -1   6   4 1561.54   51.59
   0  -6  -4  239.98   18.70
   0  -6   4  207.38   16.10
   0  -6  -4  186.58   17.70
   0  -6  -4  220.78   19.10
   0  -6  -4  217.88   18.50
   0  -6  -4  204.68   18.70
   0  -6   4  224.58   18.90
   0  -6   4  218.18   14.90
   0  -6   4  203.48   17.40
   0  -6   4  230.48   20.00
   0   6  -4  201.28   16.90
   0   6   4  221.58   19.20
   0   6   4  255.87   18.90
   0   6   4  194.58   18.30
   0   6  -4  206.38   17.50
   0   6   4  209.58   16.80
   0   6  -4  224.38   11.10
   0   6  -4  217.28   16.60
   0   6   4  246.68   18.50
   0   6   4  195.98   14.20
   1  -6   4    5.40    9.70
  -1  -6  -4   -5.00    9.50
  -1  -6  -4   -3.10    9.80
  -1  -6  -4   11.60    9.60
   1  -6   4   -5.60   10.80
   1  -6   4    2.00   10.50
  -1  -6  -4   -0.40    9.90
   1  -6   4   16.20   11.70
   1  -6   4    2.00   10.50
  -1  -6  -4   33.50   10.60
   1   6   4    0.80    9.30
   1   6   4   18.70    9.90
  -1   6  -4  -13.10   10.30
   1   6   4    2.40    9.60
  -1   6  -4    0.80   10.60
  -1   6  -4    8.40    9.60
   1   6   4   -2.70   10.50
   1   6   4   10.80   10.40
  -1   6  -4    8.70   11.00
  -2  -6  -4 1138.99   39.70
   2  -6   4 1218.28   43.10
  -2  -6  -4 1207.38   43.50
   2  -6   4 1244.18   44.30
  -2  -6  -4 1197.88   36.90
   2  -6   4 1232.08   43.40
  -2  -6  -4 1202.28   39.80
   2  -6   4 1195.98   43.80
   2  -6   4 1258.37   41.40
   2  -6   4 1268.77   44.10
  -2  -6  -4 1214.38   42.50
   2   6   4 1181.48   34.20
  -2   6  -4 1237.48   43.80
  -2   6  -4 1260.47   43.40
   2   6   4 1176.98   39.80
   2   6   4 1212.28   40.00
  -2   6  -4 1250.77   43.60
  -2   6  -4 1251.07   44.10
  -2   6  -4 1187.08   40.80
   2   6   4 1230.88   42.30
  -3  -6  -4    4.50    9.90
  -3  -6  -4   18.00   10.60
  -3  -6  -4   10.60   14.00
   3  -6   4   33.60   13.70
   3  -6   4   12.40   14.80
   3  -6   4   11.70   13.00
  -3  -6  -4   33.60   13.60
   3  -6   4   20.50   10.40
  -3  -6  -4   22.00    6.10
   3  -6   4   30.50   14.00
   3   6   4   24.70    7.50
   3   6   4   18.60    8.80
   3   6   4    7.50   11.80
  -3   6  -4   16.70   14.00
  -3   6  -4   13.60   10.10
  -3   6  -4   18.50   12.10
  -3   6  -4   13.90   13.20
  -3   6  -4   25.20   14.40
   3   6   4   31.00   10.70
   4  -6   4   26.50   15.20
  -4  -6  -4   38.40   11.20
   4  -6   4   54.09   19.30
  -4  -6  -4   63.89   12.60
   4  -6   4   39.60   15.20
   4  -6   4   42.80   10.60
  -4  -6  -4   54.59   16.60
  -4  -6  -4   30.50   16.50
   4  -6   4   84.49   18.00
  -4  -6  -4   26.00   11.20
  -4   6  -4   43.80   17.60
   4   6   4   46.00   14.90
   4   6   4   40.20    9.80
  -4   6  -4   52.39   17.10
  -4   6  -4   37.90   17.40
   4   6   4   32.70   10.10
   4   6   4   34.80   12.60
  -5  -6  -4   57.39   17.20
  -5  -6  -4   45.00   15.20
  -5  -6  -4   49.20   14.40
   5  -6   4   65.79   19.00
   5  -6   4  -16.00   16.30
  -5  -6  -4   35.20   17.90
  -5  -6  -4   72.19   18.60
   5  -6   4   59.49   10.40
  -5   6  -4   43.50   18.20
  -5   6  -4   24.60   19.10
   5   6   4   36.70   11.30
  -5   6  -4   56.99   19.30
  -5   6  -4   46.90   17.50
   5   6   4   20.00   16.60
  -5   6  -4   49.10   18.10
  -6  -6  -4   -8.50   16.30
  -6  -6  -4   -1.30   10.90
  -6  -6  -4  -13.50   16.00
  -6  -6  -4   29.90   15.60
   6  -6   4    0.60    9.60
   6  -6   4    0.00   15.20
   6  -6   4    0.90   20.20
  -6  -6  -4    3.10   15.20
   6  -6   4   26.90   22.90
  -6  -6  -4    4.30   13.80
  -6   6  -4   -4.00   17.40
  -6   6  -4   11.20   25.40
  -6   6  -4   18.70   17.60
  -6   6  -4    4.80   16.90
  -6   6  -4  -30.30   18.00
   6   6   4   -3.20    5.20
   6   6   4    3.10    7.90
  -6  -7   4  201.48   22.10
   6  -7  -4  161.28   22.70
  -6  -7   4  165.98   23.90
   6  -7  -4  234.88   32.00
   6  -7  -4  192.48   22.90
  -6  -7   4  240.48   25.10
  -6  -7   4  153.78   22.10
  -6  -7   4  194.28   15.80
  -6   7   4  184.58   25.60
  -6   7   4  162.38   23.50
  -6   7   4  178.08   24.90
  -6   7   4  213.48   33.90
  -6   7   4  185.78   30.20
   5  -7  -4   66.09   22.70
   5  -7  -4   66.59   20.30
   5  -7  -4   70.09   18.80
  -5  -7   4   64.29   17.50
  -5  -7   4   52.59   11.30
  -5  -7   4   51.19   16.00
  -5  -7   4   63.99   15.90
  -5  -7   4   53.69   13.00
  -5   7   4   46.20   19.50
  -5   7   4   59.49   18.00
  -5   7   4   83.99   18.30
  -5   7   4   79.59   23.30
  -5   7   4   86.09   19.30
  -4  -7   4   28.60   15.70
   4  -7  -4   18.80    6.20
   4  -7  -4   45.40   16.70
   4  -7  -4   41.20   16.30
   4  -7  -4   25.40   17.70
  -4  -7   4   34.20   11.10
   4  -7  -4   11.60   12.30
  -4  -7   4   30.00    9.90
  -4  -7   4   23.80   14.70
  -4  -7   4   47.80   12.70
  -4   7   4   24.00   19.10
  -4   7   4   15.70   14.50
  -4   7   4   38.40   16.20
  -4   7   4   29.90   18.10
  -4   7   4   25.80   13.90
   3  -7  -4   31.10   12.90
  -3  -7   4    9.40    5.10
   3  -7  -4    9.60   15.00
  -3  -7   4   20.40    5.10
   3  -7  -4   23.00   14.40
  -3  -7   4   -2.70   13.00
  -3  -7   4   17.60    9.20
   3  -7  -4   19.90   15.40
   3  -7  -4   33.20   17.40
  -3  -7   4   21.00    7.50
  -3  -7   4    2.90   11.30
  -3   7   4   12.80   15.00
  -3   7   4   17.30   12.00
   3   7  -4   30.20    4.70
   3   7  -4   27.60    4.60
   3   7  -4   29.00    9.50
  -3   7   4    3.00   15.10
  -3   7   4   15.60   13.40
  -3   7   4   18.80   13.90
  -2  -7   4  438.26   18.60
  -2  -7   4  443.76   26.10
  -2  -7   4  488.45   16.70
   2  -7  -4  475.45   24.30
  -2  -7   4  498.75   29.00
   2  -7  -4  427.96   27.90
  -2  -7   4  471.75   18.40
   2  -7  -4  481.05   27.00
   2  -7  -4  452.95   26.60
  -2  -7   4  435.56   19.40
  -2   7   4  475.95   27.00
   2   7  -4  468.55   19.70
  -2   7   4  458.05   27.10
  -2   7   4  462.85   24.50
  -2   7   4  443.66   25.00
  -2   7   4  463.25   29.00
   2   7  -4  414.56   19.70
   2   7  -4  413.16   18.00
   2   7  -4  422.66   24.60
  -2   7   4  431.76   26.10
  -1  -7   4   35.40    9.70
  -1  -7   4   51.89   14.40
   1  -7  -4   46.00   14.50
  -1  -7   4   56.09   10.10
  -1  -7   4   33.50   12.20
  -1  -7   4   46.50    6.90
  -1  -7   4   57.39    7.40
   1  -7  -4   46.90   12.30
   1  -7  -4   55.29   13.30
   1  -7  -4   52.09   13.30
  -1   7   4   30.10   12.30
   1   7  -4   45.30   12.40
  -1   7   4   48.60   13.20
   1   7  -4   42.40    8.80
  -1   7   4   30.50   14.20
   1   7  -4   30.70    9.30
   1   7  -4   40.20    6.80
  -1   7   4   18.40   10.80
  -1   7   4   29.90   11.60
  -1   7   4   31.90   11.00
   0  -7  -4   83.59   13.60
   0  -7   4  111.89   15.90
   0  -7   4  107.59   13.60
   0  -7  -4   92.89   15.00
   0  -7  -4  110.39   14.90
   0  -7  -4   93.59   14.00
   0  -7  -4   98.39   14.50
   0  -7   4  101.09   13.60
   0  -7   4   99.89   15.70
   0  -7   4  106.29   11.10
   0   7   4  116.79   15.00
   0   7   4   96.99   14.90
   0   7   4  101.99   13.30
   0   7  -4  100.79   15.10
   0   7  -4  103.49   10.30
   0   7   4  116.49   12.40
   0   7  -4  101.59   13.20
   0   7   4  108.39   14.40
   0   7   4   97.59   14.90
   0   7  -4  107.09   13.20
  -1  -7  -4  249.08   19.30
   1  -7   4  216.58   20.30
   1  -7   4  211.68   19.20
   1  -7   4  214.88   20.70
  -1  -7  -4  196.18   18.70
  -1  -7  -4  223.08   19.50
   1  -7   4  238.48   18.80
  -1  -7  -4  221.28   18.60
  -1  -7  -4  232.18   20.20
   1  -7   4  223.18   20.70
   1   7   4  240.58   19.90
   1   7   4  220.78   19.70
   1   7   4  210.78   11.30
  -1   7  -4  182.58   17.80
  -1   7  -4  252.57   18.80
   1   7   4  244.58   18.50
   1   7   4  196.88   18.70
  -1   7  -4  195.78   19.70
  -1   7  -4  235.68   20.90
  -2  -7  -4   24.00   13.50
   2  -7   4   29.80   12.60
  -2  -7  -4   43.40   12.50
   2  -7   4   44.40   14.30
   2  -7   4    1.00   13.00
  -2  -7  -4   25.20   11.20
  -2  -7  -4   27.80   11.00
   2  -7   4   16.60   13.00
  -2  -7  -4   32.20    9.90
   2  -7   4   22.90   12.90
   2  -7   4   22.00   12.90
  -2   7  -4   13.00   12.20
   2   7   4   25.60    5.40
  -2   7  -4   21.40   13.60
   2   7   4   36.60   12.70
   2   7   4   30.60   17.70
  -2   7  -4    1.10   13.40
   2   7   4   31.40   11.20
  -2   7  -4   27.70   12.20
   3  -7   4   13.10   14.40
  -3  -7  -4   -2.20    9.70
   3  -7   4    4.80   13.30
   3  -7   4   12.40   14.50
   3  -7   4   -0.50   14.20
  -3  -7  -4   -0.40    6.90
  -3  -7  -4    6.30   12.60
  -3  -7  -4    5.20   10.30
   3  -7   4   -0.30   10.90
  -3  -7  -4   -3.80   13.00
   3  -7   4   -2.60   13.30
   3   7   4   11.20    6.00
  -3   7  -4  -27.40   13.10
  -3   7  -4   -3.50   12.80
   3   7   4   -4.90    8.60
   3   7   4    4.90   10.00
  -3   7  -4   -6.20   13.60
   3   7   4   27.10   12.40
  -3   7  -4   -6.70   12.90
   4  -7   4   67.89   20.10
   4  -7   4   76.49   18.90
  -4  -7  -4   62.89   20.30
  -4  -7  -4   56.09   13.00
  -4  -7  -4   92.29   13.70
   4  -7   4  102.79   19.90
   4  -7   4   74.09   17.60
  -4  -7  -4   56.59   17.90
   4  -7   4  103.09   13.50
   4   7   4   83.99   12.40
  -4   7  -4   91.89   19.40
  -4   7  -4   89.89   19.10
   4   7   4   68.89   13.10
   4   7   4   84.09   17.40
  -4   7  -4   72.99   19.00
  -5  -7  -4  108.79   22.30
   5  -7   4  138.19   23.90
  -5  -7  -4   99.29   20.70
  -5  -7  -4  134.19   25.50
   5  -7   4  116.49   26.60
   5  -7   4  114.19   13.10
  -5  -7  -4  109.39   15.20
   5  -7   4  115.19   20.50
  -5  -7  -4  115.49   22.00
  -5  -7  -4  107.19   15.80
  -5   7  -4  116.89   24.60
  -5   7  -4  128.69   23.20
   5   7   4   90.19   13.30
  -5   7  -4  116.59   22.00
  -5   7  -4  115.49   22.20
  -5   7  -4   97.89   21.00
   6  -7   4   -2.50   18.10
  -6  -7  -4   22.10   13.70
   6  -7   4    6.30   20.00
   6  -7   4   -3.40    9.40
   6  -7   4   -4.50    4.70
  -6  -7  -4  -11.50   16.90
  -6  -7  -4    1.40   10.60
  -6  -7  -4   -1.60   16.80
  -6  -7  -4    6.70   11.10
  -6  -7  -4   11.30   16.50
  -6   7  -4   22.70   19.70
  -6   7  -4   18.20   18.50
   6   7   4    0.90    5.10
  -6   7  -4    7.30   18.90
  -6   7  -4  -20.40   16.40
  -6   7  -4  -20.50   19.40
   6   7   4   16.20    7.70
  -6  -8   4   -7.50    7.80
   6  -8  -4    9.10   21.50
  -6  -8   4   38.30   18.00
  -6  -8   4   27.80   15.70
   6  -8  -4   10.80   17.50
  -6  -8   4  -18.20    9.90
   6  -8  -4    0.30   17.10
  -6  -8   4   -3.00   13.30
   6  -8  -4   14.00   17.40
  -6   8   4   -5.30   21.20
  -6   8   4    8.10   16.60
  -6   8   4   -1.40   17.30
  -6   8   4   12.80   18.10
  -5  -8   4    6.30    9.70
  -5  -8   4   23.50   17.00
   5  -8  -4   -5.30   15.60
  -5  -8   4    7.30   24.10
   5  -8  -4    8.70   19.60
  -5  -8   4  -23.00    8.50
   5  -8  -4   -5.10   14.70
  -5  -8   4   11.20   15.90
  -5   8   4    7.30   15.80
  -5   8   4   -7.50   18.20
  -5   8   4   -5.60   14.50
  -5   8   4   -8.80   18.20
  -5   8   4   18.00   17.60
  -4  -8   4   34.50   12.10
   4  -8  -4   15.50   18.00
   4  -8  -4    7.70    6.90
   4  -8  -4   -3.80   15.40
  -4  -8   4   -2.70   13.30
   4  -8  -4   -6.00   15.80
  -4  -8   4    1.60   10.30
  -4  -8   4    8.90   15.60
  -4   8   4    1.80   14.10
  -4   8   4    0.10   16.60
  -4   8   4   -8.90   16.40
  -4   8   4  -12.00   13.80
  -4   8   4    4.20   16.70
   3  -8  -4  174.68   21.80
   3  -8  -4  176.18   22.90
  -3  -8   4  207.28   21.40
  -3  -8   4  189.38   22.40
   3  -8  -4  209.28   22.60
  -3  -8   4  172.78   11.20
  -3  -8   4  178.48   12.20
   3  -8  -4  206.88   21.00
  -3  -8   4  188.78   17.50
  -3  -8   4  196.08   12.00
   3  -8  -4  191.18   22.40
  -3   8   4  191.88   21.90
  -3   8   4  231.98   23.00
   3   8  -4  191.68   11.10
  -3   8   4  224.28   24.70
   3   8  -4  167.98   10.10
  -3   8   4  216.08   21.00
  -3   8   4  175.18   22.60
   3   8  -4  200.08   16.90
  -2  -8   4   61.09    5.70
  -2  -8   4   44.30   13.70
   2  -8  -4   61.39   15.80
  -2  -8   4   55.19    9.20
  -2  -8   4   60.69    5.90
   2  -8  -4   80.59   15.30
   2  -8  -4   66.79   16.10
   2  -8  -4   58.59   15.30
  -2  -8   4   70.09   10.30
  -2  -8   4   51.69   16.40
  -2   8   4   79.39   16.20
  -2   8   4   62.59   17.50
  -2   8   4   83.29   15.20
   2   8  -4   42.40    8.90
  -2   8   4   67.39   14.70
   2   8  -4   48.50   14.00
   2   8  -4   62.69    9.10
   2   8  -4   53.69    9.10
  -2   8   4   50.89   15.90
   1  -8  -4   -1.70   11.10
   1  -8  -4    2.30   12.60
  -1  -8   4    7.00    9.60
  -1  -8   4   10.60   12.40
  -1  -8   4    9.20    6.60
   1  -8  -4   18.20   12.60
   1  -8  -4    1.10   13.10
  -1  -8   4   12.40   11.00
  -1  -8   4   16.50    5.80
  -1  -8   4   -1.20   13.20
  -1   8   4    3.60   13.00
   1   8  -4    5.70   11.20
  -1   8   4   10.10   10.80
   1   8  -4   13.70    6.40
  -1   8   4   17.90   10.40
  -1   8   4    0.10   13.40
  -1   8   4    4.90   12.30
  -1   8   4   16.60   11.90
   1   8  -4   15.40    8.70
   1   8  -4    7.30    9.30
   0  -8  -4  246.08   21.30
   0  -8  -4  240.68   20.80
   0  -8  -4  245.88   23.00
   0  -8   4  206.98   18.00
   0  -8  -4  230.58   19.30
   0  -8   4  258.37   21.50
   0  -8   4  238.48   22.90
   0  -8   4  254.87   20.30
   0  -8   4  225.18   15.60
   0  -8  -4  220.48   20.90
   0   8  -4  251.57   13.30
   0   8   4  218.58   20.50
   0   8   4  273.97   21.00
   0   8   4  245.38   20.20
   0   8  -4  227.88   20.20
   0   8  -4  216.28   19.10
   0   8  -4  236.68   19.80
   0   8   4  229.48   19.50
   0   8   4  232.08   15.10
   0   8   4  209.78   20.40
  -1  -8  -4  537.05   27.20
   1  -8   4  578.44   29.40
  -1  -8  -4  614.14   29.30
  -1  -8  -4  567.14   28.10
  -1  -8  -4  514.95   27.30
   1  -8   4  622.24   30.40
   1  -8   4  573.74   29.70
  -1  -8  -4  533.05   27.40
   1  -8   4  508.05   27.80
   1  -8   4  539.25   26.40
   1   8   4  570.34   18.50
  -1   8  -4  597.64   26.70
   1   8   4  539.65   27.70
  -1   8  -4  586.84   29.70
  -1   8  -4  558.84   27.40
  -1   8  -4  578.44   28.90
   1   8   4  614.94   29.90
   1   8   4  533.35   27.30
   1   8   4  532.95   28.20
  -1   8  -4  528.25   21.70
   2  -8   4   21.90   14.20
   2  -8   4   -5.10   12.70
  -2  -8  -4    6.40   12.10
  -2  -8  -4    8.70   11.20
  -2  -8  -4   -0.80   10.90
   2  -8   4  -18.70   12.10
  -2  -8  -4    5.30    9.90
  -2  -8  -4   16.10   12.20
   2  -8   4    7.60   13.00
   2  -8   4   -4.90   11.70
   2  -8   4   -0.70   13.30
  -2   8  -4    0.30   12.60
  -2   8  -4  -13.30   12.40
   2   8   4   15.00   10.40
  -2   8  -4    0.40   12.30
   2   8   4    2.30    9.70
   2   8   4   12.00   12.00
  -2   8  -4  -10.70   10.90
   2   8   4    7.80    3.50
   3  -8   4  269.87   31.70
   3  -8   4  243.98   21.90
  -3  -8  -4  254.77   17.00
  -3  -8  -4  253.57   26.10
   3  -8   4  254.87   25.70
   3  -8   4  181.18   22.70
   3  -8   4  263.87   24.80
  -3  -8  -4  246.98   20.40
  -3  -8  -4  270.87   23.60
   3  -8   4  263.77   26.00
  -3  -8  -4  224.48   20.80
   3   8   4  227.88   19.40
  -3   8  -4  200.68   24.00
  -3   8  -4  234.48   23.60
   3   8   4  222.68   21.80
  -3   8  -4  282.27   27.10
   3   8   4  247.98   23.70
   3   8   4  199.58   11.10
  -3   8  -4  200.78   23.50
   4  -8   4  261.57   26.50
  -4  -8  -4  232.68   11.90
  -4  -8  -4  216.38   24.20
  -4  -8  -4  238.18   20.70
   4  -8   4  242.48   26.30
   4  -8   4  252.97   28.10
  -4  -8  -4  256.57   21.50
   4  -8   4  234.38   20.60
   4  -8   4  250.87   26.60
  -4  -8  -4  230.78   25.80
  -4   8  -4  237.48   26.20
   4   8   4  214.78   18.30
  -4   8  -4  231.58   26.40
  -4   8  -4  250.27   28.50
   4   8   4  206.58   18.80
  -4   8  -4  254.87   27.10
   4   8   4  231.78   24.50
   5  -8   4  161.38   16.30
  -5  -8  -4  161.28   23.10
  -5  -8  -4  134.29   23.00
  -5  -8  -4  127.49   23.60
   5  -8   4  128.09   23.30
   5  -8   4  176.88   29.00
  -5  -8  -4  172.58   18.00
   5  -8   4  141.99   23.00
   5  -8   4  132.59   23.80
  -5   8  -4  140.99   23.80
   5   8   4  136.19   15.20
   5   8   4  134.09   23.70
  -5   8  -4  148.19   26.30
  -5   8  -4  169.98   26.20
  -6  -8  -4    9.50   12.20
  -6  -8  -4   16.60   12.00
   6  -8   4   -2.20    5.00
  -6  -8  -4    0.80   10.40
   6  -8   4   24.20   18.90
  -6  -8  -4   28.00   19.30
   6  -8   4   43.30   28.00
  -6  -8  -4   45.90   25.20
  -6  -8  -4   44.50   19.60
   6   8   4    2.50    5.50
  -6   8  -4    3.80   30.40
   6   8   4    5.90   15.90
  -6   8  -4    7.80   19.60
   6   8   4    2.50    6.10
   6   8   4    4.90    8.50
  -6   8  -4    8.90   19.40
  -6   8  -4   29.80   18.90
  -6   8  -4    8.90   25.00
   5  -9  -4   11.70   19.20
   5  -9  -4   36.70   22.50
   5  -9  -4   21.90   18.20
  -5  -9   4    8.10   13.60
  -5  -9   4   36.40   17.50
  -5  -9   4    9.60   15.80
  -5  -9   4   27.90   11.60
   5  -9  -4   -2.30   18.80
   5  -9  -4    0.20    3.10
  -5  -9   4   -1.30    8.40
  -5   9   4   38.00   21.90
  -5   9   4   20.20   16.60
  -5   9   4   12.90   17.80
  -5   9   4    5.00   17.20
  -4  -9   4   48.00    5.30
   4  -9  -4   10.00   19.80
  -4  -9   4   31.30    7.10
  -4  -9   4   33.40    5.30
  -4  -9   4   68.99   14.30
   4  -9  -4   24.20   18.20
   4  -9  -4   30.50   20.00
   4  -9  -4   29.30    8.90
  -4  -9   4   28.40   16.10
  -4  -9   4   46.90   17.60
   4  -9  -4   27.50   25.10
  -4   9   4   49.40   16.10
  -4   9   4   39.00   18.40
  -4   9   4   -1.40   16.10
  -4   9   4   26.10   19.70
  -4   9   4   40.30   19.80
  -3  -9   4    7.40    7.60
   3  -9  -4    0.40   16.50
  -3  -9   4    2.50   13.80
  -3  -9   4    3.90   10.00
  -3  -9   4   -6.10   16.00
   3  -9  -4   -2.10   14.30
   3  -9  -4    9.30   10.20
   3  -9  -4   -1.90   13.10
   3  -9  -4   -2.00   15.20
   3  -9  -4   22.80   17.70
  -3   9   4   16.10   18.50
  -3   9   4   14.70   15.70
  -3   9   4  -14.20   14.10
   3   9  -4    9.70    9.10
  -3   9   4    2.40   13.30
  -3   9   4   21.70   16.70
   3   9  -4    5.00    6.10
  -2  -9   4  115.89   12.60
  -2  -9   4  118.69   12.40
   2  -9  -4   99.89   19.00
  -2  -9   4  105.59   12.70
   2  -9  -4  103.49   19.80
   2  -9  -4   96.19   17.50
  -2  -9   4  115.29   20.40
   2  -9  -4   97.89   18.80
  -2  -9   4  109.99   18.10
  -2   9   4   89.09   29.40
   2   9  -4  127.79   28.10
  -2   9   4   79.29   17.80
  -2   9   4  123.19   18.10
  -2   9   4   83.19   24.60
   2   9  -4  113.69   12.70
   2   9  -4   99.09   11.50
  -2   9   4  156.18   19.30
  -2   9   4  118.89   20.90
   2   9  -4  111.19   11.90
   1  -9  -4  747.23   37.70
  -1  -9   4  761.12   23.60
  -1  -9   4  839.02   40.10
  -1  -9   4  760.02   36.20
  -1  -9   4  760.62   31.60
   1  -9  -4  816.82   35.40
   1  -9  -4  863.11   37.40
   1  -9  -4  772.02   36.50
  -1  -9   4  746.33   31.30
   1   9  -4  809.92   31.30
   1   9  -4  774.72   27.30
  -1   9   4  820.12   36.10
  -1   9   4  857.41   38.90
   1   9  -4  800.82   31.30
  -1   9   4  845.72   34.80
  -1   9   4  781.42   32.30
   1   9  -4  818.92   35.60
  -1   9   4  797.12   37.20
  -1   9   4  801.62   36.60
   0  -9   4  173.18   17.80
   0  -9  -4  182.58   20.10
   0  -9   4  165.28   19.30
   0  -9   4  144.79   16.60
   0  -9   4  156.28   14.50
   0  -9  -4  168.48   19.20
   0  -9  -4  151.68   19.00
   0  -9   4  152.88   20.30
   0   9   4  172.58   19.50
   0   9   4  200.78   20.90
   0   9   4  193.28   18.30
   0   9  -4  210.38   20.40
   0   9  -4  173.58   18.20
   0   9   4  162.48   13.70
   0   9  -4  153.88   16.90
   0   9  -4  159.88   12.50
   0   9   4  156.78   17.70
  -1  -9  -4   14.50   12.50
   1  -9   4   19.30   13.40
  -1  -9  -4   45.90   13.80
   1  -9   4   14.00   14.40
  -1  -9  -4   19.60   12.10
   1  -9   4    3.00   12.70
   1  -9   4    0.90   12.60
  -1  -9  -4   38.60   13.70
  -1  -9  -4   31.40   14.10
   1  -9   4   16.60   10.80
   1   9   4   33.50   13.40
  -1   9  -4   10.30   20.90
   1   9   4   16.50   14.10
   1   9   4   27.90   11.80
  -1   9  -4    6.00   13.00
   1   9   4   18.90    4.90
   1   9   4  -11.70   15.90
  -1   9  -4   12.60    7.20
  -1   9  -4   30.30   11.30
  -2  -9  -4   36.70   13.70
  -2  -9  -4   51.39   15.90
   2  -9   4   48.80   15.60
   2  -9   4   35.60   16.20
  -2  -9  -4   43.70   13.50
  -2  -9  -4   42.10   13.50
   2  -9   4   63.39   16.70
  -2  -9  -4   32.30   12.10
   2  -9   4   49.50   16.30
   2  -9   4   76.59   18.20
   2  -9   4   62.29   15.80
  -2   9  -4   64.29   15.00
  -2   9  -4   42.20   16.10
  -2   9  -4   56.29   16.50
   2   9   4   68.49   12.90
  -2   9  -4   54.39   14.90
   2   9   4   74.29   15.40
  -3  -9  -4   21.30   12.40
   3  -9   4   16.90   20.60
   3  -9   4    2.50   12.70
  -3  -9  -4    5.60   11.40
  -3  -9  -4    3.30   15.20
   3  -9   4    4.20   16.20
   3  -9   4   34.30   17.50
  -3  -9  -4   25.50   14.70
   3  -9   4   10.10   16.10
  -3  -9  -4    1.50    9.50
   3  -9   4   10.20   15.60
  -3   9  -4    8.00   13.30
  -3   9  -4   -2.90   16.20
  -3   9  -4  -27.50   15.20
   3   9   4    2.10   10.10
  -3   9  -4   -4.10   15.50
   3   9   4   32.40   11.20
   3   9   4   14.30   12.80
  -4  -9  -4   77.99   18.50
   4  -9   4   82.69   22.70
  -4  -9  -4   61.59    9.00
   4  -9   4   55.79   19.30
   4  -9   4  105.39   16.20
  -4  -9  -4   72.09   20.10
  -4  -9  -4   78.09   14.60
   4  -9   4   55.79   18.40
   4  -9   4   77.79   20.70
  -4  -9  -4   57.39   14.10
   4   9   4   53.59   17.20
   4   9   4   54.09   13.00
  -4   9  -4   67.19   20.30
  -4   9  -4   58.09   19.40
  -4   9  -4  105.19   21.80
  -4   9  -4   74.89   20.40
  -5  -9  -4   -8.00   11.30
  -5  -9  -4  -12.70   16.70
  -5  -9  -4   -1.00   10.90
   5  -9   4   22.30   18.40
   5  -9   4    9.10   18.20
   5  -9   4    5.10    9.20
  -5  -9  -4   13.00   17.40
   5  -9   4  -32.40   19.10
   5   9   4    2.30    6.10
   5   9   4   15.50   16.30
  -5   9  -4   46.00   20.00
   5   9   4    2.20    4.30
  -5   9  -4   14.10   30.80
  -5   9  -4   17.90   20.40
  -5 -10   4  -18.10   15.20
  -5 -10   4    8.50   13.30
   5 -10  -4   -3.00   21.90
   5 -10  -4   -2.40   17.20
  -5 -10   4  -19.40   10.00
   5 -10  -4   17.80   17.70
   5 -10  -4    7.30   21.80
   5 -10  -4    1.90    3.80
  -5 -10   4  -12.60   17.70
  -5  10   4   -7.20   15.50
  -5  10   4   13.00   20.60
  -5  10   4   17.40   18.80
  -5  10   4  -27.80   15.90
   4 -10  -4   20.50   18.00
  -4 -10   4   14.50    5.90
  -4 -10   4  -26.40   16.90
   4 -10  -4    2.20   17.30
   4 -10  -4    3.50   15.00
   4 -10  -4   18.10   19.00
   4 -10  -4   26.00    9.70
  -4 -10   4    7.40   15.70
  -4 -10   4   40.60   13.90
  -4 -10   4   10.90    6.30
   4 -10  -4   -1.40   17.80
  -4  10   4    1.30   17.30
  -4  10   4    5.20   18.10
   4  10  -4    7.40    8.80
  -4  10   4   33.70   16.30
  -4  10   4   36.50   19.10
   4  10  -4    0.20    2.90
   3 -10  -4  -12.90   16.00
   3 -10  -4   -5.20   26.90
  -3 -10   4  -10.30   16.60
  -3 -10   4    2.10    7.60
   3 -10  -4    6.70   15.50
   3 -10  -4  -14.60   24.40
  -3 -10   4    0.30    8.40
   3 -10  -4   -5.60   10.80
  -3 -10   4   -0.80   14.80
  -3 -10   4   11.10   10.20
   3  10  -4   -8.30    6.50
  -3  10   4  -16.80   12.70
   3  10  -4    0.10    8.00
  -3  10   4  -12.00   11.90
  -3  10   4   13.90   17.50
  -3  10   4   -0.50   15.30
  -3  10   4   28.50   17.30
   2 -10  -4   -5.90   14.40
  -2 -10   4  -16.70   19.60
   2 -10  -4    3.50   14.20
   2 -10  -4   25.60   16.80
  -2 -10   4   20.60    9.90
  -2 -10   4   -3.80   13.70
  -2 -10   4   -0.70    9.70
  -2 -10   4   -0.60    8.40
   2 -10  -4   -8.20   12.90
   2  10  -4  -12.70    7.20
   2  10  -4    9.20    8.10
  -2  10   4   19.30   14.40
  -2  10   4    3.40   13.90
  -2  10   4   -0.60   14.70
  -2  10   4    4.10   15.20
  -2  10   4    0.20   11.20
   2  10  -4   12.80   13.60
   2  10  -4    3.10    9.50
  -1 -10   4  144.99   16.50
   1 -10  -4  162.88   21.20
  -1 -10   4  192.78   21.80
   1 -10  -4  164.38   20.80
  -1 -10   4  141.39   16.80
   1 -10  -4  129.79   21.40
  -1 -10   4  171.38   23.30
   1 -10  -4  142.39   19.70
  -1 -10   4  136.29    9.30
   1  10  -4  168.48   17.00
   1  10  -4  159.28   20.10
  -1  10   4  197.88   22.10
  -1  10   4  156.78   21.00
  -1  10   4  157.18   20.80
   1  10  -4  158.68   13.70
  -1  10   4  118.89   14.90
   0 -10  -4   24.20   14.20
   0 -10   4   17.40   12.80
   0 -10  -4   -2.30   13.40
   0 -10   4   12.20   14.30
   0 -10   4    8.40    8.70
   0 -10   4   20.90   15.90
   0 -10   4   14.40   15.90
   0 -10   4   10.30   13.30
   0 -10  -4   22.00   13.90
   0  10   4   12.30   11.90
   0  10   4   16.90   14.10
   0  10  -4   18.70   11.70
   0  10  -4    7.80    6.80
   0  10   4    5.50   14.20
   0  10   4   13.00    7.60
   0  10   4   11.60   11.20
   0  10  -4    5.30   13.10
   0  10  -4   22.90   13.20
  -1 -10  -4   32.50   15.10
  -1 -10  -4   79.49   16.00
   1 -10   4   31.40   15.20
   1 -10   4   72.29   17.20
   1 -10   4   66.69   17.90
   1 -10   4   29.70   12.30
   1 -10   4   78.99   17.90
  -1 -10  -4   52.49   14.30
   1 -10   4   51.59   17.10
  -1 -10  -4   68.99   15.90
  -1 -10  -4   84.69   16.60
   1  10   4   70.79   15.20
  -1  10  -4   57.29   15.00
  -1  10  -4   58.79   16.00
   1  10   4   67.09   15.50
   1  10   4   69.59   17.00
  -1  10  -4   39.30    9.20
  -1  10  -4   78.89   13.60
   1  10   4   71.99    5.80
   1  10   4   68.59   15.70
   1  10   4   47.40    4.70
  -1  10  -4   53.79   15.10
   2 -10   4   59.19   18.70
  -2 -10  -4   49.90   17.90
   2 -10   4   28.60   14.40
  -2 -10  -4   15.00   13.30
   2 -10   4   81.19   18.00
  -2 -10  -4   49.40   14.40
  -2 -10  -4   46.50   15.50
  -2 -10  -4   47.80   25.00
   2 -10   4   47.70   18.50
   2 -10   4   51.59   18.40
  -2  10  -4   66.49   17.90
   2  10   4   52.39   15.20
   2  10   4   37.80   13.40
  -2  10  -4   54.29   18.30
  -2  10  -4   30.50   14.10
  -2  10  -4    5.60   11.20
  -2  10  -4   46.00   10.80
   2  10   4   43.70   13.20
   3 -10   4   76.39   19.90
   3 -10   4  113.79   19.20
   3 -10   4  120.29   22.40
  -3 -10  -4   82.49   18.90
  -3 -10  -4  135.49   17.40
   3 -10   4  124.69   22.90
   3 -10   4  100.99   21.50
  -3 -10  -4  103.39   20.50
  -3 -10  -4   84.49   14.20
  -3 -10  -4  100.29   17.30
   3 -10   4  108.39   22.20
   3  10   4  108.29   18.70
  -3  10  -4   96.99   21.20
  -3  10  -4  112.69   21.40
   3  10   4   94.49   14.80
  -3  10  -4  105.29   21.50
   3  10   4   95.99   15.80
  -4 -10  -4  232.28   27.90
  -4 -10  -4  203.68   25.10
   4 -10   4  204.58   29.20
   4 -10   4  203.98   26.40
  -4 -10  -4  188.08   15.80
   4 -10   4  218.78   22.00
   4 -10   4  181.38   26.20
  -4 -10  -4  179.88   19.60
  -4 -10  -4  182.78   19.30
  -4  10  -4  230.48   28.40
  -4  10  -4  206.88   27.80
  -4  10  -4  213.18   27.60
  -4  10  -4  198.38   26.50
   5 -10   4   13.40   19.20
  -5 -10  -4   -8.10   17.60
   5 -10   4   19.00   18.90
   5 -10   4  -19.90   19.40
   5 -10   4    8.60    9.80
  -5 -10  -4   10.30   17.50
  -5 -10  -4    8.40   12.00
   5 -10   4   70.39   23.10
  -5 -10  -4   18.50   11.70
  -5  10  -4   11.60   19.20
   5  10   4    8.20    9.80
  -5  10  -4   14.80   21.30
  -5  10  -4   36.00   20.30
   5 -11  -4  -16.40   17.80
  -5 -11   4   26.20   14.90
  -5 -11   4   11.90   17.40
   5 -11  -4   15.20   20.60
  -5 -11   4   -1.50   11.60
  -5 -11   4   -5.70   11.50
  -5 -11   4    1.10   17.50
   5 -11  -4   -1.70    4.80
  -5  11   4  -40.40   20.10
  -5  11   4  -14.30   18.70
  -5  11   4   -4.70   19.70
  -5  11   4  -16.30   26.20
   4 -11  -4  -30.00   26.00
   4 -11  -4    2.60    9.30
  -4 -11   4   11.30   12.50
   4 -11  -4    4.70   15.80
   4 -11  -4    2.80   18.30
  -4 -11   4    0.00    6.20
  -4 -11   4    9.20   16.90
  -4 -11   4    8.90    7.20
  -4 -11   4   -3.90   18.90
  -4  11   4   25.90   18.90
  -4  11   4    0.90   16.40
  -4  11   4    5.60   20.10
   4  11  -4    0.30    6.30
  -4  11   4   19.10   18.90
   4  11  -4   -0.90    3.30
   4  11  -4   15.10    5.40
  -4  11   4   13.80   15.60
  -3 -11   4   12.40    8.60
   3 -11  -4  -15.90   15.20
  -3 -11   4   -2.30   10.20
  -3 -11   4   -8.60   14.60
   3 -11  -4   -9.80   14.40
  -3 -11   4   24.50   10.10
   3 -11  -4    9.20   13.50
   3 -11  -4    0.80   18.00
  -3 -11   4    2.20   17.60
  -3  11   4   -4.50   17.10
  -3  11   4   -7.90   14.10
   3  11  -4    0.80    6.70
  -3  11   4   -6.10   16.70
  -3  11   4   32.00   18.70
   3  11  -4    1.90    5.10
   3  11  -4   -0.70    7.50
   2 -11  -4   12.10   15.90
   2 -11  -4    2.10   16.40
  -2 -11   4    6.50   11.00
  -2 -11   4   19.40   15.00
  -2 -11   4    8.90   15.60
   2 -11  -4   -5.30   16.60
  -2 -11   4   -3.80   17.60
  -2 -11   4   22.80    9.50
  -2  11   4    3.70   17.00
   2  11  -4    6.80   14.90
   2  11  -4    3.10    6.20
  -2  11   4   -2.10   12.50
   2  11  -4    2.20    7.80
   2  11  -4    3.20    9.40
  -2  11   4   -5.40   14.50
  -2  11   4   -3.40   13.80
  -2  11   4   37.40   18.00
  -1 -11   4   -0.20   16.80
   1 -11  -4  -29.10   14.20
  -1 -11   4  -10.00   11.00
  -1 -11   4    2.70   15.60
  -1 -11   4    5.00   15.20
   1 -11  -4   21.00   17.20
   1 -11  -4   10.10   15.80
  -1 -11   4  -12.60   14.90
  -1  11   4   16.90   11.00
   1  11  -4  -10.80    9.30
  -1  11   4    5.60   16.00
   1  11  -4  -15.80   13.10
   1  11  -4   -2.40    6.70
  -1  11   4   -1.40   14.90
  -1  11   4  -18.90   14.60
   1  11  -4  -19.60   10.30
  -1  11   4    0.30   10.20
   0 -11  -4  281.47   26.90
   0 -11   4  195.58   16.90
   0 -11  -4  267.07   26.60
   0 -11   4  241.68   22.70
   0 -11   4  145.09   23.00
   0 -11   4  232.58   26.20
   0 -11  -4  223.78   24.00
   0 -11  -4  249.88   37.50
   0 -11   4  198.88   21.70
   0 -11   4  225.08   24.60
   0  11   4  241.48   21.00
   0  11   4  262.57   17.50
   0  11  -4  245.58   25.10
   0  11  -4  220.68   15.80
   0  11  -4  233.38   22.00
   0  11   4  230.18   24.20
   0  11   4  211.38   24.40
   0  11  -4  236.18   23.10
   1 -11   4   12.30   15.60
  -1 -11  -4   70.09   17.30
  -1 -11  -4   89.49   17.10
   1 -11   4   69.89   31.50
   1 -11   4   61.59   14.50
   1 -11   4   63.89   17.40
   1 -11   4   63.29   18.60
  -1 -11  -4   88.09   18.00
   1 -11   4   74.99   18.20
  -1 -11  -4   71.69   16.80
  -1 -11  -4   66.89   18.20
  -1  11  -4   67.39   17.90
   1  11   4   96.19   19.80
  -1  11  -4   68.39   13.40
   1  11   4   83.19   17.90
   1  11   4   57.69   14.60
   1  11   4   91.29   17.60
  -1  11  -4   75.09   11.30
   2 -11   4   -1.80   16.10
   2 -11   4    7.90   16.90
  -2 -11  -4   -8.90   13.10
  -2 -11  -4  -15.90   15.10
  -2 -11  -4   10.50   13.90
   2 -11   4   14.70   14.60
  -2 -11  -4    3.70   13.00
  -2 -11  -4  -12.70   18.40
   2 -11   4   -2.60   16.10
   2 -11   4   10.10   16.00
  -2  11  -4    3.70   13.80
   2  11   4  -10.90   12.70
  -2  11  -4   15.40   17.30
  -2  11  -4    3.30   15.30
   2  11   4   29.90   14.10
   2  11   4   76.09   15.80
  -2  11  -4   13.80    9.30
   3 -11   4  198.08   26.40
   3 -11   4  276.37   26.80
   3 -11   4  303.57   31.60
   3 -11   4  240.48   28.30
  -3 -11  -4  246.88   25.40
  -3 -11  -4  273.97   22.90
   3 -11   4  278.07   29.40
  -3 -11  -4  262.87   28.40
  -3 -11  -4  242.78   24.00
  -3 -11  -4  304.97   26.10
   3  11   4  222.28   21.20
  -3  11  -4  311.47   30.30
   3  11   4  237.98   24.90
  -3  11  -4  332.67   49.40
   4 -11   4  162.48   26.50
   4 -11   4  136.39   25.90
   4 -11   4  123.09   24.60
   4 -11   4  155.48   21.00
  -4 -11  -4  166.88   19.00
  -4 -11  -4  156.48   23.30
  -4 -11  -4  145.49   19.10
   4 -11   4  161.48   26.40
  -4 -11  -4  117.59   13.70
  -4 -11  -4  142.99   24.10
   4  11   4  127.89   19.30
  -4  11  -4  141.19   25.60
  -4  11  -4  165.18   26.50
  -4  11  -4  154.68   26.70
   4  11   4  161.88   23.50
  -4  11  -4  156.88   27.10
   5 -11   4   15.00   20.20
   5 -11   4   23.90   21.10
  -5 -11  -4    3.90   18.30
  -5 -11  -4   13.50   11.90
   5 -11   4   40.60   21.60
  -5 -11  -4   -0.40   11.90
  -5 -11  -4   -6.30   16.50
   5 -11   4   26.30   11.20
   5  11   4   19.30   17.00
  -5  11  -4  -14.10   19.60
   5  11   4   13.90   10.00
   4 -12  -4  -22.00   14.90
  -4 -12   4   13.50   13.70
  -4 -12   4    9.00    7.30
   4 -12  -4   26.30   18.90
   4 -12  -4   10.20   11.00
  -4 -12   4   38.60   22.30
  -4 -12   4   -1.50   18.00
   4 -12  -4    2.10   20.60
  -4 -12   4   31.70   13.60
   4 -12  -4   29.00   20.30
   4  12  -4    0.70    4.20
  -4  12   4   15.60   15.20
   4  12  -4   11.60    7.20
  -4  12   4    5.70   18.20
  -4  12   4    7.80   17.00
  -4  12   4   50.79   20.60
  -4  12   4    7.60   19.70
   4  12  -4    1.80    3.70
   3 -12  -4   -3.00   15.80
  -3 -12   4   -0.10    9.20
   3 -12  -4   -3.60   13.70
   3 -12  -4   -3.10   17.70
   3 -12  -4    0.80   17.80
  -3 -12   4    4.20   19.10
  -3 -12   4  -20.80   14.00
  -3 -12   4    1.50   10.00
  -3 -12   4    4.90   11.20
   3 -12  -4    4.90   29.80
  -3 -12   4    3.40   16.70
  -3  12   4  -13.00   17.00
  -3  12   4   14.60   18.80
  -3  12   4    0.60   16.60
  -3  12   4    1.10   13.30
   3  12  -4    9.40    5.20
   3  12  -4    0.70    6.20
   3  12  -4    4.20    8.50
  -3  12   4   -5.00   17.60
  -2 -12   4   -7.40   17.50
  -2 -12   4   15.30   11.30
   2 -12  -4   -9.70   18.10
  -2 -12   4   -8.10    9.00
  -2 -12   4    5.70   11.90
  -2 -12   4    2.60   16.00
   2 -12  -4    7.50   16.50
   2 -12  -4  -11.50   16.20
   2 -12  -4  -18.70   15.80
  -2 -12   4   11.70   15.90
  -2  12   4  -14.00   17.00
  -2  12   4   -7.20   11.30
   2  12  -4   -2.10   11.00
  -2  12   4   -7.80   13.50
  -2  12   4    0.60   16.70
  -2  12   4    7.10   16.10
   2  12  -4    7.70    6.90
   2  12  -4   -1.90    5.80
  -1 -12   4   93.79   20.40
  -1 -12   4   79.49   16.30
  -1 -12   4   84.59   22.00
   1 -12  -4   92.49   20.00
   1 -12  -4   81.99   21.40
   1 -12  -4   51.69   19.20
  -1 -12   4   60.99   16.10
  -1 -12   4  109.79   21.50
   1 -12  -4   60.49   19.10
  -1  12   4   63.89   23.00
  -1  12   4   80.69   13.40
  -1  12   4   96.29   20.30
  -1  12   4   63.69   15.70
   1  12  -4   59.19   15.00
  -1  12   4   61.69   19.60
   1  12  -4   68.09   13.90
   0 -12   4  302.67   30.00
   0 -12  -4  208.58   28.50
   0 -12  -4  185.08   23.60
   0 -12   4  253.07   27.50
   0 -12   4  198.28   21.90
   0 -12  -4  255.57   27.00
   0 -12  -4  165.98   23.50
   0 -12   4  202.08   22.60
   0 -12   4  200.98   16.40
   0 -12   4  223.28   26.00
   0  12   4  248.58   27.80
   0  12   4  247.68   26.40
   0  12   4  208.68   21.40
   0  12   4  153.18   14.40
   0  12  -4  216.68   23.20
   1 -12   4   42.50   13.30
  -1 -12  -4   45.00   18.50
   1 -12   4   57.59   19.40
  -1 -12  -4   34.00   17.20
   1 -12   4   41.60   18.90
  -1 -12  -4   35.70   16.90
  -1 -12  -4   27.10   18.00
   1 -12   4   74.49   20.30
  -1 -12  -4   51.49   17.20
   1 -12   4   55.19   18.20
   1 -12   4   28.30   18.70
  -1  12  -4   46.20   18.10
   1  12   4   58.09   19.10
  -1  12  -4   53.49   12.50
   1  12   4   31.00   14.70
   1  12   4   57.59   17.20
   2 -12   4  213.08   26.20
   2 -12   4  174.88   25.40
  -2 -12  -4  145.09   20.90
  -2 -12  -4  171.28   21.20
   2 -12   4  177.78   21.90
   2 -12   4  216.48   26.10
  -2 -12  -4  213.48   26.20
  -2 -12  -4  169.28   22.10
  -2 -12  -4  187.68   22.30
   2 -12   4  194.38   25.40
   2  12   4  195.88   23.50
  -2  12  -4  233.48   24.80
   2  12   4  185.38   21.30
  -2  12  -4   94.39   21.70
  -2  12  -4  196.28   30.50
   3 -12   4  309.17   31.90
   3 -12   4  406.56   42.50
   3 -12   4  347.47   33.20
  -3 -12  -4  290.27   31.10
   3 -12   4  352.96   33.40
  -3 -12  -4  325.17   28.50
  -3 -12  -4  296.87   27.30
  -3 -12  -4  346.97   27.60
   3 -12   4  324.97   32.60
  -3 -12  -4  298.67   25.20
   3 -12   4  351.86   31.30
  -3  12  -4  336.67   33.80
  -3  12  -4  314.17   30.70
  -3  12  -4  332.77   34.10
   3  12   4  351.46   26.40
  -4 -12  -4    7.70   10.40
   4 -12   4    8.70   18.90
  -4 -12  -4  -14.10   15.40
   4 -12   4   -4.50   19.20
   4 -12   4   -7.10   18.50
  -4 -12  -4   13.40   14.10
   4 -12   4   13.10   14.30
  -4 -12  -4   17.00   12.70
   4 -12   4    3.60   18.50
   4 -12   4  -12.60   18.00
  -4 -12  -4    5.10   17.40
   4  12   4    3.70   16.10
  -4  12  -4    5.90   20.40
  -4  12  -4  -15.60   19.70
  -4  12  -4  -23.50   17.20
   4  12   4    1.80   12.60
  -4  12  -4   12.20   19.70
   4  12   4    4.60    6.90
   3 -13  -4   10.60   19.20
  -3 -13   4   -0.80   15.80
   3 -13  -4   -9.90   16.80
  -3 -13   4    9.10   11.60
  -3 -13   4   17.00   10.80
  -3 -13   4   -5.50   10.60
   3 -13  -4  -17.70   18.20
  -3 -13   4   23.60   20.70
   3 -13  -4   25.80   16.50
   3 -13  -4   13.20   20.00
  -3 -13   4   37.50   19.10
[truncated: 977,850 more chars]
