# Supplementary material for: 5-MeO-DALT: the freebase of N,N-diallyl-5-meth­oxy­tryptamine
Source: IUCrdata. 2020 Apr 17;5(Pt 4):x200498. doi: 10.1107/S2414314620004988 (PMC9462216; doi:10.1107/S2414314620004988)
Supplement: Supplementary file 2 [file x-05-x200498-Isup2.hkl]

data_I                                                                          
_shelx_title ' UMD1957E_a.res in P2(1)/n'                                       
_shelx_refln_list_code          4                                               
_shelx_F_calc_maximum       78.13                                               
_exptl_crystal_F_000       584.00                                               
_reflns_d_resolution_high  0.8266                                               
                                                                                
loop_                                                                           
 _space_group_symop_operation_xyz                                               
 'x, y, z'                                                                      
 '-x+1/2, y+1/2, -z+1/2'                                                        
 '-x, -y, -z'                                                                   
 'x-1/2, -y-1/2, z-1/2'                                                         
                                                                                
_cell_length_a     6.1444                                                       
_cell_length_b    12.8514                                                       
_cell_length_c    19.3315                                                       
_cell_angle_alpha  90.000                                                       
_cell_angle_beta   91.626                                                       
_cell_angle_gamma  90.000                                                       
                                                                                
_shelx_F_squared_multiplier     1.000                                           
                                                                                
loop_                                                                           
 _refln_index_h                                                                 
 _refln_index_k                                                                 
 _refln_index_l                                                                 
 _refln_F_squared_calc                                                          
 _refln_F_squared_meas                                                          
 _refln_F_squared_sigma                                                         
 _refln_observed_status                                                         
   2   0   0       2102.52       2031.00        16.01 o                         
   4   0   0        397.78        435.17         5.14 o                         
   6   0   0         77.77         79.42         3.33 o                         
   1   1   0          1.74          3.10         0.59 o                         
   2   1   0        150.39        139.05         1.71 o                         
   3   1   0         61.64         51.67         1.40 o                         
   4   1   0        350.45        350.74         3.28 o                         
   5   1   0        172.65        171.33         2.74 o                         
   6   1   0         20.84         19.73         1.97 o                         
   7   1   0          0.06         -0.34         1.62 o                         
   0   2   0       1574.15       1630.25        15.01 o                         
   1   2   0       3040.59       2928.96        16.28 o                         
   2   2   0         37.08         38.37         1.16 o                         
   3   2   0         37.98         40.19         1.42 o                         
   4   2   0        171.62        167.49         2.42 o                         
   5   2   0        218.98        221.01         3.35 o                         
   6   2   0         72.23         75.61         3.17 o                         
   7   2   0         15.98         13.56         1.90 o                         
   2   3   0       1076.08       1053.84         6.96 o                         
   3   3   0          3.50          6.40         1.25 o                         
   4   3   0         97.78         89.44         1.99 o                         
   5   3   0        318.78        299.72         4.08 o                         
   6   3   0          2.97          0.64         1.68 o                         
   7   3   0          7.96          8.37         1.56 o                         
   1   4   0          1.24          1.81         1.17 o                         
   2   4   0        377.76        391.59         4.52 o                         
   3   4   0        163.16        179.44         2.43 o                         
   4   4   0        277.21        277.09         3.37 o                         
   5   4   0         29.20         28.18         2.00 o                         
   6   4   0          2.71         -0.04         1.68 o                         
   7   4   0          6.25          3.72         1.64 o                         
   1   5   0        602.29        652.58         5.05 o                         
   2   5   0        361.52        396.46         3.58 o                         
   3   5   0        295.43        292.33         3.17 o                         
   4   5   0          2.07          3.42         1.15 o                         
   5   5   0         19.79         24.30         2.18 o                         
   6   5   0         20.63         16.98         2.05 o                         
   7   5   0         13.05         12.74         3.06 o                         
   0   6   0        598.25        576.99         6.03 o                         
   1   6   0        216.62        211.24         2.66 o                         
   2   6   0        830.18        777.71         6.08 o                         
   3   6   0        103.10         91.92         2.17 o                         
   4   6   0          6.42          6.29         1.21 o                         
   5   6   0         50.26         62.22         2.80 o                         
   6   6   0         55.75         58.17         4.08 o                         
   1   7   0       1418.71       1452.74         9.37 o                         
   2   7   0        303.45        309.47         3.68 o                         
   3   7   0         13.32         14.38         1.34 o                         
   4   7   0        338.60        305.93         4.03 o                         
   5   7   0         28.67         24.82         1.95 o                         
   6   7   0         30.58         29.63         2.36 o                         
   0   8   0        266.03        252.85         4.01 o                         
   1   8   0         59.63         73.82         1.99 o                         
   2   8   0         49.19         56.30         1.93 o                         
   3   8   0          1.60          3.49         1.47 o                         
   4   8   0         44.19         45.72         2.28 o                         
   5   8   0         30.88         30.50         1.82 o                         
   6   8   0         16.31         16.35         2.79 o                         
   1   9   0         25.44         25.28         1.67 o                         
   2   9   0         75.35         81.24         2.30 o                         
   3   9   0         75.88         84.00         2.50 o                         
   4   9   0          2.93          6.30         1.57 o                         
   5   9   0          9.83          8.72         1.32 o                         
   6   9   0          4.09          2.94         1.81 o                         
   0  10   0         66.42         57.43         2.89 o                         
   1  10   0          2.37          2.08         1.50 o                         
   2  10   0        174.24        185.81         3.23 o                         
   3  10   0         24.44         29.05         1.98 o                         
   4  10   0          0.76          0.30         1.53 o                         
   5  10   0          0.00         -1.14         1.14 o                         
   1  11   0         42.49         38.37         2.21 o                         
   2  11   0         46.40         43.33         2.22 o                         
   3  11   0         29.17         26.15         2.04 o                         
   4  11   0        174.96        171.19         3.71 o                         
   5  11   0          0.11         -1.02         1.44 o                         
   0  12   0          6.34          6.93         2.96 o                         
   1  12   0         17.71         15.22         2.23 o                         
   2  12   0          1.68          2.36         1.89 o                         
   3  12   0          0.10         -0.53         1.70 o                         
   4  12   0         34.67         37.77         2.77 o                         
   1  13   0          5.09          6.09         2.05 o                         
   2  13   0         17.61         17.76         1.95 o                         
   3  13   0         22.24         26.18         2.64 o                         
   4  13   0          0.41          4.29         2.19 o                         
   0  14   0         34.81         34.23         4.32 o                         
   1  14   0          0.55         -2.29         2.29 o                         
   2  14   0         21.02         22.94         2.50 o                         
   3  14   0         13.40         16.95         3.61 o                         
   1  15   0          9.34         13.33         2.13 o                         
  -7   0   1         24.72         18.56         8.30 o                         
  -5   0   1        270.72        273.06         4.22 o                         
  -3   0   1        696.44        694.90         7.02 o                         
  -1   0   1         81.63         75.05         2.28 o                         
   1   0   1       1475.65       1381.27        22.19 o                         
   3   0   1        300.07        346.38         4.21 o                         
   5   0   1        223.96        228.81         4.32 o                         
   7   0   1         48.84         38.36         5.02 o                         
  -7   1   1          0.63          1.29         1.55 o                         
  -6   1   1         22.36         20.98         1.93 o                         
  -5   1   1         17.88         18.54         1.36 o                         
  -4   1   1          2.21          3.26         1.11 o                         
  -3   1   1        537.41        568.81         4.23 o                         
  -2   1   1       1703.91       1618.87        10.32 o                         
   1   1   1       5170.86       5633.10        77.43 o                         
   2   1   1       1251.10       1199.92         7.49 o                         
   3   1   1        338.48        346.99         3.36 o                         
   4   1   1        472.47        464.83         4.09 o                         
   5   1   1          2.06          3.61         1.37 o                         
   6   1   1         18.26         17.90         1.54 o                         
   7   1   1          5.30          4.31         1.34 o                         
  -7   2   1         13.16         10.59         1.88 o                         
  -6   2   1          2.76          0.49         1.37 o                         
  -5   2   1          2.27          3.41         1.27 o                         
  -4   2   1          3.75          2.12         1.24 o                         
  -3   2   1        240.66        250.70         2.96 o                         
  -2   2   1        639.59        630.43         4.46 o                         
   0   2   1        131.66        102.31         1.24 o                         
   2   2   1        795.15        776.60         5.55 o                         
   3   2   1        775.48        809.83         5.70 o                         
   4   2   1        352.86        367.35         3.83 o                         
   5   2   1          0.04          1.11         1.30 o                         
   6   2   1          6.52          8.20         1.59 o                         
   7   2   1          2.65          0.94         1.47 o                         
  -7   3   1          2.40          2.97         1.24 o                         
  -6   3   1          1.35          2.43         1.08 o                         
  -5   3   1          0.16          2.05         1.38 o                         
  -4   3   1        270.34        266.54         3.65 o                         
  -3   3   1       1690.89       1779.03        12.20 o                         
  -2   3   1        151.36        145.45         2.44 o                         
  -1   3   1        741.91        739.29         5.43 o                         
   0   3   1        166.28        168.10         1.78 o                         
   1   3   1       6104.54       6485.59        46.80 o                         
   2   3   1         55.19         61.59         1.56 o                         
   3   3   1        334.33        303.74         3.18 o                         
   4   3   1         94.35         96.18         2.46 o                         
   5   3   1        151.68        149.72         3.07 o                         
   6   3   1        102.73        101.08         3.18 o                         
   7   3   1         12.56         10.17         2.04 o                         
  -7   4   1          0.26          0.81         1.85 o                         
  -6   4   1          6.37          3.10         1.71 o                         
  -5   4   1          0.08          1.60         1.37 o                         
  -4   4   1        185.40        179.64         2.55 o                         
  -3   4   1        125.34        123.55         2.05 o                         
  -2   4   1       1099.17       1103.24         7.35 o                         
  -1   4   1        106.78         88.84         1.85 o                         
   1   4   1         66.47         85.24         2.24 o                         
   2   4   1       1641.27       1678.64         9.90 o                         
   3   4   1        364.62        349.12         3.18 o                         
   4   4   1          4.22          3.95         1.26 o                         
   5   4   1        302.98        281.83         4.32 o                         
   6   4   1          6.77          6.34         1.91 o                         
   7   4   1         19.07         16.96         2.39 o                         
  -7   5   1          0.00          0.95         2.92 o                         
  -6   5   1         20.21         10.38         2.19 o                         
  -5   5   1        236.06        226.29         3.29 o                         
  -4   5   1          0.53          1.36         1.01 o                         
  -3   5   1          0.37         -0.68         1.14 o                         
  -2   5   1        111.36        104.91         1.91 o                         
  -1   5   1        124.15        131.71         2.19 o                         
   0   5   1         89.73         82.67         1.74 o                         
   1   5   1       4020.27       4202.59        23.84 o                         
   2   5   1        934.94        969.04         6.53 o                         
   3   5   1        516.93        512.12         4.24 o                         
   4   5   1        163.94        170.90         2.76 o                         
   5   5   1         10.55          8.09         1.91 o                         
   6   5   1          0.05         -1.62         1.62 o                         
   7   5   1          1.71          4.06         9.30 o                         
  -6   6   1         21.58         27.28         2.08 o                         
  -5   6   1         14.67         16.28         1.50 o                         
  -4   6   1          2.48          3.31         1.13 o                         
  -3   6   1          0.28         -0.87         1.17 o                         
  -2   6   1        924.92        956.49         6.67 o                         
  -1   6   1        350.19        356.38         3.48 o                         
   0   6   1       1011.66       1011.29         6.53 o                         
   1   6   1         13.54         12.51         1.40 o                         
   2   6   1       2300.00       2173.33        13.59 o                         
   3   6   1        113.73        122.05         2.24 o                         
   4   6   1        132.90        121.28         2.29 o                         
   5   6   1        288.21        267.38         5.11 o                         
   6   6   1        138.24        150.30         4.37 o                         
  -6   7   1          4.95          2.37         2.39 o                         
  -5   7   1          2.86          2.91         0.91 o                         
  -4   7   1         79.81         81.24         2.71 o                         
  -3   7   1         86.88         77.84         2.09 o                         
  -2   7   1         77.84         85.29         2.11 o                         
  -1   7   1        980.49        975.36         7.01 o                         
   0   7   1          9.40          9.14         1.24 o                         
   1   7   1        787.93        787.58         5.71 o                         
   2   7   1        302.60        306.37         3.55 o                         
   3   7   1        175.76        200.05         3.08 o                         
   4   7   1        363.28        349.40         4.39 o                         
   5   7   1         27.87         26.57         2.51 o                         
   6   7   1         15.86         19.04         2.14 o                         
  -6   8   1         55.17         60.59         4.83 o                         
  -5   8   1         36.30         36.99         2.21 o                         
  -4   8   1         45.93         50.64         2.16 o                         
  -3   8   1         21.06         24.70         1.70 o                         
  -2   8   1         34.98         42.41         2.16 o                         
  -1   8   1         25.24         22.94         1.52 o                         
   0   8   1        112.07        109.28         2.20 o                         
   1   8   1          1.01          1.35         1.35 o                         
   2   8   1        775.90        771.07         6.11 o                         
   3   8   1         33.81         48.16         1.99 o                         
   4   8   1          0.06          0.61         1.35 o                         
   5   8   1         24.99         24.06         2.14 o                         
   6   8   1          0.12          0.16         1.67 o                         
  -6   9   1         12.23          6.15         3.32 o                         
  -5   9   1        103.81        100.91         3.21 o                         
  -4   9   1          0.00         -0.99         1.76 o                         
  -3   9   1        161.26        161.98         3.41 o                         
  -2   9   1          0.16          0.45         1.47 o                         
  -1   9   1          3.07          1.19         1.47 o                         
   0   9   1        174.20        180.62         2.88 o                         
   1   9   1        125.78        117.17         2.48 o                         
   2   9   1          2.54          2.04         1.51 o                         
   3   9   1       1282.27       1209.82         9.46 o                         
   4   9   1         10.04          5.41         1.52 o                         
   5   9   1         20.36         22.50         1.85 o                         
   6   9   1         16.70         20.78         2.74 o                         
  -5  10   1         14.52         15.11         2.04 o                         
  -4  10   1         33.75         31.77         2.08 o                         
  -3  10   1         29.52         34.93         2.24 o                         
  -2  10   1          4.13          2.02         1.58 o                         
  -1  10   1         15.71         18.33         1.71 o                         
   0  10   1        168.84        172.91         3.23 o                         
   1  10   1          8.49          7.76         1.57 o                         
   2  10   1          5.87          4.70         1.68 o                         
   3  10   1        225.33        227.40         3.74 o                         
   4  10   1         11.95         10.50         2.05 o                         
   5  10   1          1.84          1.57         1.74 o                         
  -5  11   1         16.35         17.17         2.00 o                         
  -4  11   1         71.74         80.80         2.76 o                         
  -3  11   1          0.71          0.70         1.67 o                         
  -2  11   1         16.17         15.36         1.97 o                         
  -1  11   1          0.06         -0.85         1.68 o                         
   0  11   1          9.32          8.37         1.56 o                         
   1  11   1          1.06         -1.58         1.58 o                         
   2  11   1         27.40         30.89         2.12 o                         
   3  11   1        116.63        116.23         3.15 o                         
   4  11   1          8.90          7.76         1.70 o                         
   5  11   1          0.10          0.06         2.15 o                         
  -4  12   1          0.06          2.89         2.34 o                         
  -3  12   1         21.13         15.97         2.05 o                         
  -2  12   1         36.31         38.41         2.36 o                         
  -1  12   1         12.33         10.94         2.04 o                         
   0  12   1          0.41          0.94         1.69 o                         
   1  12   1        107.37        109.74         3.34 o                         
   2  12   1         40.45         39.37         2.37 o                         
   3  12   1         15.34         14.43         2.15 o                         
   4  12   1         32.88         37.08         2.80 o                         
  -4  13   1          2.84          8.09         2.05 o                         
  -3  13   1         50.89         52.76         3.39 o                         
  -2  13   1          8.90         12.34         2.27 o                         
  -1  13   1          6.76          4.24         2.01 o                         
   0  13   1          2.77          5.55         1.50 o                         
   1  13   1          1.35          1.18         1.86 o                         
   2  13   1          2.29          2.33         1.86 o                         
   3  13   1         58.28         55.53         2.94 o                         
   4  13   1          0.05          2.79         4.21 o                         
  -3  14   1          3.16          4.07         1.95 o                         
  -2  14   1          1.78          3.74         2.27 o                         
  -1  14   1          1.21          0.40         1.94 o                         
   0  14   1          3.39          2.55         1.95 o                         
   1  14   1         38.82         39.02         2.86 o                         
   2  14   1         13.13         10.89         1.85 o                         
   3  14   1          0.63         -0.17         1.95 o                         
  -1  15   1          1.71          2.43         1.96 o                         
   0  15   1          0.49          0.41         2.25 o                         
   1  15   1          7.21         10.73         2.19 o                         
  -6   0   2         45.22         49.35         3.21 o                         
  -4   0   2       1347.26       1388.36        11.47 o                         
  -2   0   2       2081.75       2062.76        17.06 o                         
   2   0   2        574.19        549.83         5.51 o                         
   4   0   2         92.29        101.72         3.97 o                         
   6   0   2         33.17         33.51         4.09 o                         
  -7   1   2         13.85         10.18         2.21 o                         
  -6   1   2        100.00         98.96         2.34 o                         
  -5   1   2         58.47         56.40         1.66 o                         
  -4   1   2         24.53         29.05         1.63 o                         
  -3   1   2       1426.80       1435.88         9.66 o                         
  -2   1   2          1.39          0.01         1.05 o                         
  -1   1   2         91.90         93.24         1.58 o                         
   1   1   2         83.58         74.98         1.43 o                         
   2   1   2       1059.15       1006.40         6.87 o                         
   3   1   2        329.53        332.97         3.27 o                         
   4   1   2         10.76          6.50         1.09 o                         
   5   1   2        345.89        333.67         3.98 o                         
   6   1   2        203.23        215.96         4.47 o                         
   7   1   2          1.39          1.08         1.84 o                         
  -7   2   2         14.30         13.05         1.75 o                         
  -6   2   2          9.29          6.57         1.49 o                         
  -5   2   2         62.07         62.56         2.02 o                         
  -4   2   2        160.81        178.65         2.73 o                         
  -3   2   2         34.76         36.46         1.33 o                         
  -2   2   2        758.97        694.66         4.65 o                         
  -1   2   2        109.83         98.36         1.38 o                         
   0   2   2       3973.44       4094.96        32.68 o                         
   1   2   2       5795.50       6038.08        50.16 o                         
   2   2   2        484.33        426.00         3.58 o                         
   3   2   2        120.86        118.73         2.13 o                         
   4   2   2         74.90         88.82         2.32 o                         
   5   2   2        159.36        152.29         3.16 o                         
   6   2   2         81.07         81.26         2.71 o                         
   7   2   2          9.05          4.98         1.65 o                         
  -7   3   2          4.73          1.20         1.51 o                         
  -6   3   2          0.75         -0.81         1.01 o                         
  -5   3   2        108.70        116.66         2.57 o                         
  -4   3   2        117.15        111.37         2.07 o                         
  -3   3   2        102.33        139.57         1.98 o                         
  -2   3   2       1734.15       1621.46        10.18 o                         
  -1   3   2        253.43        241.09         2.49 o                         
   1   3   2        281.15        294.79         2.61 o                         
   2   3   2        170.94        170.37         2.19 o                         
   3   3   2         86.96         87.19         2.07 o                         
   4   3   2          1.03          3.75         1.26 o                         
   5   3   2         52.61         53.98         2.06 o                         
   6   3   2          0.64          1.26         1.54 o                         
   7   3   2         13.57         11.09         2.41 o                         
  -7   4   2         10.73         14.10         2.36 o                         
  -6   4   2         13.44         11.90         1.90 o                         
  -5   4   2          0.74          0.51         1.01 o                         
  -4   4   2          0.37         -0.09         1.00 o                         
  -3   4   2          1.03          4.90         0.85 o                         
  -2   4   2       1433.03       1573.98        10.43 o                         
  -1   4   2        121.76        106.97         1.89 o                         
   0   4   2         97.41         97.46         2.26 o                         
   1   4   2       1292.78       1233.92         7.86 o                         
   2   4   2        330.64        325.21         2.93 o                         
   3   4   2        333.14        340.40         3.57 o                         
   4   4   2        121.95        125.73         2.49 o                         
   5   4   2         20.34         24.54         1.88 o                         
   6   4   2          0.12          0.56         1.53 o                         
   7   4   2          3.34         -0.19         1.70 o                         
  -7   5   2         52.95         54.69         8.98 o                         
  -6   5   2         12.38          7.88         2.22 o                         
  -5   5   2         20.53         24.95         1.76 o                         
  -4   5   2          0.04         -0.01         0.89 o                         
  -3   5   2         62.99         66.43         1.56 o                         
  -2   5   2         65.69         66.51         1.72 o                         
  -1   5   2          0.05         -0.56         0.99 o                         
   0   5   2        133.36        120.94         1.92 o                         
   1   5   2       2692.83       2662.59        15.09 o                         
   2   5   2        591.79        657.83         5.02 o                         
   3   5   2        213.18        217.15         2.77 o                         
   4   5   2        227.01        225.78         3.21 o                         
   5   5   2         75.90         70.14         2.61 o                         
   6   5   2         54.54         56.35         3.40 o                         
  -6   6   2          1.15          2.51         2.49 o                         
  -5   6   2         94.06         84.27         2.54 o                         
  -4   6   2          2.53          3.05         1.14 o                         
  -3   6   2         60.86         51.15         1.52 o                         
  -2   6   2          6.65         12.36         1.13 o                         
  -1   6   2        351.49        329.15         3.12 o                         
   0   6   2         84.97         87.12         1.83 o                         
   1   6   2       3058.75       3105.20        17.61 o                         
   2   6   2       1079.52       1039.48         7.14 o                         
   3   6   2          1.23          2.26         1.22 o                         
   4   6   2         29.63         44.29         1.86 o                         
   5   6   2          0.05          1.92         1.35 o                         
   6   6   2         18.81         15.04         2.76 o                         
  -6   7   2         10.08         15.72         2.89 o                         
  -5   7   2          2.68          2.12         1.62 o                         
  -4   7   2        122.36        109.44         2.94 o                         
  -3   7   2        143.99        139.00         2.48 o                         
  -2   7   2         16.24         14.52         1.39 o                         
  -1   7   2         31.03         37.19         1.59 o                         
   0   7   2         54.47         70.75         1.75 o                         
   1   7   2         21.50         27.44         1.49 o                         
   2   7   2       1254.96       1225.57         8.64 o                         
   3   7   2         59.67         62.52         1.87 o                         
   4   7   2         39.30         35.86         1.63 o                         
   5   7   2         23.02         21.95         2.00 o                         
   6   7   2          5.96          7.43         2.04 o                         
  -6   8   2          0.76          2.18         2.69 o                         
  -5   8   2          0.71          0.88         1.55 o                         
  -4   8   2          3.32          1.92         1.50 o                         
  -3   8   2         53.37         49.56         2.51 o                         
  -2   8   2        131.41        151.23         2.71 o                         
  -1   8   2          3.69          5.08         1.35 o                         
   0   8   2          0.34          2.07         1.26 o                         
   1   8   2         83.22         89.13         2.13 o                         
   2   8   2        720.73        745.92         6.18 o                         
   3   8   2         25.84         23.61         1.86 o                         
   4   8   2        120.86        114.02         3.13 o                         
   5   8   2          6.03          4.59         1.84 o                         
   6   8   2          0.88          2.11         1.99 o                         
  -6   9   2          0.01         -2.32         3.22 o                         
  -5   9   2          6.77          4.29         1.70 o                         
  -4   9   2         92.26         81.65         2.19 o                         
  -3   9   2          0.00         -0.33         1.46 o                         
  -2   9   2         39.56         44.51         1.95 o                         
  -1   9   2         39.16         36.44         1.82 o                         
   0   9   2          8.63         13.57         1.37 o                         
   1   9   2         14.16         16.03         1.58 o                         
   2   9   2        613.75        602.68         5.64 o                         
   3   9   2        471.62        470.51         5.31 o                         
   4   9   2         10.37         11.78         1.66 o                         
   5   9   2          7.44          6.41         1.70 o                         
  -5  10   2         17.24         12.61         2.05 o                         
  -4  10   2          1.03         -0.11         1.25 o                         
  -3  10   2          7.55         10.20         1.64 o                         
  -2  10   2        123.62        128.73         3.02 o                         
  -1  10   2         12.11         10.37         1.68 o                         
   0  10   2         58.24         63.92         2.04 o                         
   1  10   2          0.94          0.50         1.50 o                         
   2  10   2         70.40         66.88         2.35 o                         
   3  10   2         22.22         28.85         2.09 o                         
   4  10   2         93.40         94.02         3.05 o                         
   5  10   2          2.01          0.89         1.23 o                         
  -5  11   2          0.32          2.23         1.25 o                         
  -4  11   2         13.93         14.29         2.24 o                         
  -3  11   2          9.39          5.37         1.76 o                         
  -2  11   2         75.83         74.10         2.44 o                         
  -1  11   2         80.90         88.46         2.83 o                         
   0  11   2         26.40         26.22         1.85 o                         
   1  11   2          4.94          2.70         1.68 o                         
   2  11   2         64.44         69.78         2.59 o                         
   3  11   2         57.20         45.20         2.50 o                         
   4  11   2         53.62         54.83         2.92 o                         
   5  11   2          0.76         -0.83         1.93 o                         
  -4  12   2          6.70          6.02         1.62 o                         
  -3  12   2          0.59          3.17         1.94 o                         
  -2  12   2         13.33         13.26         2.06 o                         
  -1  12   2          0.02         -0.19         1.87 o                         
   0  12   2         33.96         32.89         2.90 o                         
   1  12   2         56.34         58.48         2.61 o                         
   2  12   2          0.57          0.28         2.05 o                         
   3  12   2          0.09          4.02         2.25 o                         
   4  12   2         93.73         87.08         3.12 o                         
  -4  13   2          7.76        -10.16        10.16 o                         
  -3  13   2         40.70         43.32         2.88 o                         
  -2  13   2          0.30          0.22         1.72 o                         
  -1  13   2          0.45          0.45         1.82 o                         
   0  13   2          9.84          8.90         1.91 o                         
   1  13   2         56.27         68.77         2.89 o                         
   2  13   2         17.81         23.28         2.38 o                         
   3  13   2        112.51        108.49         3.53 o                         
  -3  14   2          6.78          2.63         2.75 o                         
  -2  14   2         96.13        102.06         3.65 o                         
  -1  14   2          0.38          1.93         1.79 o                         
   0  14   2         66.84         60.96         3.19 o                         
   1  14   2          0.76          2.93         1.78 o                         
   2  14   2         14.43         15.90         2.38 o                         
   3  14   2          1.21          4.83         2.26 o                         
  -1  15   2          0.01          4.56         3.20 o                         
   0  15   2         40.76         34.63         3.20 o                         
   1  15   2         11.56          9.05         2.73 o                         
  -7   0   3          7.24          7.94         1.86 o                         
  -5   0   3          1.33          0.30         1.75 o                         
  -3   0   3         52.23         53.49         2.39 o                         
  -1   0   3       4967.29       4970.02        84.13 o                         
   1   0   3          5.93         10.17         1.57 o                         
   3   0   3        320.88        286.70         4.29 o                         
   5   0   3        280.90        267.91         5.53 o                         
   7   0   3          0.43         -2.29         2.29 o                         
  -7   1   3         21.37         21.49         1.94 o                         
  -6   1   3         21.34         22.63         2.10 o                         
  -5   1   3         61.81         61.02         2.72 o                         
  -4   1   3        169.27        171.80         2.48 o                         
  -3   1   3        308.23        316.13         3.22 o                         
  -2   1   3          1.65          1.45         0.59 o                         
  -1   1   3       1408.27       1309.40         8.25 o                         
   0   1   3       1873.08       1798.06         9.61 o                         
   1   1   3       5612.47       5921.82        37.82 o                         
   2   1   3        365.69        381.54         3.31 o                         
   3   1   3          9.37          6.82         1.37 o                         
   4   1   3         38.21         34.89         1.68 o                         
   5   1   3         25.65         23.51         1.76 o                         
   6   1   3        138.19        148.97         3.75 o                         
   7   1   3         24.76         24.62         2.62 o                         
  -7   2   3          0.87          1.80         1.35 o                         
  -6   2   3          0.00         -0.13         1.27 o                         
  -5   2   3         30.36         33.32         1.66 o                         
  -4   2   3         53.23         41.87         1.42 o                         
  -3   2   3       1134.07       1203.73         7.76 o                         
  -2   2   3        657.86        678.12         5.32 o                         
  -1   2   3        588.33        557.32         3.82 o                         
   0   2   3       2176.59       2046.65        11.96 o                         
   1   2   3          0.42          1.74         1.06 o                         
   2   2   3        679.94        656.51         4.99 o                         
   3   2   3          3.56          7.66         1.27 o                         
   4   2   3         83.20         80.13         2.23 o                         
   5   2   3         10.82          9.35         1.66 o                         
   6   2   3          0.17          1.99         1.93 o                         
   7   2   3         26.21         26.52         2.31 o                         
  -7   3   3          7.55          5.49         1.07 o                         
  -6   3   3         60.00         62.12         2.87 o                         
  -5   3   3         24.12         16.03         1.36 o                         
  -4   3   3         20.49         22.89         1.02 o                         
  -3   3   3          1.78          1.14         1.50 o                         
  -2   3   3         71.94         74.47         1.93 o                         
  -1   3   3        156.28        137.30         1.87 o                         
   0   3   3       2455.70       2356.71        13.50 o                         
   1   3   3       2068.70       1927.67        11.01 o                         
   2   3   3         72.17         67.84         1.57 o                         
   3   3   3         37.16         39.32         1.58 o                         
   4   3   3        612.86        612.71         5.00 o                         
   5   3   3        151.23        131.85         3.13 o                         
   6   3   3         32.76         36.57         2.50 o                         
   7   3   3         15.26         16.36         2.32 o                         
  -7   4   3          2.51          1.01         1.91 o                         
  -6   4   3          2.60          4.64         1.80 o                         
  -5   4   3         15.63         14.70         1.83 o                         
  -4   4   3         52.45         48.31         2.43 o                         
  -3   4   3        277.33        269.57         3.49 o                         
  -2   4   3        926.68        948.64         6.50 o                         
  -1   4   3        116.89         88.99         1.82 o                         
   0   4   3          6.83          8.24         1.07 o                         
   1   4   3       1103.84       1113.24         6.95 o                         
   2   4   3        117.12        106.69         2.05 o                         
   3   4   3         65.03         67.43         1.90 o                         
   4   4   3         70.38         58.52         1.89 o                         
   5   4   3          0.03          0.01         1.52 o                         
   6   4   3          0.07         -0.71         1.57 o                         
   7   4   3          1.14          4.92         1.70 o                         
  -6   5   3          0.01         -0.40         1.92 o                         
  -5   5   3         52.25         59.84         3.06 o                         
  -4   5   3        100.57         99.24         2.97 o                         
  -3   5   3        273.95        280.26         2.70 o                         
  -2   5   3        163.97        183.10         2.66 o                         
  -1   5   3         39.66         44.10         1.35 o                         
   0   5   3          5.72          7.33         1.09 o                         
   1   5   3        343.78        357.26         3.28 o                         
   2   5   3        185.21        162.96         2.42 o                         
   3   5   3        220.00        202.40         2.63 o                         
   4   5   3         48.21         44.13         1.87 o                         
   5   5   3          8.88          7.45         1.77 o                         
   6   5   3          0.20         -0.66         1.61 o                         
  -6   6   3          2.77          6.45         2.06 o                         
  -5   6   3         47.24         39.21         2.86 o                         
  -4   6   3         34.90         33.59         2.14 o                         
  -3   6   3        576.59        591.07         4.64 o                         
  -2   6   3        423.97        405.69         4.25 o                         
  -1   6   3        176.96        175.84         2.32 o                         
   0   6   3         74.44         85.50         1.80 o                         
   1   6   3       1361.09       1348.64         8.69 o                         
   2   6   3        233.37        225.34         2.89 o                         
   3   6   3         41.26         44.07         1.63 o                         
   4   6   3          6.53          7.44         1.52 o                         
   5   6   3         16.45         12.63         2.28 o                         
   6   6   3          1.11          0.58         1.52 o                         
  -6   7   3         11.81         23.52         3.71 o                         
  -5   7   3          1.49         -0.24         2.10 o                         
  -4   7   3         16.70         17.60         1.29 o                         
  -3   7   3         19.81         19.81         1.23 o                         
  -2   7   3        202.79        178.96         2.30 o                         
  -1   7   3         38.82         48.23         1.53 o                         
   0   7   3         22.52         30.35         1.40 o                         
   1   7   3         72.15         70.90         1.78 o                         
   2   7   3        393.51        386.70         3.84 o                         
   3   7   3          1.32          0.85         1.32 o                         
   4   7   3         48.41         45.75         1.75 o                         
   5   7   3         13.63         14.10         2.03 o                         
   6   7   3          1.13          1.23         2.16 o                         
  -6   8   3         41.03         39.68         2.56 o                         
  -5   8   3          1.90         -0.96         1.74 o                         
  -4   8   3         14.43         18.25         1.29 o                         
  -3   8   3         72.22         73.58         2.62 o                         
  -2   8   3        886.18        890.41         6.65 o                         
  -1   8   3         38.40         38.50         1.55 o                         
   0   8   3          0.36          1.19         1.18 o                         
   1   8   3         77.37         74.01         1.60 o                         
   2   8   3         10.23         10.39         1.68 o                         
   3   8   3        596.08        551.46         5.06 o                         
   4   8   3         20.36         19.50         2.09 o                         
   5   8   3         24.13         24.46         2.19 o                         
   6   8   3          3.73          0.71         1.61 o                         
  -5   9   3          5.01          6.42         2.09 o                         
  -4   9   3         76.71         71.97         2.56 o                         
  -3   9   3        274.74        270.15         4.00 o                         
  -2   9   3        276.58        283.17         3.65 o                         
  -1   9   3        407.54        404.77         3.98 o                         
   0   9   3         83.92         94.66         2.29 o                         
   1   9   3          0.95          0.31         1.42 o                         
   2   9   3        379.86        370.10         4.90 o                         
   3   9   3         11.04         12.20         1.85 o                         
   4   9   3         51.88         57.99         2.75 o                         
   5   9   3          0.17          1.33         1.75 o                         
  -5  10   3          1.38          2.60         1.67 o                         
  -4  10   3          1.47          2.81         1.13 o                         
  -3  10   3          8.99          7.20         1.56 o                         
  -2  10   3         32.17         26.91         1.90 o                         
  -1  10   3          9.22          9.96         1.71 o                         
   0  10   3          2.41          1.41         1.46 o                         
   1  10   3         27.02         34.03         1.88 o                         
   2  10   3        455.54        450.60         5.43 o                         
   3  10   3        367.65        349.84         4.60 o                         
   4  10   3          2.37          1.36         1.75 o                         
   5  10   3          1.55          3.42         1.88 o                         
  -5  11   3         31.49         30.50         3.11 o                         
  -4  11   3         36.44         34.54         2.32 o                         
  -3  11   3         12.23         10.59         1.95 o                         
  -2  11   3         17.10         14.45         1.85 o                         
  -1  11   3         96.57        106.71         2.88 o                         
   0  11   3          2.06          2.83         1.61 o                         
   1  11   3         17.82         19.61         1.95 o                         
   2  11   3          0.62          1.23         1.85 o                         
   3  11   3          2.89          3.37         1.97 o                         
   4  11   3        177.78        165.18         4.27 o                         
   5  11   3          1.17          0.39         1.58 o                         
  -4  12   3         15.98         13.11         1.72 o                         
  -3  12   3          2.38          3.02         1.57 o                         
  -2  12   3          0.90         -1.59         1.59 o                         
  -1  12   3        192.33        191.46         4.13 o                         
   0  12   3         83.45         75.01         3.04 o                         
   1  12   3         40.44         43.67         2.38 o                         
   2  12   3         27.33         22.29         2.31 o                         
   3  12   3        327.97        319.48         5.02 o                         
   4  12   3         42.58         40.61         2.64 o                         
  -3  13   3          0.72          3.71         1.75 o                         
  -2  13   3          9.70          4.04         1.71 o                         
  -1  13   3         12.95         12.67         2.45 o                         
   0  13   3         14.64          9.56         1.83 o                         
   1  13   3        187.60        175.86         4.22 o                         
   2  13   3          0.72          0.20         1.84 o                         
   3  13   3         24.60         30.32         2.69 o                         
  -3  14   3          0.86          1.42         1.65 o                         
  -2  14   3          6.11          9.42         2.00 o                         
  -1  14   3          1.45          2.30         1.79 o                         
   0  14   3          0.78          2.36         2.22 o                         
   1  14   3          2.54          5.22         1.73 o                         
   2  14   3         61.01         60.36         2.93 o                         
   3  14   3          8.87          2.80         9.24 o                         
  -1  15   3          7.78          9.09         1.92 o                         
   0  15   3          4.47          6.15         2.72 o                         
   1  15   3         18.74          9.83         3.07 o                         
  -6   0   4         70.12         78.36         3.72 o                         
  -4   0   4        324.62        357.67         4.83 o                         
  -2   0   4        131.96        102.26         2.31 o                         
   0   0   4       1936.78       1810.63        14.25 o                         
   2   0   4         45.33         36.24         2.02 o                         
   4   0   4         20.85         16.72         1.91 o                         
   6   0   4          1.53         -0.89         3.03 o                         
  -7   1   4          6.26          2.73         2.02 o                         
  -6   1   4        142.16        145.13         3.47 o                         
  -5   1   4         16.36         11.09         1.29 o                         
  -4   1   4        122.62        105.08         2.18 o                         
  -3   1   4        127.29        124.51         2.27 o                         
  -2   1   4          8.73          8.94         0.72 o                         
  -1   1   4       2639.04       2496.67        14.74 o                         
   0   1   4       1850.81       1778.96        10.10 o                         
   1   1   4       5285.89       5362.32        28.12 o                         
   2   1   4        332.67        310.45         3.15 o                         
   3   1   4        344.79        387.07         3.38 o                         
   4   1   4        172.62        177.12         3.06 o                         
   5   1   4        169.36        158.99         3.46 o                         
   6   1   4         86.50         88.91         4.11 o                         
   7   1   4          8.91          9.06         1.84 o                         
  -7   2   4         23.44         28.01         2.19 o                         
  -6   2   4         16.73         18.45         1.65 o                         
  -5   2   4         45.72         46.25         1.77 o                         
  -4   2   4        111.32        114.70         1.91 o                         
  -3   2   4        142.04        129.21         1.79 o                         
  -2   2   4         20.58         26.29         1.33 o                         
  -1   2   4         31.99         27.17         1.07 o                         
   0   2   4       3699.58       3572.63        21.84 o                         
   1   2   4       1235.89       1138.25         7.09 o                         
   2   2   4        184.11        173.83         2.33 o                         
   3   2   4         20.11         16.31         1.40 o                         
   4   2   4         41.32         43.74         1.76 o                         
   5   2   4          7.90          4.27         1.68 o                         
   6   2   4          0.80          1.50         1.71 o                         
   7   2   4          1.76          1.35         1.92 o                         
  -7   3   4          0.65         -1.53         1.53 o                         
  -6   3   4         37.38         40.02         2.58 o                         
  -5   3   4        128.77        125.19         2.40 o                         
  -4   3   4          1.21          1.90         1.62 o                         
  -3   3   4          5.63          8.59         1.51 o                         
  -2   3   4       1670.62       1767.18        11.64 o                         
  -1   3   4        270.66        255.45         2.72 o                         
   0   3   4         38.01         47.59         1.43 o                         
   1   3   4        623.46        600.99         4.72 o                         
   2   3   4        254.22        275.87         2.77 o                         
   3   3   4          5.99          2.93         1.31 o                         
   4   3   4         38.28         39.03         1.70 o                         
   5   3   4         13.91         18.14         1.89 o                         
   6   3   4          0.05         -0.39         1.46 o                         
   7   3   4          0.52          0.16         1.73 o                         
  -7   4   4         29.80         37.76         2.94 o                         
  -6   4   4          2.44          0.20         1.98 o                         
  -5   4   4         78.26         88.56         3.21 o                         
  -4   4   4          3.80          2.75         1.70 o                         
  -3   4   4         21.31         26.98         1.34 o                         
  -2   4   4       1688.64       1744.50        11.47 o                         
  -1   4   4        204.62        199.87         2.23 o                         
   0   4   4         18.41         15.71         1.08 o                         
   1   4   4         40.55         33.55         1.42 o                         
   2   4   4         27.47         31.15         1.48 o                         
   3   4   4        188.42        175.68         2.77 o                         
   4   4   4         30.18         29.43         1.74 o                         
   5   4   4          2.23         -0.90         1.49 o                         
   6   4   4          2.99          1.88         1.53 o                         
   7   4   4          1.68          2.02         2.92 o                         
  -6   5   4          7.93          7.45         2.11 o                         
  -5   5   4          2.38          3.17         2.09 o                         
  -4   5   4          3.69          1.28         1.76 o                         
  -3   5   4        186.78        174.57         3.15 o                         
  -2   5   4         25.98         22.84         1.07 o                         
  -1   5   4        380.28        378.88         3.30 o                         
   0   5   4        350.86        305.67         3.02 o                         
   1   5   4        157.77        148.03         2.43 o                         
   2   5   4         16.92         18.82         1.58 o                         
   3   5   4         46.79         46.18         1.60 o                         
   4   5   4         33.20         41.52         1.85 o                         
   5   5   4         36.28         36.54         1.93 o                         
   6   5   4        116.16        121.83         4.23 o                         
  -6   6   4          0.48         -2.01         2.01 o                         
  -5   6   4          0.14         -0.21         2.00 o                         
  -4   6   4         79.45         66.39         2.24 o                         
  -3   6   4         10.47         11.60         0.93 o                         
  -2   6   4        603.02        594.53         4.67 o                         
  -1   6   4        993.66        934.82         6.22 o                         
   0   6   4        107.32        124.00         2.16 o                         
   1   6   4          0.50          2.72         1.33 o                         
   2   6   4        742.88        701.85         5.35 o                         
   3   6   4         12.22         11.09         1.40 o                         
   4   6   4         24.38         25.37         1.86 o                         
   5   6   4         24.23         25.77         2.32 o                         
   6   6   4          0.95          0.85         1.67 o                         
  -6   7   4         95.85        108.71         3.75 o                         
  -5   7   4         43.57         36.59         2.68 o                         
  -4   7   4         19.42         16.42         1.84 o                         
  -3   7   4          9.14         11.96         1.10 o                         
  -2   7   4        248.33        259.70         2.90 o                         
  -1   7   4         25.41         25.05         1.32 o                         
   0   7   4         65.43         59.19         1.75 o                         
   1   7   4        129.86        126.75         2.42 o                         
   2   7   4         11.41         14.51         1.48 o                         
   3   7   4          1.17          0.97         1.39 o                         
   4   7   4         48.56         46.80         2.39 o                         
   5   7   4         71.52         64.01         2.75 o                         
   6   7   4          1.15          1.42         1.47 o                         
  -6   8   4          0.00          2.38         2.26 o                         
  -5   8   4          0.03          0.19         2.27 o                         
  -4   8   4          0.02          2.17         2.02 o                         
  -3   8   4        101.64        108.39         2.15 o                         
  -2   8   4         32.97         34.89         1.39 o                         
  -1   8   4          6.94          5.31         1.24 o                         
   0   8   4        139.01        135.08         2.44 o                         
   1   8   4        329.71        321.67         3.80 o                         
   2   8   4          0.59          1.79         1.24 o                         
   3   8   4        143.10        134.40         3.23 o                         
   4   8   4        141.34        134.67         3.03 o                         
   5   8   4         78.11         85.37         3.30 o                         
   6   8   4          6.80          5.87         1.69 o                         
  -5   9   4          7.74          6.41         1.85 o                         
  -4   9   4         18.15         21.60         1.88 o                         
  -3   9   4          3.59          2.92         1.59 o                         
  -2   9   4         63.65         63.45         2.13 o                         
  -1   9   4        453.49        456.35         4.40 o                         
   0   9   4         90.88         96.26         2.41 o                         
   1   9   4         10.21         10.61         1.43 o                         
   2   9   4         36.03         31.22         2.07 o                         
   3   9   4          3.96          4.95         1.81 o                         
   4   9   4         38.00         40.86         2.33 o                         
   5   9   4          0.76          2.58         2.07 o                         
  -5  10   4          0.43         -1.32         1.95 o                         
  -4  10   4          9.64          5.82         1.78 o                         
  -3  10   4          0.20         -0.88         1.57 o                         
  -2  10   4          2.71          1.49         1.52 o                         
  -1  10   4        100.72         87.54         2.45 o                         
   0  10   4          8.22          7.37         1.55 o                         
   1  10   4         34.30         34.71         1.71 o                         
   2  10   4         25.80         25.35         2.03 o                         
   3  10   4         61.68         59.55         2.60 o                         
   4  10   4        120.52        114.68         3.72 o                         
   5  10   4          4.59          7.49         2.35 o                         
  -5  11   4          0.71         -1.52         2.14 o                         
  -4  11   4          0.23          2.79         1.15 o                         
  -3  11   4          0.07          1.24         1.46 o                         
  -2  11   4          0.27          3.46         1.62 o                         
  -1  11   4          0.19         -1.67         1.67 o                         
   0  11   4        136.98        132.09         3.00 o                         
   1  11   4         44.68         41.21         2.23 o                         
   2  11   4          3.85          5.78         1.97 o                         
   3  11   4        145.84        150.62         4.86 o                         
   4  11   4         86.20         83.87         3.15 o                         
   5  11   4          3.49          6.95         2.51 o                         
  -4  12   4          6.64          5.46         1.66 o                         
  -3  12   4          2.87          0.50         1.46 o                         
  -2  12   4          0.16         -0.60         1.55 o                         
  -1  12   4         44.12         43.71         2.54 o                         
   0  12   4        123.98        121.41         4.45 o                         
   1  12   4         24.54         26.55         2.41 o                         
   2  12   4        114.82        106.69         3.52 o                         
   3  12   4        195.22        189.08         4.51 o                         
   4  12   4          0.03          1.16         1.91 o                         
  -3  13   4          2.63          4.10         1.63 o                         
  -2  13   4          2.13          2.11         1.87 o                         
  -1  13   4         56.51         60.81         2.92 o                         
   0  13   4          2.18          2.23         1.92 o                         
   1  13   4         30.03         34.33         2.48 o                         
   2  13   4          3.40          5.37         2.01 o                         
   3  13   4          1.54          1.71         1.85 o                         
  -2  14   4        121.35        120.78         3.65 o                         
  -1  14   4          7.87          6.19         1.87 o                         
   0  14   4          2.89          0.15         2.08 o                         
   1  14   4         11.08          9.36         2.06 o                         
   2  14   4         51.56         52.78         3.18 o                         
  -1  15   4          0.27          2.33         2.86 o                         
   0  15   4         34.59         38.29         3.40 o                         
   1  15   4          0.88          2.23         2.32 o                         
  -7   0   5         24.77         12.95         3.79 o                         
  -5   0   5          8.58          7.46         2.01 o                         
  -3   0   5        208.32        207.71         3.62 o                         
  -1   0   5        289.45        298.10         3.91 o                         
   1   0   5       2749.52       2572.86        19.42 o                         
   3   0   5        122.69        122.16         3.02 o                         
   5   0   5        112.01        121.63         4.48 o                         
   7   0   5         66.44         72.16         4.78 o                         
  -7   1   5          6.61          4.02         1.34 o                         
  -6   1   5         33.18         34.76         2.18 o                         
  -5   1   5          4.43          4.35         1.10 o                         
  -4   1   5        100.67        102.51         2.26 o                         
  -3   1   5        139.67        135.43         1.91 o                         
  -2   1   5         79.03         78.45         1.44 o                         
  -1   1   5       1032.68       1011.82         6.16 o                         
   0   1   5         36.71         26.63         1.12 o                         
   1   1   5        490.67        479.26         3.54 o                         
   2   1   5       1061.02       1037.10         6.74 o                         
   3   1   5        204.46        188.25         2.34 o                         
   4   1   5         84.95         90.89         2.48 o                         
   5   1   5         58.57         69.05         2.63 o                         
   6   1   5         45.40         44.64         3.55 o                         
   7   1   5          3.80          3.67         1.89 o                         
  -7   2   5          0.70          2.39         1.45 o                         
  -6   2   5         28.90         30.66         1.84 o                         
  -5   2   5          0.53          0.52         0.91 o                         
  -4   2   5          2.01          3.74         0.74 o                         
  -3   2   5        806.60        798.41         6.89 o                         
  -2   2   5        538.66        568.60         4.24 o                         
  -1   2   5          1.75          1.73         0.92 o                         
   0   2   5         63.95         66.60         1.28 o                         
   1   2   5        932.57        894.16         5.99 o                         
   2   2   5        229.75        213.90         2.62 o                         
   3   2   5          1.07          1.70         1.34 o                         
   4   2   5          0.03          0.68         1.42 o                         
   5   2   5          0.25          1.36         1.63 o                         
   6   2   5         19.40         17.65         2.15 o                         
   7   2   5          1.30         -0.46         1.41 o                         
  -7   3   5          0.96          1.60         1.66 o                         
  -6   3   5         52.68         50.77         2.75 o                         
  -5   3   5         83.29        101.65         3.77 o                         
  -4   3   5         54.45         65.57         2.27 o                         
  -3   3   5         24.05         22.30         1.35 o                         
  -2   3   5        292.18        325.97         3.56 o                         
  -1   3   5         79.47         78.00         1.94 o                         
   0   3   5        374.33        333.27         3.12 o                         
   1   3   5         72.00         80.08         1.70 o                         
   2   3   5        594.72        599.33         4.42 o                         
   3   3   5          2.28          1.24         1.33 o                         
   4   3   5        308.17        327.16         3.96 o                         
   5   3   5        605.73        596.87         5.74 o                         
   6   3   5          2.24          0.65         1.58 o                         
   7   3   5          7.31          9.78         1.95 o                         
  -7   4   5         14.33         15.83         2.40 o                         
  -6   4   5         16.78         15.46         2.28 o                         
  -5   4   5          0.05         -0.44         1.99 o                         
  -4   4   5          2.72          2.28         1.67 o                         
  -3   4   5        175.08        194.27         2.95 o                         
  -2   4   5        138.96        119.18         1.79 o                         
  -1   4   5        114.94        115.48         1.88 o                         
   0   4   5       1186.26       1126.66         7.73 o                         
   1   4   5        264.34        268.71         3.05 o                         
   2   4   5          3.48          3.72         1.22 o                         
   3   4   5         56.43         59.50         1.87 o                         
   4   4   5          8.31          8.35         1.53 o                         
   5   4   5          0.55          1.02         1.72 o                         
   6   4   5         10.15         11.32         2.12 o                         
  -6   5   5         43.57         46.27         2.68 o                         
  -5   5   5        184.03        166.80         4.10 o                         
  -4   5   5         56.71         54.57         2.41 o                         
  -3   5   5         47.59         50.91         1.98 o                         
  -2   5   5        139.34        115.03         2.48 o                         
  -1   5   5        109.23        113.85         1.89 o                         
   0   5   5          1.49          2.33         1.05 o                         
   1   5   5        879.98        874.04         6.41 o                         
   2   5   5        278.02        279.90         3.08 o                         
   3   5   5          0.85          0.98         1.17 o                         
   4   5   5         69.72         68.09         2.17 o                         
   5   5   5          8.37          9.70         1.76 o                         
   6   5   5         13.96         11.69         2.02 o                         
  -6   6   5         64.82         83.28         3.39 o                         
  -5   6   5          2.21          5.94         2.21 o                         
  -4   6   5          1.71         -0.83         1.24 o                         
  -3   6   5          0.11          0.21         1.83 o                         
  -2   6   5         62.79         53.38         1.71 o                         
  -1   6   5        103.92         94.58         1.85 o                         
   0   6   5        710.05        684.40         5.04 o                         
   1   6   5         62.38         70.90         2.06 o                         
   2   6   5          2.78          6.62         1.37 o                         
   3   6   5          0.16         -1.15         1.37 o                         
   4   6   5        498.31        488.82         4.88 o                         
   5   6   5         11.16          9.56         1.69 o                         
   6   6   5          4.96          6.11         2.18 o                         
  -6   7   5          0.48          1.48         2.22 o                         
  -5   7   5         12.47         13.26         2.30 o                         
  -4   7   5          0.88          0.00         1.41 o                         
  -3   7   5         28.41         32.13         1.78 o                         
  -2   7   5          4.64          7.83         1.27 o                         
  -1   7   5        239.11        211.11         2.71 o                         
   0   7   5         62.13         59.91         1.72 o                         
   1   7   5        149.81        148.65         2.68 o                         
   2   7   5          5.40          7.17         1.55 o                         
   3   7   5        143.44        133.72         2.88 o                         
   4   7   5         37.55         34.83         3.39 o                         
   5   7   5         43.43         38.49         2.43 o                         
   6   7   5          7.40          3.41         1.51 o                         
  -6   8   5         45.20         50.23         3.26 o                         
  -5   8   5          8.48          5.80         2.53 o                         
  -4   8   5         96.67        100.56         3.10 o                         
  -3   8   5        180.60        172.29         2.75 o                         
  -2   8   5        312.91        318.83         3.27 o                         
  -1   8   5         16.58         23.02         1.57 o                         
   0   8   5         10.26         17.09         1.45 o                         
   1   8   5          6.54          6.86         1.34 o                         
   2   8   5        137.16        130.91         2.73 o                         
   3   8   5        506.90        499.80         5.00 o                         
   4   8   5          5.53          3.90         1.43 o                         
   5   8   5          0.84          2.57         1.62 o                         
   6   8   5          3.85          3.66         1.80 o                         
  -5   9   5         23.13         19.58         2.67 o                         
  -4   9   5         21.42         28.40         2.37 o                         
  -3   9   5         56.87         56.71         1.76 o                         
  -2   9   5          0.85          0.70         1.12 o                         
  -1   9   5        553.69        526.86         4.98 o                         
   0   9   5          0.06         -0.19         1.40 o                         
   1   9   5          2.05          1.21         1.33 o                         
   2   9   5         19.02         20.33         1.35 o                         
   3   9   5        129.14        128.18         3.33 o                         
   4   9   5         75.12         75.34         3.59 o                         
   5   9   5         27.49         28.58         2.80 o                         
  -5  10   5          0.00          1.20         2.28 o                         
  -4  10   5         19.42         21.81         2.40 o                         
  -3  10   5         14.90         23.53         2.17 o                         
  -2  10   5        156.62        155.22         3.19 o                         
  -1  10   5        135.60        128.47         2.77 o                         
   0  10   5        362.50        353.82         4.29 o                         
   1  10   5          0.30          0.52         1.41 o                         
   2  10   5          7.92          9.70         1.89 o                         
   3  10   5         48.27         43.51         2.53 o                         
   4  10   5          5.68          4.50         2.02 o                         
   5  10   5          1.96          1.55         2.79 o                         
  -5  11   5          9.46         20.73         5.86 o                         
  -4  11   5         42.25         46.48         2.22 o                         
  -3  11   5        131.67        140.38         3.59 o                         
  -2  11   5         25.93         25.40         2.21 o                         
  -1  11   5         11.25          5.73         1.55 o                         
   0  11   5          9.68          7.33         1.54 o                         
   1  11   5          0.44          2.88         1.49 o                         
   2  11   5         82.87         92.74         3.21 o                         
   3  11   5         81.82         80.33         3.26 o                         
   4  11   5         21.81         32.59         2.83 o                         
  -4  12   5          0.34         -1.22         1.22 o                         
  -3  12   5         15.77         23.49         1.98 o                         
  -2  12   5          6.51          6.85         1.67 o                         
  -1  12   5         14.14          8.39         1.73 o                         
   0  12   5          9.76          7.80         1.66 o                         
   1  12   5          4.26          3.23         1.79 o                         
   2  12   5         48.02         56.56         3.15 o                         
   3  12   5          3.93          7.25         1.99 o                         
   4  12   5         39.63         38.18         2.84 o                         
  -3  13   5          2.09          0.76         2.07 o                         
  -2  13   5         50.70         51.50         3.15 o                         
  -1  13   5         50.50         54.94         2.82 o                         
   0  13   5         27.69         21.87         2.65 o                         
   1  13   5         10.96          6.12         1.94 o                         
   2  13   5         32.52         34.99         2.67 o                         
   3  13   5         33.21         33.87         2.47 o                         
  -2  14   5         32.85         35.54         2.89 o                         
  -1  14   5         22.75         22.55         2.90 o                         
   0  14   5         18.17         26.97         2.44 o                         
   1  14   5         78.43         75.12         3.24 o                         
   2  14   5          8.72          7.69         2.30 o                         
  -1  15   5         21.30         -3.14         3.77 o                         
   0  15   5          6.16          9.08         2.41 o                         
  -6   0   6          0.29          0.04         1.97 o                         
  -4   0   6         67.67         80.54         2.70 o                         
  -2   0   6        938.94        846.63         8.58 o                         
   0   0   6       3981.58       4084.10        31.38 o                         
   2   0   6       3973.29       4282.54        33.55 o                         
   4   0   6          6.18          7.02         1.88 o                         
   6   0   6        197.47        193.40         6.16 o                         
  -7   1   6          8.60          4.12         1.76 o                         
  -6   1   6         43.03         40.65         2.18 o                         
  -5   1   6        352.00        338.62         3.67 o                         
  -4   1   6        397.23        394.61         3.87 o                         
  -3   1   6         84.26         84.03         1.50 o                         
  -2   1   6         85.64         79.70         1.54 o                         
  -1   1   6          8.40          8.52         0.91 o                         
   0   1   6         46.91         53.49         1.40 o                         
   1   1   6          0.28          0.57         1.31 o                         
   2   1   6        165.22        174.68         2.47 o                         
   3   1   6        421.87        453.02         4.25 o                         
   4   1   6         18.96         19.91         1.07 o                         
   5   1   6         28.88         29.73         2.30 o                         
   6   1   6        190.11        187.74         4.36 o                         
   7   1   6          0.77          1.91         1.91 o                         
  -7   2   6         17.87         24.01         2.83 o                         
  -6   2   6        164.64        165.37         3.83 o                         
  -5   2   6         39.57         46.35         2.01 o                         
  -4   2   6         53.30         51.23         1.59 o                         
  -3   2   6        366.12        351.47         4.01 o                         
  -2   2   6        128.44        124.32         1.71 o                         
  -1   2   6         18.07         15.53         0.94 o                         
   0   2   6        541.10        502.91         3.61 o                         
   1   2   6         14.73         19.17         1.24 o                         
   2   2   6         99.77         96.31         2.09 o                         
   3   2   6        176.48        188.95         2.64 o                         
   4   2   6          0.64         -1.51         1.51 o                         
   5   2   6         94.28         99.14         3.12 o                         
   6   2   6        151.73        140.86         3.77 o                         
   7   2   6         26.62         23.63         2.37 o                         
  -7   3   6          0.52          3.83         1.94 o                         
  -6   3   6          0.57          0.87         2.24 o                         
  -5   3   6          0.51          0.14         1.79 o                         
  -4   3   6          7.89         10.72         1.73 o                         
  -3   3   6         26.51         30.52         1.53 o                         
  -2   3   6         11.66          6.74         0.77 o                         
  -1   3   6       1677.12       1663.33         9.92 o                         
   0   3   6          0.06          0.22         1.20 o                         
   1   3   6        677.23        670.97         5.00 o                         
   2   3   6         72.57         78.49         1.86 o                         
   3   3   6        216.32        236.15         3.16 o                         
   4   3   6         60.63         67.39         2.19 o                         
   5   3   6        100.82        101.06         2.93 o                         
   6   3   6          3.78          2.27         1.77 o                         
  -6   4   6         79.71         80.69         3.49 o                         
  -5   4   6         89.14         93.88         3.22 o                         
  -4   4   6          0.35         -0.54         1.73 o                         
  -3   4   6        439.10        435.65         4.61 o                         
  -2   4   6          4.74          8.70         0.86 o                         
  -1   4   6         30.70         28.27         1.18 o                         
   0   4   6          3.51          3.77         1.21 o                         
   1   4   6         85.02         84.25         1.85 o                         
   2   4   6        282.89        299.91         3.15 o                         
   3   4   6        171.15        160.68         2.83 o                         
   4   4   6         96.97         93.73         2.68 o                         
   5   4   6         87.28         80.88         2.69 o                         
   6   4   6         57.86         62.62         3.04 o                         
  -6   5   6         80.50         80.59         3.34 o                         
  -5   5   6         11.79         12.58         2.19 o                         
  -4   5   6        151.60        144.38         3.58 o                         
  -3   5   6        110.44        107.45         3.02 o                         
  -2   5   6         13.72         20.15         1.07 o                         
  -1   5   6          4.71          4.23         0.97 o                         
   0   5   6         22.53         23.67         1.24 o                         
   1   5   6          2.95          6.84         1.43 o                         
   2   5   6          5.46          9.50         1.31 o                         
   3   5   6        175.98        175.95         2.67 o                         
   4   5   6        340.41        345.17         4.08 o                         
   5   5   6         26.56         26.46         2.07 o                         
   6   5   6         26.56         18.84         2.65 o                         
  -6   6   6          7.04         12.30         2.48 o                         
  -5   6   6          1.72          1.73         2.24 o                         
  -4   6   6         39.64         43.63         2.10 o                         
  -3   6   6        107.79        115.58         2.78 o                         
  -2   6   6         82.26         83.60         2.01 o                         
  -1   6   6        258.85        256.25         2.68 o                         
   0   6   6        513.85        516.15         4.23 o                         
   1   6   6         18.31         12.44         1.48 o                         
   2   6   6        398.19        405.97         4.16 o                         
   3   6   6          1.78          0.15         1.39 o                         
   4   6   6         14.44         13.39         1.83 o                         
   5   6   6         12.99         10.58         1.75 o                         
   6   6   6          1.84         -1.40         1.48 o                         
  -6   7   6          0.38         -2.02         2.89 o                         
  -5   7   6          0.23          1.39         2.18 o                         
  -4   7   6        162.96        146.07         3.42 o                         
  -3   7   6         81.41         81.83         2.48 o                         
  -2   7   6        288.94        275.12         3.36 o                         
  -1   7   6        323.74        294.26         3.67 o                         
   0   7   6          5.13          2.86         1.16 o                         
   1   7   6        104.52        106.96         2.46 o                         
   2   7   6          0.09         -0.83         1.40 o                         
   3   7   6        287.71        279.24         3.88 o                         
   4   7   6          3.30          2.77         1.64 o                         
   5   7   6          8.85          8.37         1.95 o                         
   6   7   6         13.13         11.28         2.49 o                         
  -6   8   6          3.74          4.84         3.59 o                         
  -5   8   6         17.97         22.14         2.58 o                         
  -4   8   6          7.90         11.19         2.27 o                         
  -3   8   6         24.29         24.48         1.46 o                         
  -2   8   6        138.72        136.38         2.46 o                         
  -1   8   6        147.50        146.14         2.58 o                         
   0   8   6        391.68        404.53         3.95 o                         
   1   8   6         46.83         40.56         1.75 o                         
   2   8   6         17.32         19.62         1.77 o                         
   3   8   6         54.71         56.13         2.37 o                         
   4   8   6         58.94         64.97         2.65 o                         
   5   8   6         20.49         18.09         2.11 o                         
   6   8   6          4.58         -1.14        12.61 o                         
  -5   9   6         39.33         39.81         2.89 o                         
  -4   9   6         66.44         66.75         3.05 o                         
  -3   9   6          6.16          7.25         1.42 o                         
  -2   9   6        315.35        302.24         3.56 o                         
  -1   9   6          3.90          6.54         1.45 o                         
   0   9   6          0.04          2.06         1.51 o                         
   1   9   6         32.26         36.53         1.80 o                         
   2   9   6         11.79         13.14         1.69 o                         
   3   9   6         81.26         85.16         2.86 o                         
   4   9   6        187.32        182.50         4.42 o                         
   5   9   6          7.51          6.16         1.56 o                         
  -5  10   6          9.52         14.97         3.06 o                         
  -4  10   6         10.18         12.26         1.96 o                         
  -3  10   6          0.46         -0.92         1.37 o                         
  -2  10   6         57.23         60.31         2.05 o                         
  -1  10   6        179.60        173.94         3.32 o                         
   0  10   6        232.99        217.06         3.35 o                         
   1  10   6         16.59         17.70         1.70 o                         
   2  10   6         37.84         40.74         2.27 o                         
   3  10   6         15.13          6.52         2.09 o                         
   4  10   6         29.08         34.57         2.54 o                         
   5  10   6         14.34         12.47         2.31 o                         
  -4  11   6          3.62          2.99         1.96 o                         
  -3  11   6         14.31         14.69         1.74 o                         
  -2  11   6         55.29         58.75         2.50 o                         
  -1  11   6        227.87        230.02         4.02 o                         
   0  11   6         18.20         21.08         2.10 o                         
   1  11   6         43.20         42.90         2.51 o                         
   2  11   6         39.18         45.46         3.04 o                         
   3  11   6          0.80          6.43         2.25 o                         
   4  11   6          0.23          3.29         2.10 o                         
  -4  12   6          0.18          2.41         1.13 o                         
  -3  12   6          2.25          4.58         2.74 o                         
  -2  12   6         44.96         46.04         3.38 o                         
  -1  12   6        231.04        222.42         4.98 o                         
   0  12   6         60.64         59.94         2.74 o                         
   1  12   6         20.88         19.33         2.62 o                         
   2  12   6          3.43          1.26         1.89 o                         
   3  12   6         20.70         16.21         2.03 o                         
   4  12   6          3.24          5.92         2.19 o                         
  -3  13   6         14.08         12.65         1.58 o                         
  -2  13   6         36.31         41.12         2.97 o                         
  -1  13   6          0.23          2.18         1.71 o                         
   0  13   6          0.40         -0.06         1.50 o                         
   1  13   6         54.60         57.24         3.01 o                         
   2  13   6          8.71          6.84         1.90 o                         
   3  13   6          3.87          5.49         2.14 o                         
  -2  14   6         26.91         39.03         2.91 o                         
  -1  14   6          0.10         -1.71         1.95 o                         
   0  14   6         23.73         22.82         2.52 o                         
   1  14   6         10.03         12.59         1.99 o                         
   2  14   6          2.92          3.56         2.76 o                         
   0  15   6         19.16         -1.88         1.88 o                         
  -7   0   7          2.30          3.62         1.83 o                         
  -5   0   7       1682.95       1703.45        21.52 o                         
  -3   0   7        913.52        893.74         9.34 o                         
  -1   0   7        243.04        250.49         3.76 o                         
   1   0   7         57.77         61.73         2.29 o                         
   3   0   7        166.61        168.17         3.99 o                         
   5   0   7        103.27        107.45         4.55 o                         
   7   0   7        185.93        171.89        14.34 o                         
  -7   1   7          5.62          4.16         1.49 o                         
  -6   1   7         73.94         76.31         2.63 o                         
  -5   1   7         19.02         24.36         1.84 o                         
  -4   1   7          0.15          1.32         0.96 o                         
  -3   1   7        147.57        161.75         1.97 o                         
  -2   1   7        102.66        107.01         1.80 o                         
  -1   1   7       3021.84       3038.27        17.25 o                         
   0   1   7         86.04         75.81         1.65 o                         
   1   1   7        157.97        147.07         2.39 o                         
   2   1   7        367.26        381.61         3.53 o                         
   3   1   7        532.18        536.59         4.72 o                         
   4   1   7        123.98        125.71         2.33 o                         
   5   1   7         20.33         18.73         2.21 o                         
   6   1   7          9.59         17.08         2.41 o                         
   7   1   7          5.47          2.55        12.98 o                         
  -7   2   7         14.09          9.78         2.56 o                         
  -6   2   7         49.23         53.55         2.90 o                         
  -5   2   7         91.98         98.55         3.11 o                         
  -4   2   7         10.07         14.69         1.70 o                         
  -3   2   7          0.28         -0.35         0.78 o                         
  -2   2   7        663.54        707.18         5.16 o                         
  -1   2   7       1788.08       1814.71        10.72 o                         
   0   2   7       3126.46       3190.68        17.30 o                         
   1   2   7        354.82        343.70         3.27 o                         
   2   2   7       1947.52       1921.78        11.86 o                         
   3   2   7        120.66        131.42         2.50 o                         
   4   2   7          2.04          0.58         1.58 o                         
   5   2   7        414.21        428.56         5.78 o                         
   6   2   7         11.31          8.61         1.78 o                         
  -6   3   7        115.67        133.05         4.08 o                         
  -5   3   7         68.75         78.83         2.77 o                         
  -4   3   7        864.31        838.32         7.72 o                         
  -3   3   7        193.64        208.46         3.11 o                         
  -2   3   7        140.85        151.76         1.88 o                         
  -1   3   7         42.02         44.79         1.42 o                         
   0   3   7        323.47        350.08         3.18 o                         
   1   3   7          9.96          6.58         1.30 o                         
   2   3   7         85.80         88.51         2.09 o                         
   3   3   7        313.84        337.19         3.56 o                         
   4   3   7         14.44         17.69         1.74 o                         
   5   3   7         15.70         11.82         1.93 o                         
   6   3   7          1.23          0.98         2.01 o                         
  -6   4   7         16.43         22.08         2.73 o                         
  -5   4   7         79.87         73.65         2.82 o                         
  -4   4   7          5.89          6.79         1.84 o                         
  -3   4   7          6.50          6.83         1.48 o                         
  -2   4   7        732.70        745.93         5.20 o                         
  -1   4   7          0.73          1.10         0.85 o                         
   0   4   7        111.80        120.76         2.29 o                         
   1   4   7        141.42        175.58         2.68 o                         
   2   4   7         13.63         10.21         1.33 o                         
   3   4   7          3.54          7.51         1.34 o                         
   4   4   7        119.20        127.65         2.85 o                         
   5   4   7         30.63         31.64         2.28 o                         
   6   4   7          0.06         -1.59         1.75 o                         
  -6   5   7         55.76         70.93         3.32 o                         
  -5   5   7        134.93        126.54         3.61 o                         
  -4   5   7         87.91        105.48         2.50 o                         
  -3   5   7         27.79         24.45         1.84 o                         
  -2   5   7       1339.05       1340.95         8.54 o                         
  -1   5   7        108.35        111.05         2.17 o                         
   0   5   7         64.99         68.45         1.81 o                         
   1   5   7       1606.07       1648.24         9.97 o                         
   2   5   7          0.61          0.35         1.26 o                         
   3   5   7         46.98         52.00         1.93 o                         
   4   5   7        403.56        402.47         4.98 o                         
   5   5   7         32.54         35.46         2.30 o                         
   6   5   7         74.90         85.31         3.55 o                         
  -6   6   7         27.27         29.11         2.57 o                         
  -5   6   7         32.74         35.92         2.69 o                         
  -4   6   7         40.60         49.87         2.62 o                         
  -3   6   7         46.24         50.59         2.29 o                         
  -2   6   7          4.96          4.81         0.85 o                         
  -1   6   7         68.68         64.80         1.86 o                         
   0   6   7        163.28        154.97         2.72 o                         
   1   6   7         63.22         60.18         1.87 o                         
   2   6   7        365.24        370.30         3.72 o                         
   3   6   7         62.69         63.93         2.30 o                         
   4   6   7          5.11          5.60         1.85 o                         
   5   6   7         57.23         60.05         2.69 o                         
   6   6   7          0.11         -1.35         1.52 o                         
  -6   7   7         68.54         72.57         3.27 o                         
  -5   7   7         10.85         15.79         2.53 o                         
  -4   7   7         21.23         22.80         2.11 o                         
  -3   7   7        337.13        340.57         4.60 o                         
  -2   7   7          2.11          4.80         1.28 o                         
  -1   7   7        239.46        232.90         3.28 o                         
   0   7   7        263.18        261.07         3.19 o                         
   1   7   7         13.53         12.58         1.65 o                         
   2   7   7         17.82         18.86         1.66 o                         
   3   7   7         64.35         58.99         2.23 o                         
   4   7   7          3.90          2.62         1.70 o                         
   5   7   7         42.12         47.83         2.77 o                         
   6   7   7          0.05          1.41         2.40 o                         
  -5   8   7         28.75         32.71         2.78 o                         
  -4   8   7         15.09         11.71         2.48 o                         
  -3   8   7         38.05         36.82         1.73 o                         
  -2   8   7        458.54        453.93         4.45 o                         
  -1   8   7        341.27        340.91         3.63 o                         
   0   8   7        278.91        283.53         3.31 o                         
   1   8   7         64.89         70.74         2.16 o                         
   2   8   7        190.84        182.29         3.29 o                         
   3   8   7         37.58         41.67         2.14 o                         
   4   8   7         18.00         17.60         1.62 o                         
   5   8   7         10.24         10.27         1.91 o                         
  -5   9   7          9.07          3.50         1.66 o                         
  -4   9   7         11.70          9.26         1.68 o                         
  -3   9   7          0.66          1.08         1.11 o                         
  -2   9   7         91.94         96.54         2.57 o                         
  -1   9   7        133.56        124.57         2.58 o                         
   0   9   7         79.59         86.40         2.22 o                         
   1   9   7        182.32        194.11         3.22 o                         
   2   9   7         90.65         89.14         3.09 o                         
   3   9   7        200.84        194.51         4.02 o                         
   4   9   7          9.11         12.25         2.24 o                         
   5   9   7          6.40          4.45         1.61 o                         
  -5  10   7         18.99         26.90         2.95 o                         
  -4  10   7         51.05         46.98         2.43 o                         
  -3  10   7          3.24          2.15         1.18 o                         
  -2  10   7         22.27         19.63         1.83 o                         
  -1  10   7        106.79        113.56         2.95 o                         
   0  10   7         79.83         92.86         2.76 o                         
   1  10   7          7.99          9.16         1.57 o                         
   2  10   7         29.00         37.26         2.07 o                         
   3  10   7          0.07          2.56         2.36 o                         
   4  10   7          0.46         -1.86         1.86 o                         
   5  10   7          3.18          3.82         2.63 o                         
  -4  11   7          3.56          3.96         1.85 o                         
  -3  11   7        180.13        184.71         4.05 o                         
  -2  11   7         14.14         13.32         1.77 o                         
  -1  11   7         78.45         82.70         2.73 o                         
   0  11   7          8.18          6.82         1.56 o                         
   1  11   7         20.39         21.49         2.08 o                         
   2  11   7        118.37        113.03         3.78 o                         
   3  11   7        103.31        113.81         3.36 o                         
   4  11   7          0.24          1.78         2.12 o                         
  -4  12   7         16.11         19.29         3.06 o                         
  -3  12   7         56.55         58.72         2.94 o                         
  -2  12   7         25.60         24.10         2.28 o                         
  -1  12   7         21.97         28.96         2.20 o                         
   0  12   7         24.28         23.70         2.54 o                         
   1  12   7         73.92         81.43         3.32 o                         
   2  12   7         99.91         96.37         3.34 o                         
   3  12   7          1.99          1.07         1.97 o                         
   4  12   7          1.17          4.70         2.76 o                         
  -3  13   7          4.54          2.86         2.06 o                         
  -2  13   7         85.41         90.00         3.65 o                         
  -1  13   7         19.26         28.42         2.58 o                         
   0  13   7          0.31         -0.18         2.05 o                         
   1  13   7          0.44          1.21         1.79 o                         
   2  13   7          1.04          0.96         1.85 o                         
   3  13   7          0.89         -0.29         1.95 o                         
  -2  14   7          2.76          4.58         2.31 o                         
  -1  14   7          1.65          0.55         1.48 o                         
   0  14   7         65.02         64.98         3.27 o                         
   1  14   7         23.71         22.93         2.78 o                         
   2  14   7         10.82         14.24         3.56 o                         
  -6   0   8         18.09         20.92         2.49 o                         
  -4   0   8          6.53          6.38         1.72 o                         
  -2   0   8       1767.08       1983.59        16.92 o                         
   0   0   8        333.44        345.90         4.44 o                         
   2   0   8          2.05          6.18         1.86 o                         
   4   0   8        164.38        159.09         3.87 o                         
   6   0   8          4.97          3.33         3.34 o                         
  -7   1   8          0.20         -3.12         3.12 o                         
  -6   1   8         19.75         16.68         1.76 o                         
  -5   1   8         94.21         94.45         2.20 o                         
  -4   1   8        134.06        124.42         2.01 o                         
  -3   1   8          8.67          9.39         1.03 o                         
  -2   1   8        200.34        210.42         3.64 o                         
  -1   1   8         95.07        111.11         2.03 o                         
   0   1   8       1413.16       1436.49         8.70 o                         
   1   1   8        697.01        627.19         4.92 o                         
   2   1   8        993.38       1103.31         7.41 o                         
   3   1   8        568.34        571.55         4.78 o                         
   4   1   8         12.51         15.19         1.35 o                         
   5   1   8          1.42          0.23         1.58 o                         
   6   1   8        117.03        120.12         3.98 o                         
  -6   2   8        196.28        184.07         4.05 o                         
  -5   2   8         20.59         26.46         2.19 o                         
  -4   2   8         69.63         67.10         2.31 o                         
  -3   2   8          8.64          5.57         0.86 o                         
  -2   2   8        551.83        595.82         4.85 o                         
  -1   2   8         44.62         55.88         1.37 o                         
   0   2   8        114.47        106.57         1.90 o                         
   1   2   8        761.82        798.45         5.62 o                         
   2   2   8       1447.74       1510.16         9.55 o                         
   3   2   8        166.92        156.96         2.76 o                         
   4   2   8          1.24         -1.62         1.62 o                         
   5   2   8         19.76         20.75         2.24 o                         
   6   2   8         26.18         27.72         2.65 o                         
  -6   3   8         73.43         76.77         3.19 o                         
  -5   3   8          5.47          7.99         1.91 o                         
  -4   3   8        233.84        221.22         3.79 o                         
  -3   3   8        619.00        623.53         6.12 o                         
  -2   3   8        271.76        261.13         2.93 o                         
  -1   3   8          0.36          1.15         0.90 o                         
   0   3   8         31.16         35.96         1.26 o                         
   1   3   8        405.34        440.92         4.18 o                         
   2   3   8        518.85        512.57         4.39 o                         
   3   3   8         54.41         61.78         2.01 o                         
   4   3   8         68.07         62.36         2.27 o                         
   5   3   8         12.37         11.11         2.20 o                         
   6   3   8         72.21         77.17         3.08 o                         
  -6   4   8          0.00          3.07         1.95 o                         
  -5   4   8         40.43         33.41         2.38 o                         
  -4   4   8         38.70         39.49         1.70 o                         
  -3   4   8        137.08        127.38         2.82 o                         
  -2   4   8         45.19         51.21         1.45 o                         
  -1   4   8        171.66        178.60         2.49 o                         
   0   4   8       1644.39       1678.38        10.82 o                         
   1   4   8        822.14        837.81         5.97 o                         
   2   4   8        186.84        170.85         2.68 o                         
   3   4   8          0.03          0.87         1.38 o                         
   4   4   8         55.09         63.41         2.36 o                         
   5   4   8         22.46         19.13         2.29 o                         
   6   4   8          8.70          8.37         1.93 o                         
  -6   5   8          0.14         -2.07         2.07 o                         
  -5   5   8          0.46          1.36         1.97 o                         
  -4   5   8        163.80        164.58         3.99 o                         
  -3   5   8        388.50        394.23         4.65 o                         
  -2   5   8          9.94         12.83         1.34 o                         
  -1   5   8        492.48        486.78         4.29 o                         
   0   5   8          9.63         11.74         1.42 o                         
   1   5   8         24.98         28.29         1.55 o                         
   2   5   8         43.86         48.54         1.81 o                         
   3   5   8        378.81        377.77         4.27 o                         
   4   5   8         15.22         14.16         1.95 o                         
   5   5   8          0.90          3.05         2.05 o                         
   6   5   8          1.71          0.83         1.75 o                         
  -6   6   8         43.16         43.11         3.05 o                         
  -5   6   8         32.85         28.58         2.55 o                         
  -4   6   8        108.52        105.32         3.31 o                         
  -3   6   8        138.15        124.87         3.10 o                         
  -2   6   8         43.66         44.37         1.60 o                         
  -1   6   8        631.98        621.05         4.94 o                         
   0   6   8        463.62        449.78         4.14 o                         
   1   6   8        373.69        386.67         3.83 o                         
   2   6   8        111.15        109.54         2.32 o                         
   3   6   8        826.49        793.86         6.75 o                         
   4   6   8          8.81          5.22         1.91 o                         
   5   6   8          8.85          9.68         1.98 o                         
   6   6   8          1.95          1.33         1.76 o                         
  -6   7   8          2.23          9.12         2.87 o                         
  -5   7   8          0.47          1.79         2.29 o                         
  -4   7   8         29.08         22.52         2.61 o                         
  -3   7   8         39.58         47.53         2.28 o                         
  -2   7   8          5.10          6.08         1.30 o                         
  -1   7   8       1229.15       1205.35         8.58 o                         
   0   7   8         69.55         68.64         2.13 o                         
   1   7   8        246.48        239.20         3.25 o                         
   2   7   8         92.36         82.85         2.20 o                         
   3   7   8         60.51         62.48         2.25 o                         
   4   7   8        178.72        166.29         3.81 o                         
   5   7   8          3.27          1.98         1.81 o                         
   6   7   8          1.38         -0.66         1.84 o                         
  -5   8   8         54.34         63.33         3.15 o                         
  -4   8   8         23.92         26.39         2.82 o                         
  -3   8   8        159.20        154.58         4.37 o                         
  -2   8   8         73.44         72.92         2.10 o                         
  -1   8   8         34.46         32.94         1.86 o                         
   0   8   8          7.78          9.97         1.68 o                         
   1   8   8         56.86         57.06         2.03 o                         
   2   8   8          0.78          2.02         1.53 o                         
   3   8   8         58.32         64.59         2.44 o                         
   4   8   8         21.36         22.51         2.47 o                         
   5   8   8          6.17          4.84         2.08 o                         
  -5   9   8          9.21          4.86         1.89 o                         
  -4   9   8         10.24          8.42         1.83 o                         
  -3   9   8          0.32         -1.01         1.40 o                         
  -2   9   8        752.13        742.84         6.76 o                         
  -1   9   8         56.26         56.62         2.42 o                         
   0   9   8         30.90         36.44         1.71 o                         
   1   9   8        100.34        103.06         2.69 o                         
   2   9   8        136.85        135.78         4.31 o                         
   3   9   8          3.31          4.18         1.65 o                         
   4   9   8        334.40        319.55         4.87 o                         
   5   9   8         11.68         11.99         1.93 o                         
  -5  10   8          7.55          5.90         2.58 o                         
  -4  10   8          6.94          2.34         1.72 o                         
  -3  10   8          4.99          3.88         1.83 o                         
  -2  10   8        200.95        198.07         4.24 o                         
  -1  10   8         39.73         39.17         2.24 o                         
   0  10   8        179.76        162.38         3.52 o                         
   1  10   8         75.26         70.75         2.69 o                         
   2  10   8         22.16         16.49         2.35 o                         
   3  10   8        106.59         97.85         3.25 o                         
   4  10   8          0.17         -1.00         1.54 o                         
   5  10   8         10.16         30.92        13.98 o                         
  -4  11   8         43.00         48.56         3.54 o                         
  -3  11   8         27.72         29.16         1.78 o                         
  -2  11   8          0.39          1.34         1.84 o                         
  -1  11   8          2.97          4.32         1.57 o                         
   0  11   8          9.70          6.72         1.58 o                         
   1  11   8          4.41          6.51         1.57 o                         
   2  11   8        127.04        136.30         3.90 o                         
   3  11   8         45.15         44.84         2.71 o                         
   4  11   8         15.59         13.58         2.14 o                         
  -4  12   8          4.19         -7.87        10.56 o                         
  -3  12   8         21.89         21.66         2.29 o                         
  -2  12   8          0.00         -1.44         1.44 o                         
  -1  12   8        118.11        122.48         3.70 o                         
   0  12   8          1.94          0.82         1.41 o                         
   1  12   8         42.90         45.25         3.05 o                         
   2  12   8          1.25          1.63         1.78 o                         
   3  12   8         30.07         33.18         2.67 o                         
  -3  13   8         10.50          8.34         2.84 o                         
  -2  13   8         15.55         13.59         2.69 o                         
  -1  13   8          4.57          7.40         2.03 o                         
   0  13   8          9.28          4.21         1.65 o                         
   1  13   8         27.98         26.83         2.62 o                         
   2  13   8          2.85          3.90         1.69 o                         
   3  13   8         13.74         14.54         2.37 o                         
  -1  14   8          1.66          3.01         1.96 o                         
   0  14   8          1.70          4.08         1.62 o                         
   1  14   8         75.29         78.73         3.90 o                         
  -5   0   9          9.48         11.17         1.85 o                         
  -3   0   9        107.23        107.51         3.46 o                         
  -1   0   9        484.77        462.31         5.65 o                         
   1   0   9         86.76         90.69         2.88 o                         
   3   0   9       1411.58       1459.48        13.90 o                         
   5   0   9        529.21        504.41        10.77 o                         
  -6   1   9         23.79         22.57         2.46 o                         
  -5   1   9        477.23        463.81         5.23 o                         
  -4   1   9          0.10          1.04         1.11 o                         
  -3   1   9        564.92        595.42         4.50 o                         
  -2   1   9        300.26        293.40         2.99 o                         
  -1   1   9         43.98         60.66         1.69 o                         
   0   1   9        270.44        273.39         2.87 o                         
   1   1   9        349.74        353.47         3.47 o                         
   2   1   9          8.70         17.11         1.62 o                         
   3   1   9         19.53         22.77         2.08 o                         
   4   1   9        152.03        162.10         3.16 o                         
   5   1   9          0.27          3.46         1.80 o                         
   6   1   9          9.32          8.14         2.54 o                         
  -6   2   9         20.28         30.12         2.20 o                         
  -5   2   9         82.51         88.55         2.89 o                         
  -4   2   9        563.58        567.46         5.73 o                         
  -3   2   9         76.34         84.17         1.58 o                         
  -2   2   9          1.00          1.74         0.93 o                         
  -1   2   9        357.74        388.70         3.25 o                         
   0   2   9         21.82         27.64         1.25 o                         
   1   2   9        537.15        538.71         4.39 o                         
   2   2   9        488.49        473.53         4.21 o                         
   3   2   9        129.94        145.55         2.90 o                         
   4   2   9         12.87         11.06         1.51 o                         
   5   2   9        149.58        150.17         3.98 o                         
   6   2   9          1.22          1.38         1.73 o                         
  -6   3   9          4.91          5.01         2.45 o                         
  -5   3   9        204.13        209.12         4.36 o                         
  -4   3   9          1.35          1.57         1.42 o                         
  -3   3   9          7.52          8.78         1.16 o                         
  -2   3   9         86.41         77.10         1.93 o                         
  -1   3   9       1641.62       1774.47        10.81 o                         
   0   3   9         24.35         28.39         1.83 o                         
   1   3   9          5.29         10.15         1.36 o                         
   2   3   9          6.83         11.58         1.47 o                         
   3   3   9          4.72          6.54         1.52 o                         
   4   3   9        773.78        752.10         6.80 o                         
   5   3   9          0.55          3.33         1.95 o                         
   6   3   9        110.09        116.42         3.91 o                         
  -6   4   9         38.55         41.82         2.99 o                         
  -5   4   9         15.85         19.72         2.33 o                         
  -4   4   9         69.55         76.66         2.81 o                         
  -3   4   9        129.64        117.13         2.77 o                         
  -2   4   9        594.36        598.94         4.81 o                         
  -1   4   9         69.26         84.62         2.05 o                         
   0   4   9         90.09        100.02         2.20 o                         
   1   4   9          0.20          1.89         1.29 o                         
   2   4   9         29.90         30.95         1.70 o                         
   3   4   9          0.27          6.03         1.69 o                         
   4   4   9         43.62         42.26         2.25 o                         
   5   4   9          1.86         -0.42         1.97 o                         
   6   4   9          0.39          0.28         1.95 o                         
  -6   5   9          5.42          3.78         2.06 o                         
  -5   5   9          9.49          6.52         2.16 o                         
  -4   5   9          0.00          6.07         1.66 o                         
  -3   5   9          2.00          2.88         1.61 o                         
  -2   5   9        163.80        171.02         2.55 o                         
  -1   5   9         33.56         48.86         1.67 o                         
   0   5   9        411.41        446.89         4.19 o                         
   1   5   9         16.94         19.77         1.45 o                         
   2   5   9         32.78         35.63         1.83 o                         
   3   5   9        198.99        209.81         3.45 o                         
   4   5   9        117.07        116.84         3.26 o                         
   5   5   9          7.21          5.52         2.07 o                         
   6   5   9          6.84          2.10         1.76 o                         
  -6   6   9         16.10         14.78         3.24 o                         
  -5   6   9          1.65          2.13         2.15 o                         
  -4   6   9        271.54        245.45         4.47 o                         
  -3   6   9         77.38         87.21         3.30 o                         
  -2   6   9        192.70        196.66         2.69 o                         
  -1   6   9          0.00          2.06         1.30 o                         
   0   6   9        140.35        160.34         2.82 o                         
   1   6   9          9.27          7.63         1.38 o                         
   2   6   9         39.62         42.68         1.87 o                         
   3   6   9         95.93         95.86         2.45 o                         
   4   6   9         17.31         23.50         2.16 o                         
   5   6   9         13.30         14.44         2.05 o                         
   6   6   9          3.61          5.65         1.94 o                         
  -6   7   9          0.27         -0.42         2.25 o                         
  -5   7   9         41.79         43.96         2.82 o                         
  -4   7   9          0.06          1.85         1.67 o                         
  -3   7   9        416.46        427.37         5.39 o                         
  -2   7   9          0.09          0.77         1.14 o                         
  -1   7   9         33.85         42.20         2.14 o                         
   0   7   9          4.85          6.45         1.50 o                         
   1   7   9         62.66         61.23         1.99 o                         
   2   7   9         41.48         39.33         1.91 o                         
   3   7   9        201.80        188.89         3.60 o                         
   4   7   9        135.83        141.20         4.29 o                         
   5   7   9          0.93          0.55         1.88 o                         
  -5   8   9         13.02         11.74         2.54 o                         
  -4   8   9         16.27         18.86         3.02 o                         
  -3   8   9        118.55        106.39         4.80 o                         
  -2   8   9         17.51         21.18         1.43 o                         
  -1   8   9         56.26         53.13         2.06 o                         
   0   8   9          2.01          2.13         1.68 o                         
   1   8   9          4.29          4.62         1.38 o                         
   2   8   9         49.84         50.50         2.14 o                         
   3   8   9        100.15        101.13         2.91 o                         
   4   8   9          0.95         -0.14         1.85 o                         
   5   8   9         33.72         33.44         2.51 o                         
  -5   9   9         23.80         30.34         3.03 o                         
  -4   9   9          0.06         -1.67         1.67 o                         
  -3   9   9         28.96         32.05         1.97 o                         
  -2   9   9         13.24         17.46         1.81 o                         
  -1   9   9         34.94         33.60         2.07 o                         
   0   9   9         18.09         21.08         1.92 o                         
   1   9   9         72.23         74.93         2.50 o                         
   2   9   9         32.87         33.20         2.27 o                         
   3   9   9        137.37        133.52         3.82 o                         
   4   9   9          6.39          6.18         1.75 o                         
   5   9   9         17.53         14.70         2.48 o                         
  -4  10   9         11.11          9.43         2.06 o                         
  -3  10   9         37.23         38.82         2.04 o                         
  -2  10   9        222.90        231.12         3.99 o                         
  -1  10   9          1.65          4.05         1.79 o                         
   0  10   9          3.65          1.80         1.93 o                         
   1  10   9         23.71         28.17         2.04 o                         
   2  10   9         50.89         49.31         2.74 o                         
   3  10   9          6.77          8.29         1.65 o                         
   4  10   9          3.54          3.42         1.96 o                         
  -4  11   9          2.10          1.73         1.70 o                         
  -3  11   9         49.53         53.36         2.56 o                         
  -2  11   9          0.45          2.72         1.67 o                         
  -1  11   9         38.62         39.64         2.53 o                         
   0  11   9          0.41          2.35         2.08 o                         
   1  11   9         19.14         20.67         2.47 o                         
   2  11   9          2.52         -0.95         1.42 o                         
   3  11   9         61.43         63.03         2.97 o                         
   4  11   9         21.41         27.21         2.42 o                         
  -3  12   9         13.85          7.79         2.36 o                         
  -2  12   9          1.97          2.15         1.71 o                         
  -1  12   9         31.59         41.37         2.71 o                         
   0  12   9         50.26         56.93         2.78 o                         
   1  12   9         43.79         45.34         3.02 o                         
   2  12   9         25.30         28.95         2.79 o                         
   3  12   9          0.31          1.70         2.28 o                         
  -2  13   9         70.36         83.11         3.50 o                         
  -1  13   9          1.49          3.57         2.15 o                         
   0  13   9         29.39         29.21         3.08 o                         
   1  13   9          6.07          4.40         1.50 o                         
   2  13   9         15.87         16.80         2.12 o                         
  -1  14   9          5.73          7.75         2.54 o                         
   0  14   9         76.85         81.11         3.68 o                         
   1  14   9          9.51         15.05         3.27 o                         
  -6   0  10         52.52         45.15         2.94 o                         
  -4   0  10        649.66        651.34         7.67 o                         
  -2   0  10         91.84         98.62         3.15 o                         
   0   0  10        476.85        495.76         6.21 o                         
   2   0  10         63.15         65.35         2.77 o                         
   4   0  10         24.48         22.04         2.58 o                         
   6   0  10         38.14         42.96         4.08 o                         
  -6   1  10          0.31          1.54         1.48 o                         
  -5   1  10         25.20         30.64         2.92 o                         
  -4   1  10         21.08         27.45         1.31 o                         
  -3   1  10         83.91         78.82         1.60 o                         
  -2   1  10        228.27        256.67         3.13 o                         
  -1   1  10         17.60         10.12         1.14 o                         
   0   1  10        452.08        488.24         4.82 o                         
   1   1  10        809.96        773.93         5.57 o                         
   2   1  10        274.72        280.64         3.59 o                         
   3   1  10         30.16         30.65         1.86 o                         
   4   1  10         86.03         77.21         2.63 o                         
   5   1  10          1.40          0.96         1.64 o                         
   6   1  10         14.32         13.29         2.55 o                         
  -6   2  10         22.71         17.71         2.96 o                         
  -5   2  10          9.65          9.38         1.76 o                         
  -4   2  10         49.38         48.60         1.42 o                         
  -3   2  10          9.10          8.62         0.96 o                         
  -2   2  10        182.73        190.70         2.56 o                         
  -1   2  10        469.21        469.53         3.90 o                         
   0   2  10          0.49          3.09         1.11 o                         
   1   2  10         28.35         36.06         1.59 o                         
   2   2  10        114.25        103.32         2.34 o                         
   3   2  10         68.82         71.95         2.35 o                         
   4   2  10          0.78          2.17         1.75 o                         
   5   2  10          7.17          4.61         1.90 o                         
   6   2  10          8.08         10.07         2.43 o                         
  -6   3  10         11.33          7.30         2.65 o                         
  -5   3  10          4.03          3.44         1.84 o                         
  -4   3  10         64.94         78.79         2.64 o                         
  -3   3  10          3.38          4.84         0.91 o                         
  -2   3  10        137.63        155.79         3.80 o                         
  -1   3  10       1051.26       1069.14         6.98 o                         
   0   3  10        154.22        188.35         2.45 o                         
   1   3  10        105.47        107.55         2.27 o                         
   2   3  10        199.82        193.15         3.15 o                         
   3   3  10         52.81         56.26         2.17 o                         
   4   3  10         20.04         21.91         1.86 o                         
   5   3  10          0.51         -0.14         1.93 o                         
   6   3  10         21.81         23.03         2.77 o                         
  -6   4  10          4.61          4.53         1.97 o                         
  -5   4  10          0.37          2.00         1.89 o                         
  -4   4  10        332.30        301.84         4.53 o                         
  -3   4  10        116.97        115.27         2.97 o                         
  -2   4  10          5.26          6.42         1.11 o                         
  -1   4  10        288.29        290.95         3.04 o                         
   0   4  10        377.95        352.53         3.66 o                         
   1   4  10         15.44         15.28         1.47 o                         
   2   4  10          6.24          3.43         1.52 o                         
   3   4  10        572.49        575.25         5.57 o                         
   4   4  10         40.44         37.00         2.44 o                         
   5   4  10         23.06         24.00         2.48 o                         
   6   4  10          4.10          5.24         2.02 o                         
  -6   5  10          1.27         -2.05         2.14 o                         
  -5   5  10          2.35         -0.07         2.14 o                         
  -4   5  10         74.40         74.18         2.78 o                         
  -3   5  10        121.07        123.02         3.12 o                         
  -2   5  10          1.05          0.06         1.05 o                         
  -1   5  10         32.47         43.61         1.67 o                         
   0   5  10        349.96        388.00         3.99 o                         
   1   5  10          8.64          6.81         1.35 o                         
   2   5  10        119.53        117.04         2.53 o                         
   3   5  10         35.75         36.36         2.04 o                         
   4   5  10          0.04          0.54         2.11 o                         
   5   5  10          0.99         -1.98         2.12 o                         
   6   5  10          1.83         -1.81         2.63 o                         
  -6   6  10          6.77          6.95         2.36 o                         
  -5   6  10          6.38          3.22         2.15 o                         
  -4   6  10        293.54        280.03         4.89 o                         
  -3   6  10         60.94         65.60         2.43 o                         
  -2   6  10         48.06         48.71         1.60 o                         
  -1   6  10          2.08          3.24         1.36 o                         
   0   6  10         52.96         54.35         2.00 o                         
   1   6  10          8.42          7.98         1.37 o                         
   2   6  10        172.20        161.60         2.88 o                         
   3   6  10         44.04         46.13         2.11 o                         
   4   6  10         49.09         46.89         2.64 o                         
   5   6  10         39.21         36.05         2.82 o                         
  -5   7  10         36.19         49.46         3.10 o                         
  -4   7  10         33.79         35.87         2.71 o                         
  -3   7  10        301.56        289.78         4.48 o                         
  -2   7  10         78.98         81.35         2.27 o                         
  -1   7  10        250.89        246.09         3.42 o                         
   0   7  10         22.29         22.05         1.83 o                         
   1   7  10         15.94         16.58         1.51 o                         
   2   7  10          0.54          0.73         1.63 o                         
   3   7  10          1.53          5.27         1.71 o                         
   4   7  10        244.76        257.83         4.64 o                         
   5   7  10         11.06         12.31         2.03 o                         
  -5   8  10         16.42         20.43         2.56 o                         
  -4   8  10          0.92          1.01         1.94 o                         
  -3   8  10         43.91         40.26         2.52 o                         
  -2   8  10        126.14        128.58         3.73 o                         
  -1   8  10         30.18         32.70         1.91 o                         
   0   8  10        312.92        313.34         4.09 o                         
   1   8  10        314.54        314.92         3.85 o                         
   2   8  10         53.04         50.75         2.21 o                         
   3   8  10          2.55          2.61         1.80 o                         
   4   8  10         25.87         27.47         2.46 o                         
   5   8  10         33.06         28.29         2.45 o                         
  -5   9  10          6.48          1.09         1.85 o                         
  -4   9  10          5.97          1.95         1.82 o                         
  -3   9  10         87.58         85.95         2.46 o                         
  -2   9  10          0.85          1.25         1.42 o                         
  -1   9  10          0.01         -0.83         1.68 o                         
   0   9  10          8.38         10.59         1.84 o                         
   1   9  10          0.35          1.32         1.30 o                         
   2   9  10         54.50         58.15         2.53 o                         
   3   9  10         17.37         17.41         2.22 o                         
   4   9  10         45.83         42.00         2.41 o                         
   5   9  10          3.13          4.02         2.10 o                         
  -4  10  10          2.59          5.63         1.69 o                         
  -3  10  10         30.71         35.07         1.83 o                         
  -2  10  10        397.20        404.11         5.13 o                         
  -1  10  10         18.20         18.18         2.04 o                         
   0  10  10        148.72        147.56         3.56 o                         
   1  10  10         45.15         38.69         2.65 o                         
   2  10  10         51.78         49.68         2.74 o                         
   3  10  10         35.47         42.19         2.55 o                         
   4  10  10          4.11          7.11         1.73 o                         
  -4  11  10         14.11         14.69         2.30 o                         
  -3  11  10          5.46          5.29         1.15 o                         
  -2  11  10          4.13          2.31         1.55 o                         
  -1  11  10        188.01        189.08         4.69 o                         
   0  11  10          1.26          0.32         2.04 o                         
   1  11  10         11.57          8.55         1.57 o                         
   2  11  10        119.16        123.63         3.74 o                         
   3  11  10         26.41         32.72         2.44 o                         
   4  11  10         10.05         12.83         3.34 o                         
  -3  12  10          0.32          1.08         2.17 o                         
  -2  12  10         44.33         52.14         2.78 o                         
  -1  12  10          9.25          6.07         2.06 o                         
   0  12  10          0.01          0.08         1.98 o                         
   1  12  10          0.98          2.12         1.31 o                         
   2  12  10          4.71          4.99         2.24 o                         
   3  12  10          4.04          1.58         1.41 o                         
  -2  13  10         37.12         38.60         2.58 o                         
  -1  13  10         36.32         36.36         2.67 o                         
   0  13  10          0.64          5.20         2.42 o                         
   1  13  10          3.21          2.41         1.56 o                         
   2  13  10          0.44          2.74         1.74 o                         
  -5   0  11          7.80          5.12         1.95 o                         
  -3   0  11         46.53         53.27         2.40 o                         
  -1   0  11         45.52         64.98         3.11 o                         
   1   0  11       1190.06       1293.75        12.07 o                         
   3   0  11         80.73         98.47         5.52 o                         
   5   0  11         82.05         90.99         5.38 o                         
  -6   1  11         21.25         22.13         2.34 o                         
  -5   1  11         32.36         35.14         1.75 o                         
  -4   1  11        477.89        449.79         4.24 o                         
  -3   1  11        414.28        404.62         3.87 o                         
  -2   1  11         92.61        110.61         2.31 o                         
  -1   1  11         10.24         14.11         1.24 o                         
   0   1  11          6.60         13.88         1.30 o                         
   1   1  11         91.47        141.01         2.51 o                         
   2   1  11        265.00        272.85         3.44 o                         
   3   1  11         19.08         14.37         1.75 o                         
   4   1  11         18.32         20.51         2.28 o                         
   5   1  11         66.00         72.31         3.06 o                         
   6   1  11          2.34          0.24         1.53 o                         
  -6   2  11          7.42          7.69         2.52 o                         
  -5   2  11          0.22          0.53         1.79 o                         
  -4   2  11         52.76         57.57         2.31 o                         
  -3   2  11        287.96        263.88         3.21 o                         
  -2   2  11         47.18         44.46         1.55 o                         
  -1   2  11          2.32          0.41         0.96 o                         
   0   2  11         94.69        112.24         2.10 o                         
   1   2  11        291.31        320.51         3.42 o                         
   2   2  11          8.36         10.51         1.58 o                         
   3   2  11          5.83          8.25         1.71 o                         
   4   2  11          3.99          6.33         1.83 o                         
   5   2  11          1.29         -0.42         1.86 o                         
   6   2  11          8.99          6.58         1.69 o                         
  -6   3  11          0.73          0.20         1.85 o                         
  -5   3  11         17.75         16.20         2.17 o                         
  -4   3  11         33.18         32.15         2.11 o                         
  -3   3  11          0.30          0.77         0.99 o                         
  -2   3  11          3.61          6.04         1.23 o                         
  -1   3  11         39.70         43.78         1.42 o                         
   0   3  11        388.89        368.49         3.52 o                         
   1   3  11        108.29        114.57         2.36 o                         
   2   3  11        113.42        131.84         2.96 o                         
   3   3  11         25.49         20.68         1.94 o                         
   4   3  11          2.62          2.35         1.74 o                         
   5   3  11         23.57         18.63         2.42 o                         
   6   3  11         29.40         31.47         2.92 o                         
  -6   4  11          0.56         -1.93         1.93 o                         
  -5   4  11        129.30        129.34         4.20 o                         
  -4   4  11        102.29        110.02         3.16 o                         
  -3   4  11          1.64          0.71         0.86 o                         
  -2   4  11         21.18         25.60         1.26 o                         
  -1   4  11         43.39         49.11         1.51 o                         
   0   4  11          4.06          5.70         1.49 o                         
   1   4  11          2.86          2.53         1.36 o                         
   2   4  11         41.42         43.14         2.02 o                         
   3   4  11          4.38          4.62         1.73 o                         
   4   4  11         81.35         86.94         3.17 o                         
   5   4  11         76.96         77.12         3.12 o                         
   6   4  11         32.58         38.63         3.14 o                         
  -6   5  11          2.08          1.40         2.04 o                         
  -5   5  11         23.37         18.01         2.44 o                         
  -4   5  11         18.92         21.75         2.17 o                         
  -3   5  11        144.72        125.94         2.05 o                         
  -2   5  11          2.87          3.19         1.00 o                         
  -1   5  11         41.18         44.04         1.88 o                         
   0   5  11        102.83        106.46         2.45 o                         
   1   5  11         79.59         82.75         2.18 o                         
   2   5  11         85.58         93.97         2.45 o                         
   3   5  11          0.62         -1.74         1.77 o                         
   4   5  11          0.01         -0.17         2.28 o                         
   5   5  11          4.14          2.90         2.16 o                         
   6   5  11          0.56        -11.81        11.81 o                         
  -5   6  11          2.34         -0.18         2.12 o                         
  -4   6  11          1.61          0.54         1.68 o                         
  -3   6  11         29.50         26.93         1.33 o                         
  -2   6  11          2.06          4.32         1.34 o                         
  -1   6  11        295.58        304.81         3.76 o                         
   0   6  11          8.66         10.66         1.64 o                         
   1   6  11         32.41         32.31         1.76 o                         
   2   6  11         70.69         69.22         2.31 o                         
   3   6  11         67.30         66.48         2.47 o                         
   4   6  11         12.81         13.05         2.37 o                         
   5   6  11         77.28         82.43         3.23 o                         
  -5   7  11         30.25         36.59         2.76 o                         
  -4   7  11          0.44          2.40         1.89 o                         
  -3   7  11         76.71         75.04         2.42 o                         
  -2   7  11          4.71          4.07         1.55 o                         
  -1   7  11         40.59         45.63         2.00 o                         
   0   7  11          6.88          6.99         1.74 o                         
   1   7  11        181.69        177.93         2.95 o                         
   2   7  11         22.17         22.46         1.84 o                         
   3   7  11         55.28         59.31         2.42 o                         
   4   7  11          4.85          4.93         2.01 o                         
   5   7  11         16.08         23.32         2.49 o                         
  -5   8  11         37.16         38.44         3.09 o                         
  -4   8  11         13.20          7.80         1.87 o                         
  -3   8  11         20.89         16.26         1.88 o                         
  -2   8  11        163.19        156.90         3.14 o                         
  -1   8  11         60.18         68.08         2.45 o                         
   0   8  11        219.62        224.87         3.69 o                         
   1   8  11         87.87        100.26         2.45 o                         
   2   8  11          2.03         -0.62         1.82 o                         
   3   8  11         67.43         72.99         2.76 o                         
   4   8  11         11.58         14.60         2.35 o                         
   5   8  11         24.44         25.02         3.11 o                         
  -5   9  11          0.19         -4.17         4.17 o                         
  -4   9  11          3.40         -0.27         2.02 o                         
  -3   9  11         38.21         38.18         1.76 o                         
  -2   9  11         22.58         21.11         2.13 o                         
  -1   9  11         20.88         21.06         2.00 o                         
   0   9  11         14.58         13.64         2.01 o                         
   1   9  11         21.75         17.97         2.34 o                         
   2   9  11          4.83          3.36         1.70 o                         
   3   9  11         56.06         63.20         2.69 o                         
   4   9  11          0.22         -0.74         1.92 o                         
  -4  10  11          0.15         -1.61         1.61 o                         
  -3  10  11          9.60         10.06         1.76 o                         
  -2  10  11         77.03         81.16         3.34 o                         
  -1  10  11         13.17         12.95         1.93 o                         
   0  10  11         42.10         43.96         2.52 o                         
   1  10  11         13.19          9.90         2.41 o                         
   2  10  11         12.61         13.20         2.61 o                         
   3  10  11         13.86         13.20         2.43 o                         
   4  10  11          4.80          6.53         1.85 o                         
  -3  11  11          5.02          1.41         1.56 o                         
  -2  11  11         33.52         40.45         2.50 o                         
  -1  11  11         90.90         95.50         3.32 o                         
   0  11  11         38.59         40.61         2.79 o                         
   1  11  11         45.10         37.84         2.49 o                         
   2  11  11          7.80          8.71         1.63 o                         
   3  11  11         27.39         20.66         2.20 o                         
  -3  12  11         11.17         10.38         1.80 o                         
  -2  12  11         60.43         65.48         3.02 o                         
  -1  12  11          1.10         -0.58         1.81 o                         
   0  12  11         43.48         42.30         2.66 o                         
   1  12  11         79.83         87.18         3.38 o                         
   2  12  11         90.82         93.07         3.39 o                         
   3  12  11         10.73         -0.08         2.41 o                         
  -2  13  11          8.17         13.82         1.72 o                         
  -1  13  11         51.58         53.56         2.95 o                         
   0  13  11         11.68          9.93         2.30 o                         
   1  13  11         23.45         21.39         2.58 o                         
  -6   0  12          4.58          2.17         1.74 o                         
  -4   0  12          5.17          4.39         1.36 o                         
  -2   0  12          3.25          5.44         1.91 o                         
   0   0  12          0.32          0.97         1.63 o                         
   2   0  12          0.28          1.93         2.17 o                         
   4   0  12         52.05         48.90         3.24 o                         
   6   0  12          0.50         -3.56         3.56 o                         
  -6   1  12          0.04          0.71         1.01 o                         
  -5   1  12          0.38         -0.07         1.26 o                         
  -4   1  12         36.91         38.42         1.47 o                         
  -3   1  12        418.87        395.23         4.10 o                         
  -2   1  12         35.93         36.07         1.65 o                         
  -1   1  12        132.06        142.21         2.41 o                         
   0   1  12         11.90         10.90         1.34 o                         
   1   1  12          1.38          1.51         1.35 o                         
   2   1  12         93.84        102.21         2.46 o                         
   3   1  12         28.04         26.67         1.98 o                         
   4   1  12          7.86          8.95         1.97 o                         
   5   1  12         60.48         54.36         2.83 o                         
   6   1  12          5.16          6.31         2.67 o                         
  -6   2  12          0.56         -1.66         1.66 o                         
  -5   2  12          0.22          1.85         1.54 o                         
  -4   2  12         12.25         12.47         1.11 o                         
  -3   2  12         38.63         38.22         1.55 o                         
  -2   2  12        127.46        118.89         2.48 o                         
  -1   2  12          6.73          6.50         1.05 o                         
   0   2  12        146.14        153.35         2.40 o                         
   1   2  12         48.56         47.88         1.78 o                         
   2   2  12         41.96         46.44         1.93 o                         
   3   2  12          5.96          2.77         1.87 o                         
   4   2  12         88.31         95.14         3.19 o                         
   5   2  12         66.39         70.23         2.93 o                         
   6   2  12          8.70          6.46         2.30 o                         
  -6   3  12          2.06          2.14         1.80 o                         
  -5   3  12         30.05         32.26         2.37 o                         
  -4   3  12        259.11        264.62         4.54 o                         
  -3   3  12        186.49        173.94         2.63 o                         
  -2   3  12         76.34         74.52         1.95 o                         
  -1   3  12         58.47         52.49         1.67 o                         
   0   3  12        130.81        135.41         2.57 o                         
   1   3  12        126.24        131.38         2.61 o                         
   2   3  12          1.30          1.22         1.65 o                         
   3   3  12         14.60         14.61         1.92 o                         
   4   3  12          0.27          1.87         1.83 o                         
   5   3  12          5.48          5.70         2.02 o                         
   6   3  12          3.54          3.41         2.33 o                         
  -6   4  12          6.64          9.18         1.97 o                         
  -5   4  12         13.44         10.02         2.07 o                         
  -4   4  12          3.56          4.00         1.73 o                         
  -3   4  12          0.76          2.22         1.21 o                         
  -2   4  12          2.67          3.95         1.19 o                         
  -1   4  12          3.80          3.01         1.15 o                         
   0   4  12          0.67          2.52         1.27 o                         
   1   4  12         26.19         27.70         1.72 o                         
   2   4  12         10.87         11.03         1.81 o                         
   3   4  12          7.30          4.53         1.85 o                         
   4   4  12        147.40        152.52         4.04 o                         
   5   4  12          0.02         -0.82         2.11 o                         
  -5   5  12          3.08          1.02         2.01 o                         
  -4   5  12         42.53         35.27         2.47 o                         
  -3   5  12          2.10          1.38         1.15 o                         
  -2   5  12          4.61          5.07         0.99 o                         
  -1   5  12         64.78         73.10         2.14 o                         
   0   5  12          3.73          3.38         1.51 o                         
   1   5  12         83.78         89.58         2.43 o                         
   2   5  12        553.27        559.51         5.23 o                         
   3   5  12         17.65         17.95         2.07 o                         
   4   5  12         11.54          8.52         2.51 o                         
   5   5  12          3.26          5.09         2.04 o                         
  -5   6  12          2.04          0.96         2.16 o                         
  -4   6  12         18.85         16.39         2.30 o                         
  -3   6  12         82.27         87.14         2.75 o                         
  -2   6  12         78.28         75.62         2.24 o                         
  -1   6  12         79.73         89.78         2.55 o                         
   0   6  12         72.79         88.21         2.53 o                         
   1   6  12          0.81         -1.08         1.36 o                         
   2   6  12         30.27         29.38         2.02 o                         
   3   6  12         15.98         16.67         1.94 o                         
   4   6  12         12.11         11.61         2.32 o                         
   5   6  12          0.85          0.23         2.15 o                         
  -5   7  12          8.24          6.71         2.30 o                         
  -4   7  12         20.93         21.32         2.44 o                         
  -3   7  12          5.10          9.21         1.28 o                         
  -2   7  12         58.68         58.65         2.56 o                         
  -1   7  12        119.59        126.53         2.94 o                         
   0   7  12          0.04         -0.17         1.68 o                         
   1   7  12         30.14         23.84         1.52 o                         
   2   7  12         10.24          8.27         1.88 o                         
   3   7  12         36.58         38.90         2.24 o                         
   4   7  12          0.22         -0.16         2.02 o                         
   5   7  12          6.00          4.96         2.15 o                         
  -5   8  12         14.14         15.46         2.69 o                         
  -4   8  12          1.32          3.82         1.81 o                         
  -3   8  12          1.42          1.68         1.35 o                         
  -2   8  12         18.22         18.62         1.84 o                         
  -1   8  12          5.66          6.82         1.80 o                         
   0   8  12         97.48        110.39         3.06 o                         
   1   8  12        114.64        126.25         3.24 o                         
   2   8  12         88.06         83.08         2.87 o                         
   3   8  12         22.93         23.63         2.29 o                         
   4   8  12         19.00         17.84         2.60 o                         
  -4   9  12          0.05         -1.51         1.86 o                         
  -3   9  12         20.79         20.91         1.96 o                         
  -2   9  12         88.99         94.55         2.88 o                         
  -1   9  12        145.90        140.75         4.15 o                         
   0   9  12         98.19        107.01         3.26 o                         
   1   9  12         41.78         45.45         2.73 o                         
   2   9  12         27.72         24.24         3.08 o                         
   3   9  12          4.30          3.82         1.74 o                         
   4   9  12         26.32         21.12         2.50 o                         
  -4  10  12          3.90          4.77         2.38 o                         
  -3  10  12          7.43          5.19         1.17 o                         
  -2  10  12         21.60         22.03         2.18 o                         
  -1  10  12         23.87         21.61         2.28 o                         
   0  10  12         71.79         73.92         3.17 o                         
   1  10  12        113.04        110.65         3.43 o                         
   2  10  12         51.51         53.74         3.02 o                         
   3  10  12          9.29         14.09         2.17 o                         
   4  10  12          0.01         -1.58         2.04 o                         
  -3  11  12         27.66         29.03         2.21 o                         
  -2  11  12         78.67         82.07         3.12 o                         
  -1  11  12         13.94         12.10         2.05 o                         
   0  11  12          8.13          7.83         2.19 o                         
   1  11  12         14.46         14.54         2.25 o                         
   2  11  12          0.38          2.49         1.37 o                         
   3  11  12         17.32         16.90         2.40 o                         
  -2  12  12          4.61          7.86         1.74 o                         
  -1  12  12         36.70         34.61         2.48 o                         
   0  12  12         31.23         33.29         2.78 o                         
   1  12  12          8.97         14.14         2.24 o                         
   2  12  12          2.89          3.73         1.34 o                         
  -1  13  12          6.44          7.55         2.06 o                         
   0  13  12          0.23          2.91         2.07 o                         
   1  13  12         44.77         53.57         3.71 o                         
  -5   0  13          2.24         -1.03         1.04 o                         
  -3   0  13         31.19         32.74         2.51 o                         
  -1   0  13         14.53         11.02         1.28 o                         
   1   0  13          1.52          0.00         2.07 o                         
   3   0  13        298.68        309.48         5.83 o                         
   5   0  13          1.05          1.10         2.51 o                         
  -6   1  13          0.56          0.68         1.28 o                         
  -5   1  13          2.12          0.81         1.13 o                         
  -4   1  13        192.97        181.35         4.12 o                         
  -3   1  13        428.33        418.53         4.74 o                         
  -2   1  13        278.83        282.99         3.57 o                         
  -1   1  13         14.60         16.73         1.32 o                         
   0   1  13          0.19         -1.26         1.26 o                         
   1   1  13        391.64        387.73         3.94 o                         
   2   1  13        191.31        186.09         3.25 o                         
   3   1  13          1.14         -0.29         1.75 o                         
   4   1  13          0.03          0.45         2.00 o                         
   5   1  13         31.37         34.97         2.53 o                         
   6   1  13          0.53         -0.65         3.18 o                         
  -6   2  13          4.92          7.94         1.60 o                         
  -5   2  13         10.15          8.04         1.62 o                         
  -4   2  13         12.24         11.37         1.41 o                         
  -3   2  13         10.03         10.01         1.57 o                         
  -2   2  13        106.99        109.59         2.55 o                         
  -1   2  13         60.80         58.21         1.63 o                         
   0   2  13        383.39        374.28         3.68 o                         
   1   2  13        208.36        216.64         3.07 o                         
   2   2  13        132.82        139.58         2.94 o                         
   3   2  13          0.05         -1.26         1.75 o                         
   4   2  13         22.51         22.79         2.17 o                         
   5   2  13          4.51          1.19         1.41 o                         
  -6   3  13          7.17          7.51         2.31 o                         
  -5   3  13          0.19          1.75         1.99 o                         
  -4   3  13          8.54          9.47         1.53 o                         
  -3   3  13         39.74         42.10         1.96 o                         
  -2   3  13          0.49          1.56         1.26 o                         
  -1   3  13          0.00          0.90         1.22 o                         
   0   3  13          1.58          1.14         1.28 o                         
   1   3  13         47.20         45.04         1.89 o                         
   2   3  13          6.03          6.65         1.77 o                         
   3   3  13         72.92         68.00         2.71 o                         
   4   3  13         64.76         64.52         3.23 o                         
   5   3  13          5.76          5.70         2.29 o                         
  -5   4  13         14.13         14.68         1.94 o                         
  -4   4  13         58.30         58.26         2.52 o                         
  -3   4  13         10.74          9.36         1.38 o                         
  -2   4  13         23.16         26.33         1.38 o                         
  -1   4  13        109.52        112.69         2.27 o                         
   0   4  13        165.45        167.20         2.80 o                         
   1   4  13         38.02         37.95         1.93 o                         
   2   4  13          2.03          2.99         1.72 o                         
   3   4  13         20.40         20.61         2.13 o                         
   4   4  13        140.12        134.60         3.91 o                         
   5   4  13         14.69         13.55         2.23 o                         
  -5   5  13          2.51          4.84         1.18 o                         
  -4   5  13         54.67         57.31         2.70 o                         
  -3   5  13        128.73        116.34         2.92 o                         
  -2   5  13        215.08        204.26         2.59 o                         
  -1   5  13        322.57        334.34         3.95 o                         
   0   5  13        127.54        121.98         2.87 o                         
   1   5  13          6.19          7.63         1.62 o                         
   2   5  13          6.04          3.15         1.82 o                         
   3   5  13          4.30          1.71         2.03 o                         
   4   5  13          6.78          2.88         1.61 o                         
   5   5  13         10.31          7.00         2.26 o                         
  -5   6  13          4.69          2.85         1.79 o                         
  -4   6  13          0.03          3.51         1.74 o                         
  -3   6  13          0.73          0.81         1.06 o                         
  -2   6  13          7.33          8.46         1.69 o                         
  -1   6  13         23.76         25.93         1.85 o                         
   0   6  13         10.55         11.55         1.84 o                         
   1   6  13         41.13         45.99         2.01 o                         
   2   6  13        119.69        109.62         2.93 o                         
   3   6  13         32.85         34.02         2.39 o                         
   4   6  13          5.25         -0.36         1.58 o                         
   5   6  13         16.81         22.25         2.48 o                         
  -5   7  13          0.22         -0.42         2.12 o                         
  -4   7  13         41.04         40.12         2.79 o                         
  -3   7  13         51.09         49.81         1.96 o                         
  -2   7  13          5.28          4.85         1.37 o                         
  -1   7  13         24.74         24.23         1.95 o                         
   0   7  13         12.98         12.39         1.87 o                         
   1   7  13         87.76         85.55         2.76 o                         
   2   7  13          6.44          6.41         1.84 o                         
   3   7  13        222.27        206.90         4.08 o                         
   4   7  13          8.78          7.30         2.18 o                         
   5   7  13         16.04         13.62         2.74 o                         
  -4   8  13          9.88         10.86         1.89 o                         
  -3   8  13          4.38          3.78         1.41 o                         
  -2   8  13         10.94         13.85         1.51 o                         
  -1   8  13        225.63        211.55         3.96 o                         
   0   8  13         63.32         62.61         2.71 o                         
   1   8  13          1.12          4.26         2.06 o                         
   2   8  13          3.46          0.78         1.82 o                         
   3   8  13          5.93          7.09         2.03 o                         
   4   8  13         10.21          8.38         2.50 o                         
  -4   9  13          0.13          2.11         2.10 o                         
  -3   9  13          0.89          2.18         1.63 o                         
  -2   9  13          0.85          1.23         1.58 o                         
  -1   9  13         66.90         65.73         2.73 o                         
   0   9  13         53.25         52.00         2.86 o                         
   1   9  13        125.44        133.57         3.71 o                         
   2   9  13         35.04         33.87         3.06 o                         
   3   9  13          0.81          2.84         1.73 o                         
   4   9  13          8.34          8.17         2.39 o                         
  -3  10  13         26.56         25.01         2.11 o                         
  -2  10  13        132.22        133.78         3.59 o                         
  -1  10  13         29.29         31.29         2.46 o                         
   0  10  13         38.28         36.34         2.64 o                         
   1  10  13          0.63          1.42         2.30 o                         
   2  10  13         16.45         11.22         2.08 o                         
   3  10  13          2.12          0.22         2.12 o                         
  -3  11  13         21.46         26.96         3.59 o                         
  -2  11  13          0.92          2.26         1.66 o                         
  -1  11  13          1.98          0.27         1.95 o                         
   0  11  13          0.10         -0.04         2.13 o                         
   1  11  13         71.77         64.93         2.83 o                         
   2  11  13          5.30          5.08         1.30 o                         
   3  11  13          7.67          7.68         2.43 o                         
  -2  12  13         48.56         51.79         3.35 o                         
  -1  12  13         69.09         71.33         3.19 o                         
   0  12  13          0.07          0.38         2.01 o                         
   1  12  13         11.40          8.60         1.81 o                         
   2  12  13         14.52         10.13         2.29 o                         
  -6   0  14          5.01          6.34         1.19 o                         
  -4   0  14         42.97         48.90         3.14 o                         
  -2   0  14          9.52          5.55         2.15 o                         
   0   0  14        168.93        162.86         3.77 o                         
   2   0  14        925.85        913.76        11.66 o                         
   4   0  14        233.32        217.77         5.80 o                         
  -6   1  14         27.63         38.39         2.13 o                         
  -5   1  14          3.22          4.32         1.57 o                         
  -4   1  14          2.70          4.86         1.33 o                         
  -3   1  14        323.61        340.45         4.26 o                         
  -2   1  14         51.02         50.51         2.05 o                         
  -1   1  14          6.88          7.71         1.30 o                         
   0   1  14          3.82          4.79         1.41 o                         
   1   1  14          0.38          2.16         1.63 o                         
   2   1  14         99.09        110.12         2.72 o                         
   3   1  14        133.45        137.95         3.53 o                         
   4   1  14         13.92         13.29         2.16 o                         
   5   1  14          5.91          3.57         1.77 o                         
  -5   2  14          7.47         10.79         1.82 o                         
  -4   2  14         34.34         36.85         2.80 o                         
  -3   2  14        187.19        189.76         3.35 o                         
  -2   2  14         75.28         82.23         2.28 o                         
  -1   2  14          6.43          8.14         1.00 o                         
   0   2  14        196.69        183.84         2.91 o                         
   1   2  14         12.44          8.92         1.62 o                         
   2   2  14        285.96        283.88         3.79 o                         
   3   2  14          6.84          9.05         2.15 o                         
   4   2  14         38.19         36.01         2.53 o                         
   5   2  14          2.96          2.91         1.58 o                         
  -5   3  14          2.78          0.99         1.51 o                         
  -4   3  14         60.86         54.03         4.86 o                         
  -3   3  14        344.58        333.52         4.03 o                         
  -2   3  14         72.69         78.46         2.26 o                         
  -1   3  14         19.56         20.69         1.42 o                         
   0   3  14         87.44         95.97         2.31 o                         
   1   3  14         89.90         92.16         2.37 o                         
   2   3  14         10.53         12.90         1.83 o                         
   3   3  14        383.83        357.06         4.99 o                         
   4   3  14          1.86          1.03         2.21 o                         
   5   3  14          4.66          7.37         2.26 o                         
  -5   4  14          0.50         -1.24         1.33 o                         
  -4   4  14          0.63          2.62         1.91 o                         
  -3   4  14          0.00         -0.03         1.49 o                         
  -2   4  14          8.46         11.05         1.40 o                         
  -1   4  14          2.41          0.53         1.19 o                         
   0   4  14        273.39        269.34         3.50 o                         
   1   4  14        101.31        111.90         2.83 o                         
   2   4  14        169.49        170.47         3.75 o                         
   3   4  14         65.07         63.00         2.71 o                         
   4   4  14         20.13         27.89         2.89 o                         
   5   4  14          0.39          1.69         2.08 o                         
  -5   5  14          7.27         12.20         2.08 o                         
  -4   5  14          9.92         13.39         1.75 o                         
  -3   5  14          1.74          3.24         1.01 o                         
  -2   5  14        100.63        101.74         2.38 o                         
  -1   5  14        118.45        116.65         2.69 o                         
   0   5  14         63.47         61.38         2.86 o                         
   1   5  14        138.67        139.42         3.02 o                         
   2   5  14        230.36        218.49         3.95 o                         
   3   5  14          0.41          1.18         1.94 o                         
   4   5  14          0.06         -0.39         1.72 o                         
   5   5  14          2.60         -0.29         2.33 o                         
  -5   6  14          0.45          0.11         1.87 o                         
  -4   6  14         87.35         87.58         2.99 o                         
  -3   6  14         34.17         32.49         1.77 o                         
  -2   6  14        389.79        387.88         5.09 o                         
  -1   6  14         31.61         30.52         1.98 o                         
   0   6  14         76.39         75.03         2.50 o                         
   1   6  14          0.16          0.32         1.39 o                         
   2   6  14         87.93         77.38         2.70 o                         
   3   6  14          0.67         -1.08         1.94 o                         
   4   6  14          0.00         -1.74         1.74 o                         
   5   6  14          3.22          4.42         2.95 o                         
  -5   7  14         22.50          8.47        13.38 o                         
  -4   7  14         17.43         19.00         2.37 o                         
  -3   7  14         15.27         11.57         1.48 o                         
  -2   7  14         11.84         14.44         1.75 o                         
  -1   7  14         42.25         45.15         2.23 o                         
   0   7  14          5.28          6.45         1.87 o                         
   1   7  14         49.62         50.65         2.53 o                         
   2   7  14         34.99         27.17         2.31 o                         
   3   7  14         35.31         41.55         2.69 o                         
   4   7  14          0.39          3.23         1.63 o                         
  -4   8  14          2.71          2.23         2.06 o                         
  -3   8  14          0.15          2.03         1.14 o                         
  -2   8  14         92.54        103.86         3.15 o                         
  -1   8  14         39.27         38.60         2.37 o                         
   0   8  14          1.72          0.00         1.90 o                         
   1   8  14        159.94        152.14         3.85 o                         
   2   8  14          2.10          1.13         2.26 o                         
   3   8  14          0.57         -1.47         1.81 o                         
   4   8  14          0.20         -2.03         2.03 o                         
  -4   9  14          7.47          7.93         1.82 o                         
  -3   9  14         51.63         63.37         2.65 o                         
  -2   9  14         28.15         31.52         2.20 o                         
  -1   9  14          1.34         -1.37         1.84 o                         
   0   9  14         52.97         55.19         3.03 o                         
   1   9  14         29.88         29.56         2.69 o                         
   2   9  14         11.74          9.62         2.40 o                         
   3   9  14          2.30          1.41         1.70 o                         
  -3  10  14          0.32          1.97         1.42 o                         
  -2  10  14         22.36         21.02         1.91 o                         
  -1  10  14          6.47          6.88         2.14 o                         
   0  10  14         51.96         43.54         2.61 o                         
   1  10  14          1.13          2.44         2.35 o                         
   2  10  14          6.43          1.92         1.61 o                         
   3  10  14          2.04          2.07         2.17 o                         
  -2  11  14         13.18         14.77         2.79 o                         
  -1  11  14          5.91          3.04         2.13 o                         
   0  11  14        114.96        112.34         3.73 o                         
   1  11  14          0.08          3.53         2.06 o                         
   2  11  14          0.49         -1.64         2.05 o                         
  -1  12  14         11.10         12.83         2.23 o                         
   0  12  14          7.07          6.27         2.27 o                         
   1  12  14          1.94          3.33         2.43 o                         
  -5   0  15          0.92          0.69         1.54 o                         
  -3   0  15          1.29          4.17         2.18 o                         
  -1   0  15         14.49         15.08         2.55 o                         
   1   0  15         41.85         32.63         2.60 o                         
   3   0  15        520.50        486.54         7.52 o                         
   5   0  15          1.93          0.58         2.49 o                         
  -5   1  15          1.69          3.45         1.30 o                         
  -4   1  15         16.40         21.35         2.05 o                         
  -3   1  15        373.67        341.50         4.34 o                         
  -2   1  15        201.16        206.26         3.46 o                         
  -1   1  15          0.18         -0.43         1.21 o                         
   0   1  15        131.78        144.32         2.70 o                         
   1   1  15        622.66        612.41         5.41 o                         
   2   1  15        162.92        170.68         3.41 o                         
   3   1  15         43.89         45.81         2.46 o                         
   4   1  15         40.13         35.09         2.46 o                         
   5   1  15         12.45         10.83         2.26 o                         
  -5   2  15          6.91          7.33         2.74 o                         
  -4   2  15         65.87         66.68         2.65 o                         
  -3   2  15        118.86        111.00         2.81 o                         
  -2   2  15         45.05         40.78         2.21 o                         
  -1   2  15          0.00          0.26         0.87 o                         
   0   2  15        416.83        392.33         4.52 o                         
   1   2  15        546.11        545.02         5.05 o                         
   2   2  15         16.14         16.68         1.94 o                         
   3   2  15         16.71         16.08         2.14 o                         
   4   2  15          0.04         -0.20         2.07 o                         
   5   2  15         70.70         69.04         3.13 o                         
  -5   3  15          5.55          2.67         1.56 o                         
  -4   3  15         14.47          8.01         2.50 o                         
  -3   3  15          4.85          4.55         1.62 o                         
  -2   3  15          0.53          0.54         1.60 o                         
  -1   3  15         23.85         24.58         1.51 o                         
   0   3  15          3.90          2.18         1.45 o                         
   1   3  15        543.98        532.91         5.14 o                         
   2   3  15         29.18         26.91         2.11 o                         
   3   3  15          4.07          7.02         2.21 o                         
   4   3  15         27.78         29.69         2.69 o                         
   5   3  15          1.78          4.85         2.37 o                         
  -5   4  15          4.61          6.17         1.89 o                         
  -4   4  15        103.03         86.76         3.71 o                         
  -3   4  15          0.02          0.48         0.90 o                         
  -2   4  15          0.13          1.63         1.37 o                         
  -1   4  15        329.20        339.10         4.11 o                         
   0   4  15         92.75         92.16         2.40 o                         
   1   4  15         95.12         92.79         2.65 o                         
   2   4  15        361.71        366.04         5.17 o                         
   3   4  15        148.90        146.58         3.70 o                         
   4   4  15         26.36         30.12         3.04 o                         
   5   4  15          0.14         -1.33         2.66 o                         
  -5   5  15         57.57         63.18         3.21 o                         
  -4   5  15          8.15         12.90         2.63 o                         
  -3   5  15         66.14         65.98         2.50 o                         
  -2   5  15         29.17         28.95         1.93 o                         
  -1   5  15        228.00        222.77         3.86 o                         
   0   5  15        101.18         94.16         2.73 o                         
   1   5  15          6.14          5.38         2.10 o                         
   2   5  15        151.25        142.19         3.36 o                         
   3   5  15          0.01          3.92         2.08 o                         
   4   5  15          8.92          6.48         2.09 o                         
   5   5  15          0.17          7.11         4.53 o                         
  -5   6  15          0.78          0.63         2.43 o                         
  -4   6  15         12.52          8.03         1.94 o                         
  -3   6  15         14.68         10.09         1.71 o                         
  -2   6  15         61.77         68.25         2.78 o                         
  -1   6  15         17.14         14.05         1.76 o                         
   0   6  15        121.48        121.54         3.16 o                         
   1   6  15          6.75          5.49         1.39 o                         
   2   6  15          0.13          1.29         1.83 o                         
   3   6  15          2.79          0.84         2.02 o                         
   4   6  15          5.33          0.79         1.88 o                         
  -4   7  15         18.48         25.06         2.28 o                         
  -3   7  15         41.71         49.20         2.49 o                         
  -2   7  15         48.49         50.87         2.43 o                         
  -1   7  15        216.23        205.12         4.10 o                         
   0   7  15         48.67         49.31         2.57 o                         
   1   7  15          1.44         -0.99         2.12 o                         
   2   7  15         71.03         68.78         2.96 o                         
   3   7  15        105.90        109.05         3.38 o                         
   4   7  15         14.19         12.32         2.31 o                         
  -4   8  15         13.02         13.65         1.91 o                         
  -3   8  15         27.09         28.06         2.46 o                         
  -2   8  15        134.92        140.66         3.45 o                         
  -1   8  15        100.94         88.57         3.19 o                         
   0   8  15         37.82         38.74         2.65 o                         
   1   8  15         46.07         44.79         2.59 o                         
   2   8  15          4.90         -0.34         1.61 o                         
   3   8  15          9.15          9.10         2.03 o                         
   4   8  15          0.95          1.32         2.47 o                         
  -3   9  15         14.91         18.52         1.76 o                         
  -2   9  15         28.12         22.58         2.19 o                         
  -1   9  15          1.93          1.79         1.93 o                         
   0   9  15         10.12         10.41         2.19 o                         
   1   9  15         28.05         25.07         2.40 o                         
   2   9  15          0.40          0.00         1.30 o                         
   3   9  15          3.63          2.44         1.64 o                         
  -3  10  15         29.93         38.65         2.94 o                         
  -2  10  15          2.93          0.31         1.61 o                         
  -1  10  15          0.06         -1.79         1.79 o                         
   0  10  15          0.69         -1.09         2.07 o                         
   1  10  15         11.77         10.82         2.27 o                         
   2  10  15          0.46         -0.98         1.98 o                         
  -2  11  15          7.11          5.11         1.78 o                         
  -1  11  15         15.50         15.89         2.37 o                         
   0  11  15          2.55          0.99         1.99 o                         
   1  11  15          1.68          0.17         2.04 o                         
   2  11  15          7.47          7.21         3.99 o                         
  -4   0  16          0.69          2.90         1.68 o                         
  -2   0  16        678.25        624.65         8.84 o                         
   0   0  16        171.69        166.12         4.20 o                         
   2   0  16         60.99         60.57         3.79 o                         
   4   0  16         14.60         18.06         3.20 o                         
  -5   1  16          8.75          6.45         1.27 o                         
  -4   1  16          2.49          2.54         1.38 o                         
  -3   1  16         10.74          7.90         1.59 o                         
  -2   1  16         15.00         15.70         1.87 o                         
  -1   1  16        234.26        227.49         3.75 o                         
   0   1  16        301.65        289.09         3.97 o                         
   1   1  16        127.59        126.55         3.01 o                         
   2   1  16         37.42         35.44         2.28 o                         
   3   1  16         21.17         22.59         2.23 o                         
   4   1  16        170.98        171.31         3.95 o                         
   5   1  16          8.21          9.13         2.47 o                         
  -5   2  16          7.76         11.98         1.71 o                         
  -4   2  16         52.37         55.10         2.59 o                         
  -3   2  16         55.24         54.68         2.28 o                         
  -2   2  16        109.99        102.02         2.78 o                         
  -1   2  16         49.60         46.64         2.17 o                         
   0   2  16        692.96        654.87         5.72 o                         
   1   2  16         78.63         84.50         2.65 o                         
   2   2  16        461.78        456.48         5.21 o                         
   4   2  16          3.70          3.90         2.23 o                         
   5   2  16         34.32         35.41         3.24 o                         
  -5   3  16         25.33         35.17         3.23 o                         
  -4   3  16         40.33         40.64         3.29 o                         
  -3   3  16          3.65          4.06         1.44 o                         
  -2   3  16          2.03          1.94         1.69 o                         
  -1   3  16        337.45        331.91         4.14 o                         
   0   3  16        102.97        108.19         2.69 o                         
   1   3  16         50.80         50.05         2.16 o                         
   2   3  16          0.05         -1.96         1.96 o                         
   3   3  16         26.42         32.29         2.48 o                         
   4   3  16         13.69          8.39         2.10 o                         
   5   3  16          0.29          2.63         1.89 o                         
  -5   4  16          0.00         -0.33         2.19 o                         
  -4   4  16          5.28          4.30         1.19 o                         
  -3   4  16          3.80          3.03         2.00 o                         
  -2   4  16          3.55         -0.38         1.66 o                         
  -1   4  16         92.36         87.38         2.74 o                         
   0   4  16          9.86          6.73         1.78 o                         
   1   4  16         14.51         13.88         1.81 o                         
   2   4  16         88.14         97.77         3.13 o                         
   3   4  16          0.04          3.39         2.02 o                         
   4   4  16          2.70         -0.89         1.89 o                         
  -4   5  16          1.24          4.97         1.71 o                         
  -3   5  16          3.72          2.76         1.68 o                         
  -2   5  16        157.25        155.94         2.72 o                         
  -1   5  16        220.71        208.00         4.27 o                         
   0   5  16         16.34         11.34         1.90 o                         
   1   5  16          3.63          3.75         1.66 o                         
   2   5  16         30.15         36.79         2.41 o                         
   3   5  16        117.65        127.20         3.75 o                         
   4   5  16          0.53          1.11         2.07 o                         
  -4   6  16         12.54         12.43         1.81 o                         
  -3   6  16          0.85         -1.07         1.07 o                         
  -2   6  16          0.24          2.30         1.32 o                         
  -1   6  16          1.58          3.90         1.91 o                         
   0   6  16         12.76         10.18         2.01 o                         
   1   6  16         37.53         37.14         2.68 o                         
   2   6  16         61.04         71.87         3.11 o                         
   3   6  16         26.47         24.83         2.43 o                         
   4   6  16          0.19         -1.88         1.88 o                         
  -4   7  16         12.63         13.84         2.09 o                         
  -3   7  16          0.08          0.33         2.18 o                         
  -2   7  16         11.77          4.24         1.37 o                         
  -1   7  16        103.55        108.65         3.39 o                         
   0   7  16         38.34         40.33         2.53 o                         
   1   7  16          0.97         -2.10         2.10 o                         
   2   7  16          4.23          1.72         1.57 o                         
   3   7  16         15.30         17.45         2.50 o                         
   4   7  16          0.06         -1.83         2.58 o                         
  -3   8  16         12.30          5.79         1.81 o                         
  -2   8  16         67.43         65.62         2.89 o                         
  -1   8  16          2.06          3.78         1.90 o                         
   0   8  16          4.30          4.97         2.13 o                         
   1   8  16         12.30         13.39         2.37 o                         
   2   8  16          4.67          4.27         1.41 o                         
   3   8  16          4.63          4.77         1.92 o                         
  -3   9  16          6.19          1.84         2.09 o                         
  -2   9  16         66.69         61.13         2.99 o                         
  -1   9  16          1.15         -0.59         1.80 o                         
   0   9  16         38.51         45.54         2.65 o                         
   1   9  16          6.17          5.66         2.47 o                         
   2   9  16          1.46          1.66         2.09 o                         
   3   9  16         15.51         15.03         2.55 o                         
  -2  10  16         11.80          9.43         1.71 o                         
  -1  10  16          0.92          1.21         1.79 o                         
   0  10  16         32.70         28.60         2.71 o                         
   1  10  16         10.12          6.41         2.07 o                         
   2  10  16          0.25         -1.71         2.34 o                         
  -1  11  16         20.94         15.71         2.65 o                         
   0  11  16          8.99          8.18         2.14 o                         
   1  11  16          0.61          3.50         3.66 o                         
  -5   0  17          0.92          1.90         2.31 o                         
  -3   0  17        173.33        159.00         5.31 o                         
  -1   0  17        401.07        385.81         6.99 o                         
   1   0  17        717.19        672.39         9.73 o                         
   3   0  17          6.56         12.58         3.40 o                         
  -5   1  17          9.71          6.17         1.53 o                         
  -4   1  17         21.41         22.45         2.10 o                         
  -3   1  17         18.24         14.23         2.00 o                         
  -2   1  17         13.41         12.65         1.94 o                         
  -1   1  17          0.00         -0.41         0.93 o                         
   0   1  17          0.06         -1.38         1.38 o                         
   1   1  17        101.14        112.99         3.17 o                         
   2   1  17         15.05         15.33         2.11 o                         
   3   1  17         15.34         14.13         2.21 o                         
   4   1  17          0.32          3.91         2.13 o                         
  -5   2  17          5.04          5.70         1.65 o                         
  -4   2  17          1.07          0.93         0.95 o                         
  -3   2  17         45.57         38.09         2.33 o                         
  -2   2  17          0.01          2.09         1.81 o                         
  -1   2  17          0.46          2.67         1.35 o                         
   0   2  17          0.07          2.79         1.50 o                         
   1   2  17         30.64         31.22         2.20 o                         
   2   2  17         48.57         44.63         2.52 o                         
   3   2  17          4.72          2.82         2.10 o                         
   4   2  17         23.16         23.00         2.52 o                         
  -5   3  17          3.03          3.34         3.34 o                         
  -4   3  17         32.99         34.32         2.75 o                         
  -3   3  17         11.53         11.82         2.07 o                         
  -2   3  17        205.10        194.74         4.17 o                         
  -1   3  17         10.90         14.18         1.98 o                         
   0   3  17          0.64         -0.81         1.74 o                         
   1   3  17          1.65          0.75         1.63 o                         
   2   3  17        110.87        102.25         3.27 o                         
   3   3  17         35.04         33.78         2.68 o                         
   4   3  17         32.92         31.62         2.49 o                         
  -4   4  17          0.39          0.32         1.41 o                         
  -3   4  17         52.16         51.64         2.53 o                         
  -2   4  17        173.06        162.87         4.06 o                         
  -1   4  17        110.01        112.46         3.45 o                         
   0   4  17         18.02         17.63         1.93 o                         
   1   4  17        197.50        197.41         3.57 o                         
   2   4  17          0.00          2.97         2.02 o                         
   3   4  17          2.71          2.72         2.17 o                         
   4   4  17          0.65          3.54         2.12 o                         
  -4   5  17          0.39          5.37         1.57 o                         
  -3   5  17          0.97          1.47         1.44 o                         
  -2   5  17         97.59         91.71         2.39 o                         
  -1   5  17         37.95         31.69         2.68 o                         
   0   5  17         49.15         56.97         2.78 o                         
   1   5  17          9.94         13.54         2.53 o                         
   2   5  17         43.63         46.70         2.54 o                         
   3   5  17          1.44          5.57         2.35 o                         
   4   5  17          3.01          1.91         2.16 o                         
  -4   6  17          7.07          8.06         2.30 o                         
  -3   6  17         25.09         20.36         2.05 o                         
  -2   6  17          4.38          5.68         1.96 o                         
  -1   6  17          7.28          3.96         1.68 o                         
   0   6  17          2.88          1.88         1.93 o                         
   1   6  17          4.65         10.25         2.23 o                         
   2   6  17         74.79         85.83         3.15 o                         
   3   6  17        135.63        139.50         3.84 o                         
   4   6  17         12.70          8.94         3.50 o                         
  -3   7  17          2.25          2.64         1.92 o                         
  -2   7  17         50.79         51.69         2.75 o                         
  -1   7  17        126.11        127.81         3.84 o                         
   0   7  17         13.69         18.84         2.35 o                         
   1   7  17          2.77          2.64         2.22 o                         
   2   7  17         23.85         20.50         2.57 o                         
   3   7  17         19.10         22.02         2.69 o                         
  -3   8  17          3.38          4.02         1.40 o                         
  -2   8  17          0.90          1.62         2.14 o                         
  -1   8  17          1.88          1.95         1.93 o                         
   0   8  17         68.03         71.24         3.59 o                         
   1   8  17         11.61         15.11         2.55 o                         
   2   8  17         25.26         29.65         2.56 o                         
   3   8  17          8.17          6.26         2.41 o                         
  -2   9  17          0.15          0.81         1.47 o                         
  -1   9  17          0.00          1.32         1.69 o                         
   0   9  17          0.43          3.11         2.10 o                         
   1   9  17         43.70         52.40         3.00 o                         
   2   9  17          0.02          2.78         2.49 o                         
  -1  10  17          8.15          5.80         2.02 o                         
   0  10  17          4.38         -1.11         2.20 o                         
   1  10  17         23.50         33.56         2.81 o                         
  -4   0  18         76.95         79.64         4.57 o                         
  -2   0  18        164.40        168.62         5.72 o                         
   0   0  18         79.69         80.70         6.47 o                         
   2   0  18         11.68          8.40         3.07 o                         
   4   0  18          1.92         -1.39         2.86 o                         
  -4   1  18         18.29          8.86         1.59 o                         
  -3   1  18          0.01         -0.09         1.53 o                         
  -2   1  18          3.90          3.51         1.92 o                         
  -1   1  18         27.88         24.39         2.19 o                         
   0   1  18        456.63        437.03         6.51 o                         
   1   1  18         14.04         12.54         2.03 o                         
   2   1  18          0.12          0.75         2.07 o                         
   3   1  18         36.77         40.57         2.53 o                         
   4   1  18          5.49          5.22         2.22 o                         
  -4   2  18          0.03          0.01         1.51 o                         
  -3   2  18          2.46          1.43         1.57 o                         
  -2   2  18         22.43         24.01         2.18 o                         
  -1   2  18        127.91        124.79         3.44 o                         
   0   2  18         42.32         33.31         2.27 o                         
   1   2  18         65.82         69.07         3.02 o                         
   2   2  18         18.48         17.69         2.24 o                         
   3   2  18          4.48          3.81         2.10 o                         
   4   2  18          1.16          1.26         2.29 o                         
  -4   3  18          4.40          3.94         1.29 o                         
  -3   3  18         33.34         30.42         2.75 o                         
  -2   3  18         48.16         47.82         2.93 o                         
  -1   3  18          1.48          1.60         0.97 o                         
   0   3  18         23.29         22.06         2.04 o                         
   1   3  18        103.00        109.09         3.20 o                         
   2   3  18         12.56         16.74         2.26 o                         
   3   3  18          6.07          3.52         2.52 o                         
   4   3  18          5.11          3.54         2.11 o                         
  -4   4  18          4.22          3.20         1.67 o                         
  -3   4  18         23.82         16.93         2.02 o                         
  -2   4  18          0.03          2.05         1.79 o                         
  -1   4  18         57.64         61.53         3.28 o                         
   0   4  18         33.62         34.96         2.30 o                         
   1   4  18        280.37        272.57         4.45 o                         
   2   4  18         20.79         18.20         2.46 o                         
   3   4  18         31.85         36.32         2.74 o                         
   4   4  18          8.53          5.53         2.23 o                         
  -4   5  18         11.29         11.55         2.41 o                         
  -3   5  18          0.74          2.39         1.56 o                         
  -2   5  18          0.82          0.23         1.87 o                         
  -1   5  18         16.43         20.57         3.60 o                         
   0   5  18          1.80          2.33         2.36 o                         
   1   5  18          0.04          0.55         2.11 o                         
   2   5  18         53.78         52.24         3.06 o                         
   3   5  18          0.27          5.18         2.10 o                         
  -3   6  18          0.10          0.13         1.84 o                         
  -2   6  18          4.29          4.38         1.29 o                         
  -1   6  18         95.81         94.92         3.82 o                         
   0   6  18         63.80         67.61         2.90 o                         
   1   6  18         14.54         14.03         2.17 o                         
   2   6  18         28.38         32.29         2.77 o                         
   3   6  18          3.47          7.26         2.36 o                         
  -3   7  18          7.33          4.24         2.26 o                         
  -2   7  18          4.66          3.70         1.67 o                         
  -1   7  18          0.63          3.12         1.66 o                         
   0   7  18         45.31         47.51         2.79 o                         
   1   7  18         17.25         18.04         2.35 o                         
   2   7  18         32.97         36.07         2.96 o                         
   3   7  18          0.71          1.17         3.61 o                         
  -2   8  18          0.81          0.00         1.53 o                         
  -1   8  18          1.63          4.66         1.69 o                         
   0   8  18          0.63          3.26         2.02 o                         
   1   8  18         21.48         19.39         2.41 o                         
   2   8  18         12.11          9.75         2.89 o                         
  -2   9  18          8.32          9.06         2.51 o                         
  -1   9  18          7.74          7.49         1.94 o                         
   0   9  18         88.38         95.83         3.93 o                         
   1   9  18         18.27         12.05         2.61 o                         
  -3   0  19         11.19          8.40         2.55 o                         
  -1   0  19         14.67         10.46         3.16 o                         
   1   0  19          0.72         -0.90         2.42 o                         
   3   0  19         21.66         25.27         3.69 o                         
  -4   1  19          2.80          2.11         1.44 o                         
  -3   1  19         24.12         22.80         2.15 o                         
  -2   1  19         56.97         54.30         2.87 o                         
  -1   1  19          3.14          2.74         2.26 o                         
   0   1  19         40.76         48.57         2.75 o                         
   1   1  19          7.51          2.14         1.69 o                         
   2   1  19          1.89          2.73         1.97 o                         
   3   1  19          0.00         -2.13         2.13 o                         
   4   1  19         61.28         63.59         3.12 o                         
  -4   2  19          8.01          5.67         1.47 o                         
  -3   2  19          1.68          1.17         1.53 o                         
  -2   2  19          0.52          3.69         1.87 o                         
  -1   2  19        121.13        127.97         4.03 o                         
   0   2  19          0.22          0.21         1.53 o                         
   1   2  19         15.08         10.73         1.97 o                         
   2   2  19         41.96         42.10         2.75 o                         
   3   2  19         18.78         18.88         2.67 o                         
   4   2  19          0.04          2.99         3.65 o                         
  -4   3  19         10.18          7.42         2.74 o                         
  -3   3  19          0.22          0.69         1.55 o                         
  -2   3  19          4.49          1.66         2.08 o                         
  -1   3  19          7.29          6.44         1.71 o                         
   0   3  19          2.03         -0.44         1.73 o                         
   1   3  19          7.80          6.28         1.74 o                         
   2   3  19         19.84         14.54         2.20 o                         
   3   3  19         66.54         70.58         3.29 o                         
  -4   4  19          2.80         -0.34         4.08 o                         
  -3   4  19          0.50          0.07         1.43 o                         
  -2   4  19          0.61          6.72         2.02 o                         
  -1   4  19         83.40         88.30         3.33 o                         
   0   4  19          0.18         -1.47         1.47 o                         
   1   4  19         27.47         31.08         2.44 o                         
   2   4  19          6.19          4.16         2.11 o                         
   3   4  19          2.30          1.41         2.23 o                         
  -3   5  19         27.08         33.27         2.39 o                         
  -2   5  19          3.39         -1.11         1.95 o                         
  -1   5  19         44.16         49.42         3.17 o                         
   0   5  19         33.80         35.89         2.56 o                         
   1   5  19          6.32         10.85         2.47 o                         
   2   5  19         75.31         69.36         3.14 o                         
   3   5  19          0.47         -1.88         2.11 o                         
  -3   6  19          1.75          0.76         2.37 o                         
  -2   6  19          5.04          5.35         1.91 o                         
  -1   6  19          0.06          0.15         1.40 o                         
   0   6  19          2.90          4.85         1.92 o                         
   1   6  19          7.39          6.72         2.06 o                         
   2   6  19         10.23          6.82         1.77 o                         
   3   6  19          0.73         -1.98         2.59 o                         
  -2   7  19          3.04          6.25         1.66 o                         
  -1   7  19          1.77          2.21         1.55 o                         
   0   7  19         71.27         85.91         3.71 o                         
   1   7  19          0.24         -1.99         1.99 o                         
   2   7  19         60.16         65.24         3.27 o                         
  -2   8  19         22.09         32.82         2.79 o                         
  -1   8  19         20.09          8.28         1.80 o                         
   0   8  19         17.56         12.83         2.50 o                         
   1   8  19          0.71         -1.07         2.36 o                         
   0   9  19          6.03        -19.29        19.29 o                         
  -2   0  20         28.40         24.44         3.85 o                         
   0   0  20         11.93         19.69         3.51 o                         
   2   0  20          0.02         -2.39         2.57 o                         
  -3   1  20         23.34         22.54         2.31 o                         
  -2   1  20          0.13         -0.28         1.93 o                         
  -1   1  20         58.45         62.78         2.92 o                         
   0   1  20          7.88          6.02         2.52 o                         
   1   1  20          2.78          1.15         1.62 o                         
   2   1  20          1.12          0.13         2.14 o                         
   3   1  20         14.76         13.64         2.41 o                         
  -3   2  20          0.16          1.99         1.80 o                         
  -2   2  20          5.94          8.85         2.02 o                         
  -1   2  20          2.32          5.24         2.23 o                         
   0   2  20         18.45         16.62         2.45 o                         
   1   2  20          1.91          1.39         1.68 o                         
   2   2  20          8.09          5.66         1.99 o                         
   3   2  20          3.73          0.97         2.29 o                         
  -3   3  20          2.49          7.41         1.96 o                         
  -2   3  20          4.54          2.65         2.11 o                         
  -1   3  20         16.25         19.46         2.28 o                         
   0   3  20         10.56          6.68         1.71 o                         
   1   3  20          4.64          2.09         1.87 o                         
   2   3  20          0.93          0.48         1.94 o                         
   3   3  20          2.00          2.42         2.51 o                         
  -3   4  20          0.21          1.08         1.93 o                         
  -2   4  20          0.50          1.00         2.74 o                         
  -1   4  20          3.04          2.50         1.47 o                         
   0   4  20         30.41         37.16         3.21 o                         
   1   4  20          0.78          1.70         2.08 o                         
   2   4  20          2.49          1.90         1.92 o                         
   3   4  20          3.52          0.70         2.34 o                         
  -3   5  20          0.01         -2.02         2.02 o                         
  -2   5  20          2.29          5.12         2.16 o                         
  -1   5  20          0.00          2.85         1.71 o                         
   0   5  20          0.31          0.12         1.96 o                         
   1   5  20         12.40         12.73         2.12 o                         
   2   5  20          0.21         -0.63         1.78 o                         
  -2   6  20          5.95          6.54         1.97 o                         
  -1   6  20          2.63          2.73         1.56 o                         
   0   6  20         24.28         22.38         2.50 o                         
   1   6  20         19.91         25.10         2.34 o                         
   2   6  20          5.55          2.11         3.41 o                         
  -2   7  20          2.30         35.71        18.94 o                         
  -1   7  20          4.59          3.78         2.22 o                         
   0   7  20         13.82         16.05         2.78 o                         
   1   7  20         12.28         14.77         2.43 o                         
   0   8  20          1.49         -8.73        10.27 o                         
  -3   0  21          0.12          2.13         3.44 o                         
  -1   0  21          1.16         -3.09         3.09 o                         
   1   0  21          0.19          2.72         2.18 o                         
   3   0  21          0.03          4.39         4.41 o                         
  -3   1  21          1.30          4.21         1.66 o                         
  -2   1  21         13.23         18.63         2.60 o                         
  -1   1  21          3.04          2.81         2.27 o                         
   0   1  21         13.69          8.65         1.46 o                         
   1   1  21          1.72          3.15         1.64 o                         
   2   1  21          1.75          1.14         1.83 o                         
  -3   2  21         29.93         28.76         2.92 o                         
  -2   2  21          9.26         12.18         2.04 o                         
  -1   2  21          4.41         10.33         2.25 o                         
   0   2  21          0.11          0.09         1.40 o                         
   1   2  21          1.80          1.14         1.47 o                         
   2   2  21          0.01          2.44         1.93 o                         
  -3   3  21          6.92          8.92         2.20 o                         
  -2   3  21          2.40          7.49         1.88 o                         
  -1   3  21         40.14         44.04         2.89 o                         
   0   3  21          5.36          2.96         1.90 o                         
   1   3  21          0.06          0.37         1.80 o                         
   2   3  21          3.82         -0.14         1.85 o                         
  -2   4  21          7.93          4.75         1.78 o                         
  -1   4  21          0.02          0.59         1.44 o                         
   0   4  21          0.39          0.81         1.41 o                         
   1   4  21         33.29         38.83         2.78 o                         
   2   4  21         12.04         14.22         2.77 o                         
  -2   5  21         15.31         10.23         2.85 o                         
  -1   5  21         31.83         40.12         3.12 o                         
   0   5  21          0.98          1.69         1.70 o                         
   1   5  21          1.47          1.90         2.07 o                         
   2   5  21          6.33         10.56        11.01 o                         
  -1   6  21          0.23          1.40         1.95 o                         
   0   6  21         18.36         16.76         2.68 o                         
   1   6  21          3.78          8.28         2.44 o                         
  -2   0  22         34.08         25.92         3.77 o                         
   0   0  22          6.08          0.93         1.87 o                         
   2   0  22          0.00         -2.37         2.97 o                         
  -2   1  22          9.92         11.77         2.36 o                         
  -1   1  22          3.99          4.86         2.25 o                         
   0   1  22         11.53          2.77         1.15 o                         
   1   1  22          1.99          1.63         1.55 o                         
   2   1  22          4.46          2.63         2.25 o                         
  -2   2  22         13.17         17.19         2.34 o                         
  -1   2  22          2.53          1.63         2.16 o                         
   0   2  22          2.70          2.90         1.86 o                         
   1   2  22          0.09          0.23         1.47 o                         
   2   2  22          8.63          5.60         2.02 o                         
  -2   3  22          0.17          1.64         2.07 o                         
  -1   3  22          0.08          0.76         1.58 o                         
   0   3  22          0.00          3.24         1.38 o                         
   1   3  22          3.99          4.13         1.85 o                         
  -1   4  22          5.77          3.81         2.00 o                         
   0   4  22          2.64          5.39         2.02 o                         
   1   4  22          2.59         -1.38         2.17 o                         
  -1   5  22          0.75          2.80        10.61 o                         
   0   5  22          2.52          2.11         2.33 o                         
  -1   0  23          3.58          7.02         3.77 o                         
  -1   1  23         36.63         49.90         3.69 o                         
   0   1  23          0.25          2.75         2.75 o                         
   0   2  23         16.72         10.60         1.91 o                         
                                                                                
